# Supplementary material for: Conditions for maintenance of hepatocyte differentiation and function in 3D cultures
Source: iScience. 2021 Oct 5;24(11):103235. doi: 10.1016/j.isci.2021.103235 (PMC8551077; doi:10.1016/j.isci.2021.103235)
Supplement: Data S1. Protein concentrations [file mmc2.xlsx]

## Sheet: TPA Data
Protein IDs	Majority protein IDs	Protein names	Gene names	Sample 1 TPA [fmol/µg total protein]	Sample 10 TPA [fmol/µg total protein]	Sample 100 TPA [fmol/µg total protein]	Sample 11 TPA [fmol/µg total protein]	Sample 12 TPA [fmol/µg total protein]	Sample 13 TPA [fmol/µg total protein]	Sample 14 TPA [fmol/µg total protein]	Sample 15 TPA [fmol/µg total protein]	Sample 16 TPA [fmol/µg total protein]	Sample 17 TPA [fmol/µg total protein]	Sample 18 TPA [fmol/µg total protein]	Sample 19 TPA [fmol/µg total protein]	Sample 2 TPA [fmol/µg total protein]	Sample 20 TPA [fmol/µg total protein]	Sample 21 TPA [fmol/µg total protein]	Sample 22 TPA [fmol/µg total protein]	Sample 23 TPA [fmol/µg total protein]	Sample 24 TPA [fmol/µg total protein]	Sample 25 TPA [fmol/µg total protein]	Sample 26 TPA [fmol/µg total protein]	Sample 27 TPA [fmol/µg total protein]	Sample 28 TPA [fmol/µg total protein]	Sample 29 TPA [fmol/µg total protein]	Sample 3 TPA [fmol/µg total protein]	Sample 30 TPA [fmol/µg total protein]	Sample 31 TPA [fmol/µg total protein]	Sample 32 TPA [fmol/µg total protein]	Sample 33 TPA [fmol/µg total protein]	Sample 34 TPA [fmol/µg total protein]	Sample 35 TPA [fmol/µg total protein]	Sample 36 TPA [fmol/µg total protein]	Sample 37 TPA [fmol/µg total protein]	Sample 38 TPA [fmol/µg total protein]	Sample 39 TPA [fmol/µg total protein]	Sample 4 TPA [fmol/µg total protein]	Sample 40 TPA [fmol/µg total protein]	Sample 41 TPA [fmol/µg total protein]	Sample 42 TPA [fmol/µg total protein]	Sample 43 TPA [fmol/µg total protein]	Sample 44 TPA [fmol/µg total protein]	Sample 45 TPA [fmol/µg total protein]	Sample 46 TPA [fmol/µg total protein]	Sample 47 TPA [fmol/µg total protein]	Sample 48 TPA [fmol/µg total protein]	Sample 49 TPA [fmol/µg total protein]	Sample 5 TPA [fmol/µg total protein]
P00325;V9HW50;D6RHZ6	P00325;V9HW50;D6RHZ6	Alcohol dehydrogenase 1B	ADH1B;HEL-S-117	214.747	238.73	974.033	398.946	523.884	433.186	318.044	383.5	322.743	195.107	118.888	258.791	127.412	156.207	201.946	176.053	177.132	146.071	371.238	165.647	374.314	425.224	418.851	249.782	437.945	346.357	283.074	281.75	130.34	308.315	190.159	223.35	208.742	189.728	278.721	309.549	573.6	174.297	538.896	509.736	630.976	248.404	262.511	214.742	306.554	336.983
Q7Z4W1;J3KS22;J3QS36;J3KRZ4;J3QL34;J3KSZ5;J3QS45;J3QRQ2	Q7Z4W1;J3KS22;J3QS36;J3KRZ4	L-xylulose reductase	DCXR	185.395	79.3903	436.553	264.11	278.339	228.743	191.808	229.151	212.796	126.299	49.6855	166.142	105.452	237.557	197.526	125.365	150.941	139.194	378.589	100.476	409.212	304.749	293.915	272.09	355.133	246.782	274.227	209.979	72.7678	227.514	144.319	157.426	237.845	184.746	273.322	162.231	69.4466	25.8725	208.733	189.552	153.51	182.796	156.823	152.544	140.172	262.232
P84243	P84243	Histone H3.3	H3F3A	66.9066	69.6672	315.936	57.8219	67.7331	66.0977	41.9283	102.342	88.6497	58.7434	9.07226	83.6894	37.4208	53.2876	54.5363	55.0617	62.6125	62.7766	85.2577	0	96.3422	90.7077	84.9954	49.3086	110.822	100.024	89.83	66.9199	31.4557	70.3188	62.6848	54.8439	65.3377	54.7131	61.2453	105.218	134.837	28.4338	136.615	129.132	150.662	219.329	245.212	163.038	78.8538	58.4921
P21549	P21549	Serine--pyruvate aminotransferase	AGXT	242.155	181.908	439.111	388.244	504.839	600.082	484.337	465.887	315.525	210.194	50.3086	280.326	167.885	315.058	346.672	307.627	358.87	295.027	720.105	127.251	546.426	717.604	715.574	381.944	651.031	619.94	644.005	505.288	142.145	585.684	489.4	508.93	429.43	390.132	397.733	571.82	617.978	80.0652	664.637	556.561	518.444	489.371	409.817	608.197	471.378	503.709
P54868;P54868-2;P54868-3	P54868;P54868-2;P54868-3	Hydroxymethylglutaryl-CoA synthase, mitochondrial	HMGCS2	163.101	37.8841	425.124	151.242	146.604	157.658	102.856	127.072	102.076	133.523	51.5783	190.394	85.4013	196.738	177.509	172.68	172.22	157.017	259.835	111.361	259.026	176.179	328.108	203.427	345.81	303.22	332.827	229.488	67.8637	247.178	219.526	258.979	413.55	281.405	204.707	321.469	263.583	24.8062	195.721	189.033	222.431	223.291	256.781	239.723	222.862	170.37
P07099;B1AQP9;B1AQP8	P07099	Epoxide hydrolase 1	EPHX1	170.303	57.1125	355.691	189.047	160.294	173.501	123.925	161.601	186.13	121.918	65.0148	150.452	109.963	129.557	138.402	146.106	118.063	127.38	190.849	131.429	185.78	261.477	155.033	188.926	206.731	193.607	224.877	209.79	129.338	227.683	199.286	247.812	282.702	285.894	223.324	407.535	208.47	42.5911	250.554	217.553	233.788	312.073	317.624	332.979	195.816	204.585
P23141-2;P23141;H3BSU0	P23141-2;P23141	Liver carboxylesterase 1	CES1	122.125	51.4706	241.027	113.427	111.107	125.825	79.4899	96.186	104.277	62.9831	29.8422	98.7696	63.9592	103.581	101.47	92.4545	91.5064	98.8872	113.339	47.533	108.864	146.371	104.007	136.645	127.97	109.835	126.517	112.073	31.3517	121.471	125.605	147.297	219.926	197.378	109.02	182.821	121.683	25.4698	158.399	154.213	152.783	143.799	153.742	171.433	89.2521	146.246
P00352;Q5SYQ9;Q5SYQ8	P00352	Retinal dehydrogenase 1	ALDH1A1	107.375	25.8474	232.695	169.26	160.757	180.537	116.89	150.129	168.375	111.545	12.7271	123.832	29.372	183.558	138.005	158.645	166.39	141.697	201.446	26.3686	120.669	95.1464	196.234	122.636	146.364	187.446	138.679	269.065	44.6545	241.041	156.234	116.56	159.306	147.385	138.851	161.594	267.253	44.3	327.916	283.303	285.324	234.329	173.878	178.596	276.902	134.876
O95954;O95954-2;A0A0G2JQF2;B7WPK3;O95954-3;O95954-4;H7C315	O95954;O95954-2;A0A0G2JQF2;B7WPK3;O95954-3	Formimidoyltransferase-cyclodeaminase;Glutamate formimidoyltransferase;Formimidoyltetrahydrofolate cyclodeaminase	FTCD	71.3697	28.1716	307.657	93.9468	91.9127	107.335	90.0155	79.503	66.5927	67.7416	27.9262	79.9021	39.3871	99.1769	85.1237	74.2827	76.975	66.9715	142.601	29.682	101.841	131.502	136.427	90.9554	112.663	136.086	126.591	101.054	41.6237	108.114	86.3795	72.6119	105.797	108.962	80.4305	98.6557	128.079	21.6411	139.134	131.232	134.13	101.475	90.1779	99.773	120.744	77.384
P05062;A0A3B3IS80;A0A087WXX2;A0A3B3ITZ0	P05062;A0A3B3IS80;A0A087WXX2	Fructose-bisphosphate aldolase B;Fructose-bisphosphate aldolase	ALDOB	90.7169	79.9085	220.214	199.933	157.212	178.739	155.827	191.135	121.941	146.411	46.4933	160.24	41.2372	139.825	98.8867	108.54	99.8717	70.2284	167.726	35.3129	133.504	116.087	109.31	119.675	108.156	75.3375	57.2031	206.774	86.0274	210.027	109.653	84.4669	71.6427	55.012	121.391	67.228	210.908	103.858	307.462	223.721	230.13	112.912	94.6152	76.5948	219.641	126.823
P08263;Q7RTV2	P08263	Glutathione S-transferase A1;Glutathione S-transferase A1, N-terminally processed	GSTA1	126.864	85.3817	335.479	116.093	131.58	117.194	140.075	76.997	68.2785	66.9179	28.3669	75.803	37.5454	65.219	92.204	61.46	62.237	49.8573	142.339	23.4895	146.149	125.919	155.633	91.6996	115.705	90.7505	76.1293	57.1318	42.5073	71.659	41.5998	43.1742	42.3903	36.4658	78.3247	49.1406	93.7235	27.5816	112.275	76.7798	121.163	63.9446	37.3364	54.1864	74.8211	85.9636
P30086;I3L170;A0A0G2JQJ7;A0A0G2JPD5;A0A0G2JS76;A0A0G2JMX7;P10636-3;P10636-2;P10636-4;P10636-6;P10636-5;P10636-7;P10636-8;P10636;P10636-9	P30086	Phosphatidylethanolamine-binding protein 1;Hippocampal cholinergic neurostimulating peptide	PEBP1	73.7194	69.3519	246.813	99.6619	94.422	92.5436	91.5298	82.614	68.4349	53.7029	27.7917	77.9432	36.3132	67.0231	63.1672	45.8869	53.1872	37.0753	109.878	70.8135	73.5673	112.608	118.595	87.863	71.9084	77.5908	55.9222	80.5147	57.419	80.694	55.3436	34.56	44.677	40.9331	77.893	41.9876	149.693	34.4609	164.013	147.788	145.457	49.2407	54.8997	44.4216	123.973	62.6215
P63261;I3L3I0;I3L1U9;I3L4N8;I3L3R2	P63261;I3L3I0;I3L1U9;I3L4N8	Actin, cytoplasmic 2;Actin, cytoplasmic 2, N-terminally processed	ACTG1	291.199	228.745	276.309	241.622	248.565	271.262	252.242	363.224	333.265	266.911	236.552	269.407	250.587	227.11	322.417	334.222	328.677	345.741	264.387	220.412	256.786	327.586	274.437	247.35	260.284	294.792	254.574	312.782	230.076	260.395	226.879	243.363	249.49	219.862	237.493	233.388	471.354	190.558	382.265	254.776	291.332	412.661	443.55	336.892	235.197	239.478
P08319;P08319-2;A0A0D9SFB5;D6R9K8;D6RIB1;H0Y9N0	P08319;P08319-2;A0A0D9SFB5;D6R9K8	Alcohol dehydrogenase 4	ADH4	72.2475	21.4571	235.022	64.4817	62.6933	73.9881	67.0838	61.3848	68.7782	47.3978	17.323	56.9272	38.4179	42.827	59.3641	38.4635	46.6784	41.5779	70.5018	25.4081	81.5784	64.6027	82.3164	86.1587	77.8158	53.216	54.1061	68.7619	22.467	68.7051	63.0374	63.549	85.6381	91.3719	73.5637	109.123	50.2423	10.2298	54.573	51.9906	52.4052	46.1932	43.1907	45.7553	47.689	64.9866
P31327;P31327-3;P31327-2;Q5R211;E7EWJ3;C9JTA4	P31327;P31327-3;P31327-2	Carbamoyl-phosphate synthase [ammonia], mitochondrial	CPS1	155.535	26.8745	244.425	88.8788	98.1564	91.1617	90.9101	123.02	121.173	86.1029	36.9643	91.3062	70.6437	117.154	106.849	134.321	130.066	127.194	160.386	54.5304	174.4	146.835	172.312	181.003	189.694	192.842	197.395	211.132	86.4417	231.15	211.36	230.52	328.665	311.105	191.625	382.735	148.215	56.3173	164.05	163.435	162.695	252.19	197.12	242.059	126.024	169.096
P07148;A8MW49	P07148;A8MW49	Fatty acid-binding protein, liver	FABP1	66.4338	72.6237	193.37	142.42	119.385	120.203	140.213	115.583	102.817	38.385	22.9986	84.2334	32.3947	65.3426	82.7836	48.2869	53.8339	37.068	104.338	76.2697	75.2352	88.5296	75.77	81.7521	82.5078	89.2973	78.9807	126.032	130.782	151.332	95.3241	70.2442	74.9294	56.308	93.6207	88.6581	214.184	77.8138	196.217	192.218	158.948	81.6552	77.2324	39.5836	97.383	124.029
P09488;E7EWW9;P09488-2;B9ZVX7;H3BQT3;A0A3B3IU61	P09488;E7EWW9;P09488-2;B9ZVX7	Glutathione S-transferase Mu 1	GSTM1	47.2968	0	2.78868	0.0901692	0.445782	0.49751	1.54783	0.191305	0.280148	132.532	8.47812	113.928	11.8295	164.602	203.834	130.281	129.575	118.599	0.0617575	0	0.22075	0.0201677	0.0540613	67.5801	0.0495857	0	0.0540221	88.7556	19.092	75.3489	70.282	64.4517	56.3275	42.8127	57.8387	35.1376	0.0372021	0.279948	0.0846429	0	0.0598735	1.69904	0.365546	0.951688	99.7016	51.2677
P62805	P62805	Histone H4	HIST1H4A	37.2439	20.1529	175.372	52.6203	42.2086	40.2569	39.8263	31.9966	56.0343	23.6041	21.0293	53.0238	19.8301	41.3455	38.5822	60.527	70.029	62.681	40.8445	19.8433	48.7253	26.7916	56.0423	26.6958	42.1755	47.0935	49.7294	21.9478	9.25594	41.2332	40.9108	28.9126	27.6007	30.876	28.8831	32.3372	58.859	27.6573	100.201	85.6447	77.9144	100.55	95.5651	120.715	79.0845	23.5716
P30041	P30041	Peroxiredoxin-6	PRDX6	62.3846	51.7405	201.554	79.2129	62.7152	72.7353	75.3069	99.4538	89.5898	83.6463	21.9703	73.2475	40.7359	76.0294	66.9061	59.9164	42.7537	41.9589	85.381	19.3453	102.895	120.6	105.371	103.895	96.1329	87.3119	63.9282	100.797	39.0645	98.3162	75.3661	48.2776	41.598	41.6779	95.1914	34.6445	113.848	19.1301	151.636	94.6899	127.972	38.8507	48.5129	26.145	60.2014	87.988
P00326;A0A087WU81;A0A087WUC4	P00326	Alcohol dehydrogenase 1C	ADH1C	30.102	23.2363	153.696	103.103	82.9901	70.3753	105.111	96.3378	55.6789	46.3847	37.7849	33.221	20.5887	28.4686	32.994	36.3102	35.8989	29.5915	50.8348	29.8476	51.1676	33.1789	48.826	50.6325	42.7508	38.1591	30.7765	49.9491	19.0611	46.8646	38.2142	30.4965	28.5286	30.8478	37.2297	37.7181	94.4084	38.2773	111.708	118.685	124.274	42.7037	39.9383	25.2217	56.2795	50.0841
P50440-2;P50440;P50440-3;H0YMX4;H0YKW9;H0YN43;H0YL75	P50440-2;P50440;P50440-3	Glycine amidinotransferase, mitochondrial	GATM	83.7597	28.029	93.8586	60.4521	74.1808	84.7151	68.6489	78.9057	59.5397	68.8083	15.3315	131.065	30.2326	114.444	97.0565	92.0001	106.315	97.175	82.5575	15.283	77.1424	98.298	81.3528	108.402	89.1684	103.12	111.814	99.3393	30.0098	110.206	107.404	95.8715	110.418	138.443	99.563	129.255	96.3177	23.9751	147.641	155.64	131.866	157.081	163.213	174.744	132.85	86.5874
P06576;H0YH81;F8W0P7	P06576;H0YH81	ATP synthase subunit beta, mitochondrial;ATP synthase subunit beta	ATP5B	114.283	32.1238	125.119	95.7809	91.7291	98.5876	82.1405	87.1592	90.7107	59.4831	30.6448	113.6	41.0611	124.383	114.422	102.606	104.833	117.265	126.329	21.2124	132.07	143.282	120.064	169.292	147.055	122.826	140.237	126.379	33.3711	151.32	128.331	145.435	235.653	197.451	124.573	195.945	118.33	5.75107	123.093	135.749	101.663	159.796	144.354	175.044	107.812	121.081
CON__P00761;Q9BYE2-3;Q9BYE2-2;Q9BYE2-6;Q9BYE2	CON__P00761	0	0	1129.61	0	339.083	1015.06	974.814	897.157	2111.74	996.606	1770.13	945.887	263.916	555.498	0	398.198	1531.24	2260.45	1776.31	1884.65	0	132.448	318.609	441.084	783.39	506.596	0	828.197	932.943	972.385	185.331	883.057	981.222	1303.74	1261.01	1460.31	575.872	72.4997	87.8901	7.48583	276.724	2168.63	1432.62	0	1095.1	3601.55	2588.03	1099.52
P42765;A0A0B4J2A4	P42765;A0A0B4J2A4	3-ketoacyl-CoA thiolase, mitochondrial	ACAA2	89.2879	21.4282	194.009	78.0233	81.9079	89.1458	87.1193	84.8568	90.9121	69.4732	44.5423	97.5213	43.482	92.1698	95.2729	103.61	106.111	105.264	98.2528	18.4109	127.418	89.4311	112.195	91.1601	140.596	111.794	125.938	102.191	47.3442	88.7829	98.9143	104.048	142.116	169.04	97.576	159.202	113.053	29.9919	119.396	109.751	133.346	143.905	144.486	176.216	109.646	91.254
Q93077;Q99878;Q96KK5;Q9BTM1;P0C0S8;H0YFX9;Q9BTM1-2	Q93077;Q99878;Q96KK5;Q9BTM1;P0C0S8;H0YFX9;Q9BTM1-2	Histone H2A type 1-C;Histone H2A type 1-J;Histone H2A type 1-H;Histone H2A.J;Histone H2A type 1;Histone H2A	HIST1H2AC;HIST1H2AJ;HIST1H2AH;H2AFJ;HIST1H2AG	0	91.3812	252.246	0	16.7789	20.6859	24.3212	16.9965	58.0127	12.0153	24.9482	0	87.419	18.1833	22.9897	17.0168	20.0157	20.5287	41.5094	18.5683	64.1561	311.718	40.5269	63.8172	33.426	95.289	107.097	54.0866	103.901	100.067	2.13588	46.3755	52.0815	0	57.4707	13.0867	0	0	43.7309	199.513	156.313	60.8126	193.145	36.6205	18.5293	15.6131
Q16822;H0YM31;Q16822-2;H0YMA5;H0YMY3	Q16822;H0YM31;Q16822-2	Phosphoenolpyruvate carboxykinase [GTP], mitochondrial	PCK2	71.2447	15.7581	234.973	41.3333	44.4138	45.2987	46.4175	43.4751	41.5011	94.5566	29.0312	105.096	50.8764	102.03	98.834	105.498	100.686	113.018	181.791	76.2292	172.643	174.381	199.764	108.767	217.611	194.925	182.344	130.091	34.1608	138.691	120.266	128.661	134.642	172.643	105.436	152.297	42.064	9.72514	49.2817	57.2325	64.5549	80.0213	75.6034	77.8876	98.3709	92.919
P05091;S4R3S4	P05091	Aldehyde dehydrogenase, mitochondrial	ALDH2	77.2441	18.914	192.729	89.4649	88.048	84.2182	72.1526	102.45	76.2445	82.2526	29.5567	104.158	53.2144	95.753	87.8559	80.8348	78.9877	91.8776	146.654	74.3167	133.067	104.559	107.571	118.149	135.229	156.871	155.014	92.1817	40.606	133.528	117.235	113.178	139.982	146.689	87.304	195.011	92.365	30.1579	102.65	128.493	126.651	148.952	120.493	156.342	116.193	115.427
P00167;P00167-2;P00167-3;J3KNC7	P00167;P00167-2;P00167-3	Cytochrome b5	CYB5A	65.7239	33.4088	216.129	100.857	93.9638	76.0752	52.3551	97.4632	80.5956	36.1405	9.52661	60.8013	99.0084	57.278	58.8838	44.5916	45.0674	55.197	74.2237	0	119.567	59.4694	79.4086	72.7079	58.216	76.1642	88.5104	75.4734	26.5357	87.1427	71.145	80.8943	92.1328	82.4913	90.1036	112.33	98.7145	28.0237	120.571	96.899	121.04	99.4178	122.567	121.529	119.368	49.8973
P30084	P30084	Enoyl-CoA hydratase, mitochondrial	ECHS1	85.941	18.2973	146.062	84.4317	103.592	96.6402	70.2306	117.46	117.859	65.5832	23.0802	123.67	38.4901	98.5899	108.337	100.486	106.826	110.575	96.4847	42.9974	95.9028	67.6091	103.607	124.226	113.174	110.13	115.135	112.206	23.3791	128.059	113.759	129.893	199.671	161.722	112.406	167.498	124.249	35.3384	127.477	121.973	127.741	163.983	172.628	169.577	104.4	67.5867
Q16778;P33778;P23527;P06899;Q8N257	Q16778;P33778;P23527;P06899;Q8N257	Histone H2B type 2-E;Histone H2B type 1-B;Histone H2B type 1-O;Histone H2B type 1-J;Histone H2B type 3-B	HIST2H2BE;HIST1H2BB;HIST1H2BO;HIST1H2BJ;HIST3H2BB	76.7949	64.4023	155.518	45.007	72.7555	94.1185	72.3872	115.736	69.4864	58.1335	14.5268	88.8955	48.8427	59.6772	71.6519	76.5059	146.321	114.257	69.4758	27.8027	121.624	123.283	108.336	69.6383	170.386	93.0519	95.3887	68.1282	47.5541	101.523	66.624	56.1648	86.7718	52.9093	79.1069	56.7655	157.134	66.5178	117.18	141.5	119.97	148.907	129.557	129.891	45.7643	64.451
P16152;E9PQ63;A8MTM1	P16152	Carbonyl reductase [NADPH] 1	CBR1	48.2584	19.1739	88.7899	78.2066	69.2544	74.443	56.7971	65.6408	60.485	43.4641	14.8774	73.5718	21.1193	61.9192	48.5408	46.1213	44.4896	39.8355	55.956	14.5756	49.79	60.1203	68.3988	73.1389	57.5321	80.9534	55.6046	82.2932	14.3264	84.955	76.9219	48.4699	83.9971	78.986	67.4402	45.5779	39.6376	32.6401	129.579	121.981	82.9541	55.6575	62.9056	54.0352	54.5294	58.6411
Q9UBQ7;U3KQ56;Q9UBQ7-2	Q9UBQ7;U3KQ56	Glyoxylate reductase/hydroxypyruvate reductase	GRHPR	54.0682	12.9769	98.3102	77.5305	72.9662	82.6496	63.5995	68.7716	46.0887	83.6166	24.9385	99.9189	15.2948	73.5663	85.6718	81.5118	96.5747	90.7904	38.9836	15.1225	68.2594	58.0777	77.0454	59.7562	47.6852	63.1609	49.3642	84.7907	12.2835	68.4279	55.7706	50.933	66.2637	57.192	89.8162	79.2718	99.2939	17.643	92.5523	76.5914	67.895	77.2614	66.0935	82.532	66.8611	65.9617
P61604;B8ZZL8;B8ZZ54	P61604;B8ZZL8	10 kDa heat shock protein, mitochondrial	HSPE1	81.5004	48.4423	110.431	79.1318	54.7702	63.8706	75.4124	60.1528	104.589	26.9829	16.6103	51.3337	31.666	46.8946	61.2675	61.5685	56.551	52.8631	83.0274	68.5433	45.6946	137.342	58.4952	159.517	200.1	147.59	136.182	112.75	41.5456	114.276	86.2524	97.672	166.775	103.361	102.307	169.191	95.2946	48.7518	124.542	88.8144	146.632	181.464	174.487	118.34	56.2857	78.4254
P00367;P00367-3;P00367-2	P00367;P00367-3;P00367-2	Glutamate dehydrogenase 1, mitochondrial	GLUD1	80.8875	28.3058	99.1443	50.762	57.4591	54.8289	40.3924	45.3055	68.2242	36.3892	19.2655	47.207	30.1447	53.5947	48.5231	54.5868	59.2756	56.3862	74.2958	23.9152	81.8079	79.9865	66.1124	89.0797	52.2397	79.2978	81.3506	105.889	26.5608	105.757	96.8348	81.3643	133.565	117.579	88.9126	121.171	72.3904	34.2202	88.2779	91.4072	74.8643	108.451	73.6976	100.335	62.048	47.7967
P05089;P05089-2;P05089-3	P05089;P05089-2;P05089-3	Arginase-1	ARG1	33.197	11.6242	140.898	65.2573	71.9563	61.5184	40.4652	42.2993	25.7126	40.5821	21.1989	61.7348	19.7343	65.0033	51.561	34.8031	33.3088	20.1349	77.6519	51.2225	64.3149	64.4797	80.099	41.6653	31.4001	36.8371	18.0127	64.002	21.2768	72.9767	52.2135	22.3083	12.8673	14.6436	31.8227	10.111	65.3898	19.3232	95.9827	100.178	135.146	21.9065	28.4827	15.0626	99.4309	25.9717
P05783;F8VZY9;CON__H-INV:HIT000015463	P05783;F8VZY9	Keratin, type I cytoskeletal 18	KRT18	139.284	58.4622	88.891	116.815	84.5341	103.404	158.55	146.288	194.994	120.886	85.6505	166.238	101.552	141.254	186.583	171.375	193.306	237.63	111.173	106.128	100.494	86.5025	100.321	145.711	151.152	158.169	133.553	200.958	133.738	174.516	189.808	192.411	219.071	238.559	155.634	139.568	144.229	45.7436	276.866	282.236	273.323	391.58	418.411	320.899	224.183	102.486
Q93088;E5RJH0	Q93088;E5RJH0	Betaine--homocysteine S-methyltransferase 1	BHMT	39.1941	19.6605	92.2904	40.9605	34.7315	43.7885	29.5628	36.3028	25.9425	23.2646	19.6887	34.7588	26.8699	32.4483	33.0462	15.793	14.5863	8.37343	30.4466	29.5525	39.645	71.8138	48.6937	40.5001	28.5837	26.1972	19.9598	42.2086	60.7047	29.2235	26.0747	23.8752	20.2035	15.6766	44.0964	18.32	41.9102	23.5262	30.1345	24.6182	35.0686	14.7843	14.3415	12.5655	25.4666	29.9979
Q08426;C9JJE0	Q08426	Peroxisomal bifunctional enzyme;Enoyl-CoA hydratase/3,2-trans-enoyl-CoA isomerase;3-hydroxyacyl-CoA dehydrogenase	EHHADH	59.5984	25.1978	99.1668	102.929	108.036	108.142	86.4411	93.6731	64.8409	66.0834	21.4531	104.527	42.8281	112.21	97.8345	90.9682	98.4466	97.6205	104.262	50.4933	115.603	118.3	120.329	88.9862	107.959	101.101	107.302	119.684	37.5727	144.12	117.047	114.56	115.51	102.138	81.9003	156.804	196.918	37.8412	140.198	137.275	168.947	177.338	138.162	175.222	149.227	94.3079
P09467;A0A3B3IUC7;Q5VZC3	P09467;A0A3B3IUC7	Fructose-1,6-bisphosphatase 1	FBP1	19.4486	9.43514	71.5332	25.4795	24.063	23.4024	17.2409	17.3704	17.6796	20.6858	5.64627	23.4926	7.97582	26.0412	23.9763	19.7149	20.6807	12.9138	36.689	13.8575	24.6315	36.6524	24.6572	18.8916	14.8459	17.8079	17.0259	25.7992	12.4753	26.6707	13.9671	11.8048	7.43071	5.62771	26.022	7.0229	38.3333	9.55288	29.2154	37.2061	36.2104	9.5098	13.0764	5.7586	27.7354	18.143
P25705;P25705-3;K7ENJ4;K7ERX7;K7ESA0;REV__C9JJM9;REV__C9JD81;REV__C9J3W7;REV__C9JBN7;REV__C9JEW7;REV__C9J718;REV__C9JF32;REV__A0A0C4DG23	P25705;P25705-3	ATP synthase subunit alpha, mitochondrial	ATP5A1	68.8888	34.6781	84.8404	53.4612	59.9805	63.9079	59.3621	64.5053	71.8285	63.6543	35.5224	72.1675	50.9168	72.0081	74.3348	82.8628	77.8503	79.7346	66.1052	33.3584	78.9976	76.2592	66.0794	88.3162	112.434	97.882	109.8	114.116	43.6849	111.165	77.5155	110.075	129.044	130.899	96.8339	59.8342	77.3262	27.6901	68.1784	75.5372	72.293	112.234	117.874	87.4919	60.0322	85.3195
P30046;J3KQ18;B5MC82;P30046-2;A6NHG4;H7C342	P30046;J3KQ18;B5MC82;P30046-2;A6NHG4	D-dopachrome decarboxylase;D-dopachrome decarboxylase-like protein	DDT;DDTL	11.7904	10.2879	88.6372	50.9186	62.3126	56.0123	46.7877	56.9605	17.3663	102.285	10.773	47.2974	7.39346	61.5854	71.0451	76.8273	81.9326	56.0886	152.153	0	133.113	121.415	163.749	40.3966	98.1346	19.2012	7.89712	29.9612	6.43842	17.2087	14.3184	13.2094	6.73974	5.90437	25.5767	13.626	89.9195	2.96982	16.2755	20.2465	18.137	11.1099	9.82479	19.3083	104.794	59.4602
CON__P05787;P05787;P05787-2;F8VUG2;F8VP67;CON__Q9H552;CON__H-INV:HIT000016045;F8VQY3;Q8IWY7;CON__REFSEQ:XP_092267;H0YIB2;A0A1W2PQU7;A0A1W2PS58;K7EPI4;H0YHD9	CON__P05787;P05787;P05787-2;F8VUG2	Keratin, type II cytoskeletal 8	KRT8	80.4057	45.4944	63.0082	77.7256	80.7606	86.5784	99.9033	131.968	145.764	65.3721	40.7432	125.461	51.7907	110.399	118.659	124.331	136.045	169.627	81.8733	81.578	82.4668	56.2402	92.3044	92.0319	103.343	108.115	103.258	146.542	78.8763	134.118	123.428	128.309	151.234	154.668	90.8716	207.173	220.657	93.6787	147.475	166.477	163.549	304.285	283.032	234.427	112.531	94.0033
Q16762;B1AH48	Q16762	Thiosulfate sulfurtransferase	TST	67.0712	44.575	145.264	56.3282	57.3365	60.7265	51.3177	79.615	91.0794	54.3069	36.7938	55.1567	55.2615	69.9117	67.9521	63.5892	58.5662	77.6539	125.515	38.3508	117.296	114.695	128.17	90.5273	112.49	133.435	151.3	116.56	51.1242	114.87	95.1428	98.2659	133.936	114.263	76.0907	116.694	90.5416	29.1167	108.219	90.7547	99.0541	97.8887	104.691	94.2306	69.1964	52.6033
P33121;E7EPM6;P33121-2;D6RER0	P33121;E7EPM6;P33121-2;D6RER0	Long-chain-fatty-acid--CoA ligase 1	ACSL1	40.0474	11.8652	91.2535	35.5106	41.1683	41.3985	21.1598	36.667	33.3574	33.2877	21.7094	56.7974	16.1831	47.092	48.258	59.1766	61.8916	59.8901	63.1751	24.4811	66.3571	64.1172	74.4795	56.0017	59.342	76.0551	70.4142	63.7658	24.8112	62.4944	59.7092	56.0951	81.6835	80.2684	51.3917	89.1203	46.1312	21.8268	61.8712	58.2937	57.4964	59.3583	56.7539	66.1246	57.0654	34.2889
P25325;B1AH49	P25325;B1AH49	3-mercaptopyruvate sulfurtransferase;Sulfurtransferase	MPST	35.8912	13.2103	98.1877	37.6826	39.283	45.1657	39.4821	41.4762	35.079	35.9496	11.2172	24.9543	21.4579	47.0843	44.2603	40.6719	52.685	52.1278	84.6381	13.0434	92.5959	95.3972	107.947	50.8848	95.9678	54.867	53.7939	45.3619	24.5168	46.0545	43.4391	50.9127	74.0108	63.5176	49.0267	57.8618	24.7223	1.27099	25.0264	33.1507	34.3392	47.9259	36.0006	55.5591	61.1921	77.0733
P42330;A0A0A0MSS8;S4R3Z2	P42330;A0A0A0MSS8;S4R3Z2	Aldo-keto reductase family 1 member C3	AKR1C3	39.223	55.7604	68.2301	73.9008	68.2824	74.0212	97.8164	101.673	85.737	41.5854	15.7023	62.6816	57.5759	72.7668	74.5016	106.778	103.557	96.4692	75.9867	52.4022	52.9861	107.712	95.953	68.4915	96.6799	138.549	105.169	84.1846	30.2845	110.783	59.3296	57.5316	93.6384	102.487	61.8425	102.028	102.604	17.6217	129.149	99.2943	112.817	132.279	190.07	171.695	85.9804	63.0991
P00441;H7BYH4	P00441;H7BYH4	Superoxide dismutase [Cu-Zn]	SOD1	24.2617	3.29727	85.0759	34.2836	36.4177	40.8875	37.3736	46.6177	39.5542	10.033	5.9879	38.4704	11.3531	39.5402	32.2869	26.9388	23.3986	22.1707	32.8882	24.9872	18.8412	17.9866	42.3115	73.3889	25.8475	55.8716	24.0155	54.6498	13.475	44.1728	21.2916	17.5338	11.5421	5.6833	45.6473	16.6165	46.3304	21.2557	127.438	67.8964	64.8233	16.3547	23.2113	23.655	41.7785	22.6998
P00480;A0A2R8Y829	P00480	Ornithine carbamoyltransferase, mitochondrial	OTC	34.2339	13.7884	76.2758	28.3095	37.1229	27.9808	19.3694	44.8538	41.4725	27.4629	12.1792	34.9258	19.3618	50.2627	39.714	42.7234	41.0486	35.6262	48.1286	8.44488	42.8567	40.4892	44.9398	43.1751	48.9373	60.3352	43.7394	54.3233	17.0211	75.214	58.5402	54.5761	57.3922	74.5038	46.3606	83.1272	44.0614	12.313	56.7594	57.7146	54.6784	62.7696	63.7795	50.4296	40.609	38.8786
Q3LXA3;H0YCY6;Q3LXA3-2;E9PJG8;E9PQR1	Q3LXA3;H0YCY6;Q3LXA3-2	Bifunctional ATP-dependent dihydroxyacetone kinase/FAD-AMP lyase (cyclizing);ATP-dependent dihydroxyacetone kinase;FAD-AMP lyase (cyclizing)	DAK;TKFC	12.9802	7.82047	33.6375	36.5986	32.1618	31.0743	22.5621	17.4084	13.5271	21.4395	4.00754	23.9958	6.81656	27.423	23.2589	23.5425	25.3783	20.4419	22.7929	6.17041	20.9184	18.0259	18.6957	19.3014	14.5472	12.2877	8.29183	20.7509	5.41859	19.8797	15.935	11.9957	10.9749	10.3108	17.434	11.047	36.2426	7.12507	48.9214	38.4415	33.7643	11.5983	9.2899	7.90666	32.5552	14.8074
Q96IU4;F8W9U3;B4DQI4;Q96IU4-2	Q96IU4;F8W9U3;B4DQI4	Alpha/beta hydrolase domain-containing protein 14B	ABHD14B	20.7916	7.14687	52.4112	32.8482	35.1847	31.4489	26.6728	30.5674	19.4808	18.7457	0	27.2006	6.82248	40.086	28.4169	18.2064	20.87	11.4254	30.0421	4.02333	20.7318	30.3636	27.1905	26.5346	16.1858	13.5849	8.42058	29.897	4.34376	34.0888	19.665	14.2091	19.2528	16.8082	25.9913	13.7007	7.268	4.43827	33.1584	41.0185	33.0683	17.8292	13.7964	14.7265	42.0671	23.6472
P04040;REV__H0YA23	P04040	Catalase	CAT	35.8909	20.1307	105.46	36.8539	46.6909	48.2127	45.3586	38.3886	45.2726	31.8728	14.2461	34.6671	23.1762	37.1825	41.8193	26.5401	29.3416	25.7809	74.1767	22.7903	58.9021	52.1036	73.3146	39.4885	63.182	49.8675	47.6406	39.4243	16.1544	34.6811	33.4421	31.1477	45.9535	49.8216	35.714	50.05	47.0162	13.4761	39.7345	47.6478	46.7284	42.4073	41.4408	47.267	42.2651	46.0292
Q5TEC6;A0A590UJL8	Q5TEC6	Histone H3	HIST2H3PS2	0.758619	0	118.898	20.7908	22.9197	18.7836	11.2384	11.7081	10.479	10.1458	0	0	7.79627	0	0	0	0	0	3.80545	0	41.5416	9.17024	23.9541	0	45.8848	22.6928	23.4775	0	12.9096	11.9717	8.31976	11.9321	0	5.68401	10.145	0	0	0	2.9232	22.258	17.8908	0	22.0451	28.8977	14.6858	11.3846
O14756;G3V3Y9;G3V508	O14756	17-beta-hydroxysteroid dehydrogenase type 6	HSD17B6	50.3662	10.968	65.7321	22.4089	23.6382	22.8633	16.8279	24.1051	20.2665	20.9122	6.60432	23.5299	12.5609	19.1882	28.8352	27.1676	25.5969	31.9649	38.0736	25.9669	25.2101	25.12	29.1973	55.5664	41.2961	44.5672	48.4825	69.0222	36.4208	70.372	66.7029	71.5753	111.958	114.43	54.7183	129.88	33.1501	19.9028	30.2464	42.969	38.1612	58.4039	40.5716	44.6808	35.7028	47.2993
H3BRN4;P80404;H3BNQ7;H3BPW8;H3BMJ9;H3BRJ1;H3BRT1	H3BRN4;P80404;H3BNQ7	4-aminobutyrate aminotransferase, mitochondrial	ABAT	39.3636	15.1416	60.3598	52.9138	45.0085	47.8511	36.9319	46.5997	46.0924	34.8409	13.2534	38.5927	23.8736	45.0997	44.9433	36.5621	39.7816	37.9446	41.363	26.4009	41.3458	51.2291	64.6966	65.7621	50.1044	62.9546	61.0138	72.6199	26.2917	74.7208	76.1446	70.8237	85.0242	80.6603	52.8741	87.2809	45.3042	12.1516	48.1254	58.3995	66.137	75.0799	66.8289	65.6315	55.9149	43.0423
P35232;C9JW96;E7ESE2;E9PCW0;C9JZ20;P35232-2;D6RBK0	P35232;C9JW96;E7ESE2;E9PCW0;C9JZ20	Prohibitin	PHB	39.3806	18.9205	55.9345	49.9905	67.2193	62.3423	46.1121	53.4149	55.1757	45.3882	14.8394	71.243	26.0846	69.8359	42.2787	56.3588	44.8148	56.7188	50.4792	50.6722	54.3216	70.6184	60.4451	86.4308	73.2597	81.4652	75.4123	87.481	27.0061	92.0693	83.7975	88.7151	114.03	102.564	61.0977	102.058	55.5621	9.14265	63.1825	86.092	74.9414	90.5667	81.8853	73.3218	57.797	65.2596
Q99735-2;Q99735	Q99735-2;Q99735	Microsomal glutathione S-transferase 2	MGST2	0	0	98.9329	62.4903	68.0686	61.5728	49.7461	54.3811	57.635	37.19	0	50.7803	0	53.7634	32.5171	31.5508	28.4306	29.2012	0	0	3.57378	12.1264	0	69.7099	24.5167	31.8287	0	33.2385	0	0	29.6522	0	0	42.767	75.8952	0	0	0	98.7397	71.6886	77.004	121.87	102.84	58.7404	11.8871	80.7759
P00966;Q5T6L6;Q5T6L5	P00966;Q5T6L6	Argininosuccinate synthase	ASS1	48.2661	29.3336	110.076	27.4865	26.8306	25.8554	28.8921	33.7639	24.1336	33.2968	10.4552	38.861	32.8592	27.368	31.3191	25.6773	23.2962	20.7897	58.2208	33.8012	51.9956	70.0478	46.5587	49.7927	42.6667	44.9977	35.7014	48.2488	26.4011	40.1088	38.1882	34.2373	47.8671	46.1201	45.819	51.9331	24.6911	10.5209	26.6108	28.8451	38.9164	30.3174	25.666	24.6955	26.65	44.7774
Q03154;A0A1B0GW23;A0A1B0GU86;C9JMV9;Q03154-4;Q03154-2;Q03154-3;A0A1B0GV31;A0A1B0GVA5;C9JYZ0;F8WC59;A0A1B0GTG3;A0A1B0GVZ3;A0A1B0GVG0;A0A1B0GU36;A0A1B0GUT4	Q03154;A0A1B0GW23;A0A1B0GU86;C9JMV9;Q03154-4;Q03154-2;Q03154-3;A0A1B0GV31;A0A1B0GVA5	Aminoacylase-1	ACY1;ABHD14A-ACY1	18.756	9.78782	61.093	50.9604	43.5496	46.1551	29.3047	39.0595	23.7253	46.9337	6.67194	38.4042	11.1994	46.7052	45.0252	34.2241	36.5154	22.593	38.5563	12.0456	32.9925	29.0374	34.2971	31.2221	28.9023	24.7016	14.2734	30.9552	13.4819	35.1927	18.3146	17.4163	9.69237	9.43882	29.0337	12.5949	52.1127	11.5251	57.763	33.3085	37.9986	17.5738	18.4288	11.7602	43.1683	32.707
P40926;P40926-2;G3XAL0	P40926;P40926-2;G3XAL0	Malate dehydrogenase, mitochondrial;Malate dehydrogenase	MDH2	35.3147	29.653	65.1002	50.4024	44.5351	41.2054	36.0956	42.5518	39.5004	27.4753	8.28194	36.0223	18.6227	41.5899	26.5718	32.0086	37.6622	39.4911	50.8119	14.3175	50.4796	36.571	48.9614	49.9246	60.2994	60.8034	67.5831	44.1194	14.1615	57.4724	49.0575	46.1748	76.0269	68.5916	46.8225	82.1677	61.9215	19.0026	79.8257	69.7573	57.7164	64.4441	59.4446	70.6618	36.8203	36.6532
P52758;H0YB34;H0YBX3;E5RIP8	P52758;H0YB34;H0YBX3	Ribonuclease UK114	HRSP12	24.778	26.3381	49.7991	21.4658	22.5567	18.5475	25.3137	15.5225	14.7617	12.0144	9.72996	19.2343	31.5372	22.6152	21.2697	19.1672	21.0826	11.0033	32.9705	47.4121	26.9958	14.3368	34.2715	27.0755	24.5248	18.7331	14.5286	16.1374	25.5867	22.3754	19.576	8.95572	14.3406	15.1157	27.5704	9.86264	15.8281	9.34225	36.3906	29.6777	36.5728	10.1206	15.5818	11.8325	18.4306	32.8852
P07327	P07327	Alcohol dehydrogenase 1A	ADH1A	12.0681	4.65356	73.5238	36.296	36.9423	38.5279	37.4888	41.6153	16.434	6.96017	1.25414	13.496	3.56233	7.41315	13.0592	7.94293	8.21748	4.98559	24.1756	4.23539	21.305	20.3786	23.9509	16.3811	26.1548	26.7121	20.8798	17.7521	7.74596	14.7483	13.5665	13.0874	13.4224	17.181	20.9767	22.6214	46.4371	10.8756	34.2721	20.7844	23.6051	12.6702	13.9252	10.5002	11.1103	22.8475
Q9Y2P5;Q9Y2P5-2	Q9Y2P5;Q9Y2P5-2	Bile acyl-CoA synthetase	SLC27A5	38.4707	7.34854	82.1205	24.1473	19.05	25.2919	15.4193	22.7563	28.7573	17.8755	4.42388	26.4052	17.5081	26.9911	26.4233	26.0178	28.9596	32.798	49.5042	11.471	47.6914	65.4171	50.1779	48.6416	51.6309	61.2338	70.634	47.0926	15.7027	53.4372	42.0628	50.3826	79.8435	70.8988	44.68	68.5262	9.51074	4.509	26.4558	26.6817	27.3616	35.1568	36.3972	32.1515	20.2335	32.4322
A0A1B0GVD5;P07339;A0A1B0GV23;A0A1B0GWE8;A0A1B0GW44;A0A1B0GVP3;A0A1B0GU92;A0A1B0GU03;C9JH19;H7C469;F8WD96;H7C1V0;F8W787;A0A1B0GV01	A0A1B0GVD5;P07339;A0A1B0GV23;A0A1B0GWE8;A0A1B0GW44;A0A1B0GVP3;A0A1B0GU92;A0A1B0GU03;C9JH19;H7C469;F8WD96	Cathepsin D;Cathepsin D light chain;Cathepsin D heavy chain	CTSD	32.1851	33.3031	36.6135	52.0992	51.6944	49.917	36.4327	45.1856	35.5264	34.0424	14.0048	35.7654	18.4077	41.6939	50.7072	41.2095	36.9076	36.7753	34.7036	12.6611	25.4374	26.3532	35.0066	53.9521	35.9662	30.2343	36.6699	69.8707	24.6016	82.789	64.6523	54.4568	60.8378	56.847	46.7373	64.5001	87.6848	26.7812	96.5208	66.5023	79.9459	58.9215	55.9117	62.1316	55.2076	53.6186
P24752;H0YEL7;P24752-2;E9PRQ6	P24752	Acetyl-CoA acetyltransferase, mitochondrial	ACAT1	31.8115	19.8424	74.2825	38.2147	45.5143	42.9257	44.6531	56.2839	39.466	42.078	17.85	37.2904	31.1796	51.2312	47.6361	52.8431	54.26	51.4707	77.7125	49.7223	84.2784	61.6779	74.0904	49.4818	93.3721	57.5264	72.8976	44.0978	33.9115	48.3458	48.9379	58.1762	82.6836	74.4585	53.0857	111.331	63.016	7.5952	57.4629	38.9831	52.5004	66.162	60.167	65.7177	54.0405	53.7684
P07237;H7BZ94;H0Y3Z3;I3L398;I3L312;I3NI03;I3L3U6;I3L0S0;I3L4M2;I3L3P5;I3L514;I3L1Y5	P07237;H7BZ94;H0Y3Z3	Protein disulfide-isomerase	P4HB	48.9364	25.1039	74.9388	45.6351	49.3887	48.4216	39.3884	57.5962	52.3429	36.3605	27.13	46.5579	34.3215	52.0363	61.3523	52.5008	42.6263	54.9005	44.8305	63.0428	50.0487	40.227	61.2406	69.8951	61.3112	70.9634	71.372	54.3332	32.0301	75.6226	55.246	83.326	89.3825	86.2422	74.0317	118.96	79.8619	26.3424	74.7564	74.2728	77.1635	114.765	92.7279	90.2423	53.473	46.5491
P00505;P00505-2	P00505;P00505-2	Aspartate aminotransferase, mitochondrial	GOT2	26.6963	8.37298	66.3398	21.8901	24	25.3954	15.9147	17.1412	27.1518	14.0366	3.49485	25.6445	10.7029	22.4628	18.4915	18.1534	22.7899	22.1118	30.4209	14.5766	24.3571	51.5591	34.0719	38.2112	27.2423	45.8703	47.9972	34.7441	10.5101	33.3165	36.1106	35.402	53.7711	49.4589	39.5758	52.6967	32.7614	5.9487	42.4263	51.2589	45.914	36.8016	40.3817	43.1092	21.5632	24.3894
O75874;C9J4N6;C9JLU6;C9JJE5	O75874	Isocitrate dehydrogenase [NADP] cytoplasmic	IDH1	21.8169	22.4553	63.392	26.5138	25.0043	24.1794	20.894	21.9664	19.8654	18.6889	18.8943	24.8487	18.8189	21.3812	20.6784	13.5102	16.6206	15.3183	34.0611	61.0216	26.0905	25.026	29.3933	23.8651	23.1668	20.2536	18.5239	23.4487	25.126	27.0899	19.9946	18.4069	18.6193	17.6643	17.3501	25.4473	37.1789	17.0457	37.1671	33.7626	37.4669	22.1874	15.2722	17.7214	25.0434	18.3312
P50225;H3BRY5;H3BQX5	P50225;H3BRY5	Sulfotransferase 1A1;Sulfotransferase	SULT1A1	29.9251	3.45496	34.1759	16.3619	25.3587	23.6607	15.9033	16.6931	19.2285	15.5582	3.90699	26.2857	7.32871	25.0291	26.3741	16.3898	19.0293	21.8999	16.8926	1.10173	12.3683	15.593	15.0898	35.9471	17.0226	17.3425	13.0953	42.197	12.7441	44.4109	38.8431	31.4552	43.5405	43.6567	35.9435	50.7778	24.4	6.83843	30.9278	28.5783	23.2913	24.0414	16.8215	27.098	29.2443	23.2226
Q14914;F2Z3J9;Q14914-2;F6XGT7;Q5JVP2	Q14914;F2Z3J9;Q14914-2	Prostaglandin reductase 1	PTGR1	40.0224	10.8163	29.7666	33.3129	41.7841	41.9414	42.5913	52.0458	35.6438	17.9855	9.17011	38.443	12.9076	38.2016	29.9886	31.5522	23.1106	20.3082	22.0906	7.43799	21.1383	25.2911	18.1817	70.7812	26.9705	23.8259	16.1725	49.6263	18.76	54.2707	46.238	34.4766	40.2356	43.0345	57.8518	48.1947	68.4404	34.0183	59.601	52.9937	45.8179	40.0741	26.0558	29.662	34.3291	65.5663
P12236	P12236	ADP/ATP translocase 3;ADP/ATP translocase 3, N-terminally processed	SLC25A6	49.483	16.1969	62.4121	47.8441	56.3275	52.4642	45.4276	71.876	65.0234	73.3383	25.4926	56.0275	41.2223	59.0731	46.9497	72.3094	91.7	70.5633	110.82	56.0256	77.394	64.7462	58.1293	70.4877	80.9032	64.6172	68.2518	93.9869	37.2265	73.4016	74.6441	73.7567	113.145	111.338	65.6536	67.5509	40.4329	33.9817	76.1229	69.7823	61.1628	101.632	86.5337	84.642	35.4335	83.592
P68104;Q5VTE0;A0A087WVQ9;P68104-2;A0A087WV01;Q5JR01;A6PW80	P68104;Q5VTE0;A0A087WVQ9;P68104-2;A0A087WV01	Elongation factor 1-alpha 1;Putative elongation factor 1-alpha-like 3;Elongation factor 1-alpha	EEF1A1;EEF1A1P5	47.912	32.381	60.0082	57.7851	48.5027	50.4236	38.0585	63.8766	53.5096	48.2013	39.3217	52.8067	33.7707	58.4678	47.3015	65.699	72.6247	73.7308	58.9252	86.8864	52.4547	55.2137	62.3182	56.3709	59.3576	57.4729	50.4482	64.6105	41.6282	59.7756	62.2168	41.8571	53.0876	61.1906	50.3048	54.8506	54.6205	49.6698	60.2916	62.4201	53.8928	55.4112	81.0522	83.0846	63.5117	46.2785
P30613-2;P30613	P30613-2;P30613	Pyruvate kinase PKLR	PKLR	14.1927	2.58344	37.629	33.6427	24.6237	27.56	19.9257	20.8245	16.3723	24.4091	4.76346	29.1264	4.29577	34.0758	25.3707	20.4217	25.6508	19.2837	21.8112	2.26362	20.8996	23.0159	18.5735	20.2199	15.7772	16.7292	15.7921	34.5469	3.1185	28.5613	17.5697	16.1964	16.791	15.8599	19.5912	16.9102	31.451	0.783259	54.939	44.0425	37.0465	17.8596	13.4903	10.9357	48.3209	16.1303
P40939;H0YFD6;A0A2R8Y4F5;A0A2R8YG21;A0A2R8Y688;P40939-2	P40939;H0YFD6;A0A2R8Y4F5;A0A2R8YG21	Trifunctional enzyme subunit alpha, mitochondrial;Long-chain enoyl-CoA hydratase;Long chain 3-hydroxyacyl-CoA dehydrogenase	HADHA	35.8247	12.3999	60.2978	42.7273	41.8918	42.3549	36.9091	49.6683	46.354	28.4264	16.3913	44.1768	21.2265	53.2712	50.1167	56.4035	52.8514	60.655	48.2701	19.0282	37.6045	43.0466	57.4701	42.9047	55.9	63.8347	55.6199	59.7335	19.2109	70.3507	66.218	64.4003	81.5719	83.9827	49.8881	105.031	65.0347	16.2746	68.9091	56.4054	60.3326	93.051	68.4582	103.289	63.3056	48.7235
P30043;A0A2R8YEP4;M0R192;A0A2R8Y7Y9;M0QZL1	P30043;A0A2R8YEP4;M0R192;A0A2R8Y7Y9;M0QZL1	Flavin reductase (NADPH)	BLVRB	20.463	15.3876	33.9535	22.0971	24.5411	20.0261	19.9929	15.3858	10.6862	17.2197	13.8262	19.4419	23.2201	22.314	13.4894	13.1829	11.6933	11.747	34.8848	20.1204	29.7401	45.1917	42.3462	24.7711	22.6807	15.8549	12.3874	15.7716	41.3609	22.6084	11.4912	10.8316	14.8203	11.3208	25.1565	10.4775	26.6745	3.42145	14.5203	21.9346	11.3642	12.0457	8.597	19.8208	21.6138	30.07
P38117;P38117-2;M0QY67	P38117;P38117-2;M0QY67	Electron transfer flavoprotein subunit beta	ETFB	52.6469	18.901	92.1771	51.8183	52.2731	57.6751	58.5447	87.8795	89.6199	34.5866	19.5414	43.24	41.6808	55.1153	50.7684	57.1448	49.3637	56.1052	32.8555	13.7042	53.0372	46.164	49.6449	62.2693	63.0767	83.938	85.6924	68.6965	34.732	74.7764	68.6868	73.0109	91.9271	84.2717	87.6826	108.837	65.8128	21.9756	81.578	63.284	61.0854	100.293	93.7185	82.7357	38.275	51.0313
P60174-1;P60174;P60174-4;U3KPZ0;U3KQF3;U3KPS5	P60174-1;P60174;P60174-4	Triosephosphate isomerase	TPI1	33.6144	15.5666	58.8436	44.0492	39.0107	38.8176	40.1803	45.5711	25.3388	26.4043	14.1103	35.0361	14.3096	33.7127	26.7518	28.4908	28.5784	21.6615	30.0038	25.2426	30.0468	24.4739	31.1707	34.2079	28.7966	26.2861	15.248	33.4772	14.2897	46.4544	29.4489	17.3373	19.5591	15.3263	31.0253	17.7081	43.0311	18.1804	60.2307	58.3769	67.4369	31.0987	33.0863	18.8092	35.9531	28.8221
P00403	P00403	Cytochrome c oxidase subunit 2	MT-CO2	53.3993	0	49.006	20.563	21.5716	44.6683	43.836	37.4544	60.8589	7.63162	0	18.0206	17.3465	23.1856	23.2494	29.4923	32.9955	16.5708	43.6637	0	79.7631	57.2897	50.68	27.183	59.958	79.7277	67.5184	45.9948	12.1052	52.0381	52.4472	48.5949	83.42	45.8525	48.999	40.0054	19.3352	0	40.148	44.7553	68.8511	80.7637	85.7128	47.4314	37.0453	21.1845
O95154	O95154	Aflatoxin B1 aldehyde reductase member 3	AKR7A3	19.7274	11.8945	96.7633	20.4029	17.6554	16.4106	20.3026	16.8765	15.0761	21.6634	5.2838	16.5145	13.2531	19.2455	17.3012	14.3874	18.1768	16.5787	63.401	18.0567	40.6953	61.3126	61.6782	27.3319	51.6202	44.0947	36.8181	35.7523	16.7396	32.207	20.5756	20.1973	17.9158	19.3065	26.5802	14.8443	18.9714	1.44396	22.3704	21.742	27.3265	17.3478	16.8534	17.8436	24.4552	21.9369
P13804;P13804-2;H0YLU7;H0YNX6;H0YK49;H0YL12;H0YKF0;H0YL83;H0YM12;J3KN60	P13804;P13804-2;H0YLU7;H0YNX6;H0YK49;H0YL12;H0YKF0	Electron transfer flavoprotein subunit alpha, mitochondrial	ETFA	44.692	13.6166	63.0471	23.8135	29.0294	26.7972	29.1662	31.0948	34.2381	23.0548	7.2675	32.6765	13.1621	37.1564	30.6457	35.4753	34.3934	38.1851	42.9154	36.1794	28.7264	34.4087	25.7527	46.9961	40.3719	50.7786	52.7195	46.2732	20.9464	62.758	60.3055	67.8732	93.5099	81.6027	40.8323	138.945	51.1886	16.6984	48.7535	55.0751	64.139	108.25	83.5267	88.2129	42.249	43.6321
P78417;P78417-3;Q5TA02;P78417-2;Q5TA01	P78417;P78417-3;Q5TA02;P78417-2;Q5TA01	Glutathione S-transferase omega-1	GSTO1	11.9003	14.8549	46.8162	43.0597	38.7761	37.6551	32.4205	45.0939	25.4613	21.8321	18.5991	23.9959	13.6932	25.9696	24.2673	21.4798	25.3288	16.9854	44.9622	9.34649	46.6607	29.0803	30.3352	22.6335	22.9604	22.5527	14.3986	37.4941	7.60079	33.936	26.2313	14.1025	20.8585	19.5966	25.5721	20.9921	37.0954	6.88234	49.7925	44.3926	44.2892	20.8726	20.2789	16.4494	31.1086	28.1173
Q99714;Q99714-2;Q5H928	Q99714;Q99714-2;Q5H928	3-hydroxyacyl-CoA dehydrogenase type-2	HSD17B10	36.1324	18.3646	64.3866	41.44	43.7479	45.4945	39.8889	49.5768	41.8903	42.488	33.0608	45.3619	28.8631	50.9064	53.6539	52.4306	59.4985	58.6505	60.981	30.6525	50.8384	46.0804	66.646	49.839	69.0247	46.3784	58.8427	58.3173	39.2588	49.0894	45.5074	52.7852	48.789	54.5086	55.4519	58.0966	19.1004	5.87238	24.4946	24.3935	36.1548	61.212	40.6162	73.2862	73.8645	58.3561
Q06830;A0A0A0MSI0;A0A0A0MRQ5	Q06830;A0A0A0MSI0;A0A0A0MRQ5	Peroxiredoxin-1	PRDX1	38.6747	13.5581	53.955	50.9044	49.139	59.8926	46.2726	59.6471	44.3537	33.0683	8.83032	44.9294	21.2705	41.8434	34.2399	32.1166	32.5134	31.8096	51.549	53.1796	53.0914	24.0663	40.7046	45.9121	41.7043	38.4354	23.8233	56.5906	18.7277	52.5889	45.8449	39.3171	29.5232	31.2087	58.8004	35.4028	73.4631	21.316	77.9453	60.1419	57.4954	60.2963	54.3449	39.3011	49.3921	46.3072
Q02928;E7EVL8;A0A0C4DFV7;V9GZ77;V9GYC6;Q02928-2;Q5TCH5;V9GYQ2;V9GYK4;V9GY41;A0A087WZX9	Q02928;E7EVL8;A0A0C4DFV7;V9GZ77;V9GYC6;Q02928-2	Cytochrome P450 4A11	CYP4A11	15.4908	1.6544	60.2703	9.3955	11.3776	12.5838	7.68172	10.4687	11.4183	9.44678	2.21326	10.4104	4.78536	10.6074	10.436	10.1989	11.5404	12.4055	19.0375	0	14.0081	23.0356	16.8392	22.0714	18.9731	24.1563	27.6507	20.5259	7.10974	23.0119	23.1385	27.9376	32.9031	32.3737	18.2355	41.6281	23.0267	0.465592	13.0354	14.2063	13.9352	16.7709	18.03	20.8721	12.2147	18.9431
Q02252;Q02252-2;G3V4Z4	Q02252;Q02252-2;G3V4Z4	Methylmalonate-semialdehyde dehydrogenase [acylating], mitochondrial	ALDH6A1	31.6965	6.77023	41.0728	19.9056	20.4479	22.5515	21.7165	26.4808	26.17	14.1574	7.05056	23.1505	19.6871	25.9251	21.067	24.6223	22.9817	23.5898	19.2982	18.162	33.7511	21.5255	23.6519	43.9614	33.3316	33.4819	33.2209	42.2561	19.7299	53.161	40.7181	47.9321	66.6078	58.7714	38.9542	71.8046	26.0176	11.1664	23.8117	25.127	27.1976	32.0123	27.5162	36.4558	20.6208	31.8766
Q99623;J3KPX7;F5GY37;Q99623-2;F5GWA7;F5H3X6;F5H0C5;F5H2D2	Q99623;J3KPX7;F5GY37;Q99623-2;F5GWA7	Prohibitin-2	PHB2	45.8028	16.7212	48.5674	38.2254	43.0914	44.5357	45.5235	43.0241	44.8956	34.1699	14.3044	40.9021	13.377	45.6598	45.3665	33.7926	34.9227	33.3784	60.2057	17.4108	64.2085	56.0895	47.6016	47.9362	50.5843	52.6346	50.6797	63.6432	13.7688	70.4683	60.2239	65.2291	81.015	81.3795	44.2424	80.6268	48.1507	0.788414	54.3088	58.85	77.663	95.2343	97.5538	96.3424	54.6345	52.3431
Q13011;M0R248;M0QZW4;M0QXS7;M0R280;M0R1A2	Q13011;M0R248	Delta(3,5)-Delta(2,4)-dienoyl-CoA isomerase, mitochondrial	ECH1	16.2401	4.01913	57.177	25.5868	19.3399	27.5172	20.4837	21.8477	30.5279	10.1733	2.69299	30.1066	4.35908	22.4564	25.78	21.1747	22.2003	20.9272	17.0872	11.5963	24.6199	21.7655	31.7713	17.6505	26.259	30.9451	33.4769	23.4526	8.17358	24.0882	18.008	23.2307	35.2779	29.5483	25.3102	42.888	51.5509	8.98442	38.5578	35.2623	37.2249	42.6865	46.7065	50.521	32.0979	14.9135
Q16851;A0A087WYS1;E7EUC7;C9JQU9;C9J6Q0	Q16851;A0A087WYS1;E7EUC7	UTP--glucose-1-phosphate uridylyltransferase	UGP2	14.7263	10.0135	28.9953	27.9361	27.0317	30.6063	23.5064	33.6326	26.5948	12.0883	7.75767	16.2325	7.52569	20.4016	17.9679	13.8617	12.0054	9.4461	16.154	12.9732	13.6143	12.1705	12.0833	19.269	10.936	10.0194	5.87143	19.9931	5.40358	20.0386	14.2873	11.5352	8.35308	8.38543	15.6784	10.0179	30.542	6.94652	35.9748	24.6358	38.028	16.9119	13.6339	8.29224	21.9042	14.96
P46952;P46952-2	P46952;P46952-2	3-hydroxyanthranilate 3,4-dioxygenase	HAAO	10.5169	4.27033	46.2894	23.2009	19.8575	21.2518	15.3678	15.6178	12.1396	8.87462	1.5216	17.4483	5.48613	18.6732	15.95	12.3097	9.99729	6.6158	16.9629	0	17.3949	12.156	21.7258	15.0401	10.5095	11.5114	9.97118	15.4466	2.20124	13.153	8.75638	10.1258	7.93407	6.22579	12.4688	7.21201	8.34931	0.746633	16.3012	15.5731	16.717	5.72993	6.06464	1.95992	13.3872	12.8698
P30038;P30038-2;P30038-3;Q5TF55	P30038;P30038-2;P30038-3	Delta-1-pyrroline-5-carboxylate dehydrogenase, mitochondrial	ALDH4A1	33.0498	17.6449	39.9015	26.3587	24.7439	31.4238	25.5758	34.0249	37.5614	27.0394	18.2524	33.6709	19.5867	37.6183	37.3913	37.2009	42.2126	43.4721	36.6849	27.1574	38.0686	33.4681	33.4452	36.4073	45.1864	50.5974	47.3654	50.0763	30.864	52.6623	50.1619	57.378	76.9314	74.4988	38.6564	92.1806	38.6214	16.8666	39.7016	36.6775	45.8096	66.0854	64.3439	68.0404	34.834	37.9673
F5GXX5;P61803;F5H895;A0A0B4J239	F5GXX5;P61803;F5H895;A0A0B4J239	Dolichyl-diphosphooligosaccharide--protein glycosyltransferase subunit DAD1	DAD1	27.373	10.5535	36.1158	31.4898	26.9093	27.0352	25.7854	34.9705	42.014	20.8954	7.35048	25.2643	17.6156	34.6133	26.527	32.1547	35.1589	36.7276	24.2527	14.2263	24.6693	32.5008	27.1007	36.5606	26.0759	30.166	29.5788	42.88	14.1639	54.1577	44.4453	37.0278	68.604	52.4951	49.7608	36.7231	34.8933	0	81.3441	46.9565	46.8504	30.5275	67.8832	45.0932	31.8898	37.4433
P00338-3;P00338;P00338-4;P00338-2;P00338-5;F5GXY2;F5GYU2;F5GXH2;F5H5J4;F5H6W8;F5GWW2;A0A087WUM2;F5H8H6;F5GXC7;Q6ZMR3;F5GXU1;P07864;F5H5G7;F5H155;G3XAP5;F5H245;Q9BYZ2	P00338-3;P00338;P00338-4;P00338-2;P00338-5	L-lactate dehydrogenase A chain	LDHA	37.8878	30.8665	30.1342	32.0296	25.6773	28.916	37.372	29.8796	33.4233	17.0597	17.7311	31.766	21.4635	21.0435	24.8253	21.8552	17.216	16.1345	25.4613	15.9357	29.4583	18.8696	19.2417	28.7894	21.458	19.9413	12.8822	28.0929	16.7511	31.1624	19.2125	15.9545	15.3576	12.9822	29.8899	11.3059	58.487	40.1326	62.0195	38.9161	39.1633	35.3058	35.9536	21.1626	29.5335	25.2954
P27797;K7EJB9;K7EL50	P27797;K7EJB9	Calreticulin	CALR	33.9058	23.7968	41.6032	31.311	29.1722	42.1958	31.5858	25.0488	29.8614	23.3424	9.93351	25.367	14.019	28.5021	32.5005	25.1923	24.1855	28.461	25.0205	24.1178	25.5384	26.0104	22.3214	29.5709	31.006	26.5442	24.8702	40.0886	13.8369	37.2385	39.8688	37.517	48.2037	41.7205	35.666	53.3275	32.2114	22.895	41.4689	36.3461	39.8798	50.1484	47.078	48.5026	29.4068	45.3541
P62937;F8WE65;C9J5S7;P0DN26;A0A0H2UH34;A0A0B4J2A2;A0A075B767;A0A075B759;Q9Y536;F5H284;P0DN37;E5RIZ5	P62937;F8WE65;C9J5S7	Peptidyl-prolyl cis-trans isomerase A;Peptidyl-prolyl cis-trans isomerase A, N-terminally processed;Peptidyl-prolyl cis-trans isomerase	PPIA	64.0032	24.4764	34.8559	60.4688	69.5253	87.5073	69.1426	84.3392	61.8155	43.6782	16.4065	45.1088	26.4908	55.874	64.1091	43.9629	47.4446	49.3465	70.9289	20.1228	74.2955	79.203	118.292	57.8794	31.503	52.5572	35.8367	72.7458	17.0438	57.4296	48.0667	43.3012	40.443	35.3853	49.786	23.8764	94.8456	11.5583	89.4407	79.2518	83.6634	81.72	85.7754	49.9517	77.7467	58.5477
P08133;P08133-2;E7EMC6;E5RK63;E5RJF5;E5RFF0;E5RI05;E5RJR0;E5RIU8	P08133;P08133-2	Annexin A6	ANXA6	23.6458	10.0731	29.2125	26.5405	25.5742	24.8412	15.7494	18.6571	21.0373	16.6715	11.6106	30.272	21.0091	28.4299	25.5658	24.6452	26.9244	23.2412	28.1476	5.77122	33.999	48.5437	21.8453	34.4997	24.478	26.2543	29.877	38.0952	13.3393	48.6053	33.4441	39.7886	55.6205	47.28	35.4389	58.4162	50.5483	4.41445	44.0607	35.7174	32.2417	39.1622	34.246	39.181	31.2303	23.6008
Q13404;I3L0A0;Q13404-7;Q13404-1;Q13404-2;G3V2F7;Q13404-8;A0A0A0MSL3;Q13404-6	Q13404;I3L0A0;Q13404-7;Q13404-1;Q13404-2;G3V2F7;Q13404-8;A0A0A0MSL3;Q13404-6	Ubiquitin-conjugating enzyme E2 variant 1	UBE2V1;TMEM189-UBE2V1	6.82728	29.9186	42.4812	37.1135	38.0437	36.2217	35.7131	73.2679	30.8906	0	11.3171	25.0233	15.7461	32.6848	27.8761	13.9663	10.876	23.5351	32.4574	21.5926	30.9823	38.2478	0	16.0695	30.1651	0	20.1338	12.5701	23.212	23.9903	14.1897	0	0	7.98603	28.535	16.5655	40.3927	0	17.1561	153.137	26.9938	61.7872	0	0	30.7475	21.6137
Q00796;H0YLA4;H0YKB3;Q00796-2	Q00796;H0YLA4	Sorbitol dehydrogenase	SORD	14.3644	12.9809	31.2807	16.5631	17.1819	20.3357	14.7446	17.2859	8.01364	15.004	8.47144	16.5692	7.39472	14.5713	16.0391	11.7812	10.5935	10.0518	14.2043	12.4114	16.9787	14.6457	12.1369	12.9182	12.2403	9.09251	8.12101	10.7833	4.9652	10.7467	11.6613	9.07264	9.96895	9.97664	14.1202	8.73468	15.1629	6.54651	13.5386	15.8574	13.2411	7.23528	6.5139	9.72053	17.8431	15.661
O75891;O75891-3;O75891-2;O75891-4;C9IZ36;C9JYZ6;C9JY00;D6RFJ7;A0A494C1M4;Q3SY69;F2Z324;F8WC34;Q3SY69-2;Q3SY69-3	O75891;O75891-3;O75891-2	Cytosolic 10-formyltetrahydrofolate dehydrogenase	ALDH1L1	15.4738	7.33752	49.5696	35.5481	35.5319	36.7817	27.1967	35.3164	27.6328	18.3867	6.48744	21.6135	8.75475	25.7816	26.5455	17.15	15.0563	15.0382	39.2804	12.731	42.2006	35.6351	32.8762	20.3085	31.6345	32.0177	29.952	22.2923	7.55266	21.8674	15.9409	17.1718	20.3225	17.5979	22.1891	22.4158	51.6519	12.3588	48.4169	35.6549	43.3631	22.8662	21.1897	17.4445	27.378	19.9927
P14550;Q5T621;V9GYP9;V9GYG2	P14550	Alcohol dehydrogenase [NADP(+)]	AKR1A1	21.5855	7.67995	48.659	28.3771	27.5226	32.5952	19.0821	32.8271	26.3034	5.73385	0.520215	12.5919	6.68687	12.1446	11.1909	8.91191	7.89452	5.3451	25.8378	7.1705	23.9221	30.0967	18.8118	25.6502	17.8802	26.5825	19.837	51.9202	5.11454	45.7992	27.6731	21.6067	23.0873	19.1143	31.0301	17.5272	56.8254	6.30505	62.7584	46.7443	50.9908	14.8737	15.9634	13.4261	11.779	20.5025
P62979;A0A2R8Y422;P0CG48;B4DV12;Q96C32;Q5PY61;J3QKN0;F5GXK7;F5H747;F5H388;F5H265;F5H2Z3;F5GYU3;F5H6Q2;J3QTR3;J3QS39;P0CG47;Q49A90;M0R1V7;F5GZ39;J3QSA3	P62979;A0A2R8Y422;P0CG48;B4DV12;Q96C32;Q5PY61;J3QKN0;F5GXK7;F5H747;F5H388;F5H265;F5H2Z3;F5GYU3;F5H6Q2;J3QTR3;J3QS39;P0CG47;Q49A90;M0R1V7	Ubiquitin-40S ribosomal protein S27a;Ubiquitin;40S ribosomal protein S27a;Polyubiquitin-C;Ubiquitin;Polyubiquitin-B;Ubiquitin	RPS27A;UBC;UBB;UBA52	31.0665	69.0349	45.012	70.1839	74.2319	53.2021	38.7847	72.9036	68.1751	23.5042	74.3626	47.127	59.5709	45.9128	32.1183	27.6455	47.9854	45.9693	64.0483	40.3675	69.4643	55.4719	57.7756	50.931	62.9099	68.2975	58.158	42.6695	42.8773	56.6067	41.3874	41.448	65.752	54.2024	44.2927	66.7219	62.5136	27.5036	56.5371	73.4867	74.3783	74.0928	71.561	76.6127	45.8273	53.7444
P32754	P32754	4-hydroxyphenylpyruvate dioxygenase	HPD	29.5588	10.2713	40.5023	35.3361	30.3936	34.0782	30.4844	41.0376	18.0764	37.9829	8.74993	45.7419	13.2493	42.1769	39.4122	32.5804	28.6072	23.4474	55.497	12.606	44.4926	35.892	41.1867	34.7549	34.8509	28.7552	18.2595	29.4324	14.6497	31.8823	19.8751	14.1644	14.8578	16.0248	34.936	15.3028	31.0736	11.6534	22.1686	21.1325	21.8315	17.3029	16.5911	9.48437	31.0269	36.9562
P42126;Q96DC0;P42126-2;H3BS70	P42126;Q96DC0;P42126-2;H3BS70	Enoyl-CoA delta isomerase 1, mitochondrial	ECI1;DCI	18.8314	8.79323	73.1325	19.7555	24.4604	12.6091	15.0562	17.6485	20.3698	16.4171	0.696142	16.1548	4.99828	14.0153	18.7917	18.5731	26.6388	22.7573	48.5439	0	51.5071	107.509	37.0445	23.4848	47.9349	40.7378	56.9203	27.1274	3.48876	30.1383	22.7678	20.9917	24.4381	25.2677	25.5012	28.4194	11.1471	0	21.7467	22.2527	29.0595	12.6332	25.8759	21.212	13.3415	23.3225
Q13162;H7C3T4;A6NG45	Q13162;H7C3T4	Peroxiredoxin-4	PRDX4	19.8772	11.1944	39.9849	24.9188	30.9589	34.8966	31.346	34.1146	29.7037	16.2781	4.65686	23.9295	15.0267	33.8599	21.5404	25.3446	27.078	25.1645	33.2645	16.2226	25.1321	38.2589	37.8907	29.6665	46.646	17.6066	19.9949	26.6767	6.70684	28.8306	22.8953	26.9943	40.2851	39.1514	37.5882	69.6873	38.9103	16.8903	28.8613	31.4303	38.9485	48.08	49.9338	33.6723	31.739	35.513
A0A087X0W7;A0A087WT95;P49753;G3V4F2;P49753-2;A0A2R8Y7H3	A0A087X0W7;A0A087WT95;P49753;G3V4F2;P49753-2	Acyl-coenzyme A thioesterase 2, mitochondrial	ACOT2;ACOT1	14.3305	15.5283	57.0725	29.8626	26.8467	36.9607	26.5995	32.6971	25.4535	19.2039	3.24712	21.9274	14.4341	27.5688	23.7348	17.4148	25.9917	23.3574	40.976	6.35257	46.9998	51.5491	45.4477	19.4148	40.2542	31.2498	38.1141	24.3672	10.7928	26.0885	16.8142	19.3568	22.8955	22.1871	20.7937	35.8276	55.1399	6.94477	41.8173	38.4082	36.2772	38.2859	34.3337	37.3618	27.2979	19.7985
P32119;A6NIW5;P32119-2	P32119;A6NIW5	Peroxiredoxin-2	PRDX2	17.8248	16.2321	36.4617	19.1061	10.4222	15.9546	13.1083	15.593	15.0615	11.9157	18.1656	22.6177	12.3594	19.7411	19.9539	14.2848	14.2216	11.7403	18.4541	21.809	21.8788	26.4473	29.7511	16.8325	19.6822	9.64665	10.054	17.3283	12.2733	15.109	14.4221	7.88203	5.09998	9.66515	15.8712	8.1873	16.3744	6.96422	41.0412	30.9747	30.2482	11.188	17.2444	11.6613	30.487	8.40828
Q96HR9;Q96HR9-2;A8MXN1	Q96HR9;Q96HR9-2;A8MXN1	Receptor expression-enhancing protein 6;Receptor expression-enhancing protein	REEP6	16.9339	13.5757	70.0705	19.3571	33.7068	23.1581	20.9791	15.4888	10.8558	17.0426	15.5889	18.6737	16.6044	29.0973	16.1932	15.5145	16.3319	14.0248	41.4628	28.9592	30.4604	45.7939	15.8082	32.8303	36.5652	26.3963	22.2963	26.6807	17.3825	12.0742	7.44842	19.1979	19.7257	21.8512	10.1118	22.4571	10.0086	0	16.0824	33.7101	45.5066	24.7789	25.5877	26.0799	46.1745	22.8563
P27338;P27338-2	P27338;P27338-2	Amine oxidase [flavin-containing] B	MAOB	29.5373	13.005	45.8121	40.2275	41.4615	49.3583	38.7981	35.8626	36.8975	25.9008	8.90256	34.8122	19.6262	49.0212	37.0964	43.0577	40.7543	43.4554	71.5593	13.5805	55.9702	62.9106	63.8254	43.398	66.6122	59.4887	61.6647	53.2056	28.3748	55.131	43.4289	54.4627	65.0201	58.8819	37.6157	71.9841	33.9309	23.3994	40.0915	47.5701	45.1491	61.0467	50.397	68.7996	45.1111	42.1939
Q02338;E9PCG9;C9K0G7;C9JM78;A0A0G2JRX6;H7C2W1	Q02338;E9PCG9;C9K0G7;C9JM78;A0A0G2JRX6	D-beta-hydroxybutyrate dehydrogenase, mitochondrial	BDH1	26.6013	5.44341	40.6962	20.2345	21.2633	22.8293	18.3312	23.9075	20.09	26.2219	2.15755	28.8909	10.4367	42.472	33.1518	42.5371	50.9718	50.7043	31.7429	0	26.9252	35.209	50.7123	42.3403	44.6433	32.5441	33.6353	41.0231	15.1651	39.1878	50.3933	40.6358	45.8566	57.9203	29.217	43.0948	40.8655	9.58075	26.5872	28.7459	29.8231	37.6784	35.5988	49.5146	45.6154	33.148
O00483	O00483	Cytochrome c oxidase subunit NDUFA4	NDUFA4	19.7602	0	45.9854	35.5223	40.747	5.38011	27.7817	18.4125	8.91196	14.2115	0	15.0616	0	22.7722	0	10.1787	0	9.14785	53.4115	1.51609	35.564	0	34.3984	41.784	57.2635	27.1774	28.6166	16.9534	0	33.6633	20.5737	8.68022	28.4247	27.5506	17.3657	15.4189	23.6244	0	13.7835	17.423	15.9088	18.372	8.70841	10.6312	10.2309	41.9996
P00387-2;P00387;P00387-3;B1AHF3	P00387-2;P00387;P00387-3;B1AHF3	NADH-cytochrome b5 reductase 3;NADH-cytochrome b5 reductase 3 membrane-bound form;NADH-cytochrome b5 reductase 3 soluble form	CYB5R3	28.4909	14.4384	44.3686	29.8458	32.8714	29.52	25.0561	33.5394	40.105	25.7988	7.89255	31.591	9.10292	39.4112	36.4045	34.8227	43.6728	54.4211	32.5867	5.36858	21.8196	19.0728	28.1386	29.1947	34.9165	47.6187	42.9561	38.3045	8.90013	48.077	37.4234	35.3239	53.4188	44.8817	34.7254	49.7883	35.5454	9.75306	30.9355	37.2757	42.4646	49.6479	47.7601	36.9235	13.7481	21.3762
P68363;P68363-2	P68363;P68363-2	Tubulin alpha-1B chain	TUBA1B	26.8209	20.9126	35.8477	55.5398	62.4407	56.5311	53.2034	61.6887	40.9337	33.0827	7.58852	63.1926	24.9998	62.9352	58.4042	50.3335	46.3858	55.1786	44.2609	2.9591	36.5567	68.5093	61.2389	44.781	66.791	39.5385	35.4948	49.9056	37.7271	74.379	32.8465	38.8373	56.4526	42.4824	63.4488	40.281	120.049	3.76566	25.5342	51.5918	36.758	58.1115	56.8802	80.5143	83.8574	59.6931
P55084;P55084-2;F5GZQ3;B5MD38;C9JEY0;C9JE81;C9K0M0;Q8WYL5-4;Q8WYL5	P55084;P55084-2;F5GZQ3;B5MD38	Trifunctional enzyme subunit beta, mitochondrial;3-ketoacyl-CoA thiolase	HADHB	18.1984	15.0037	53.6085	23.9879	20.8185	17.9824	14.3899	24.624	19.0484	13.3071	18.0031	20.8061	29.462	21.7697	24.673	23.9509	26.6332	25.4797	29.8477	15.0067	34.5325	35.2728	33.1348	28.5637	33.8478	37.9286	40.2841	35.1056	23.4506	40.6921	31.1664	36.1571	52.5344	45.0379	27.588	61.8216	28.6465	23.8331	42.3296	30.2818	33.4972	40.067	40.6168	37.337	20.9498	16.4991
P10809;E7ESH4;E7EXB4;P10809-2;C9JL19;C9JCQ4;C9J0S9	P10809	60 kDa heat shock protein, mitochondrial	HSPD1	55.3791	30.555	32.2486	47.3431	46.5998	50.9579	44.9504	67.0436	56.6465	37.5853	13.2502	51.9533	30.5512	45.2048	48.1977	57.0107	50.6033	61.0028	56.6141	43.5727	51.1891	69.5228	55.1376	53.1465	62.7586	52.7559	55.092	55.2686	30.4604	64.8789	62.7938	72.8607	90.8819	99.1628	52.1944	113.037	76.3102	28.6365	66.8093	61.9903	67.0727	107.915	89.928	108.076	45.5402	61.8812
Q13228;Q13228-4;Q13228-2;Q13228-3;A6PVX1;H0Y532;F2Z2W8;F8WCR4;C9JVL0;F8WBA9	Q13228;Q13228-4;Q13228-2;Q13228-3;A6PVX1	Selenium-binding protein 1	SELENBP1	16.0412	8.27054	44.3673	28.233	28.3786	26.6138	16.6208	19.4659	9.18822	12.8654	9.0842	19.2441	9.07879	18.515	16.2659	10.0767	9.5329	4.50157	32.2182	8.24903	28.5931	38.7835	25.1884	17.118	16.7318	12.9828	10.1661	21.5623	9.48606	18.0213	13.1946	9.91643	6.81389	5.96502	17.0756	6.33314	19.5425	7.35708	29.8988	25.3871	27.0399	5.74286	5.63308	4.42866	17.6488	15.6862
P28332-2;P28332;Q8IUN7;D6RH17;D6RDN5;H0Y8U2	P28332-2;P28332;Q8IUN7;D6RH17	Alcohol dehydrogenase 6	ADH6	9.34664	3.25159	55.2688	17.0351	16.2301	19.8699	11.1038	24.1615	13.2966	5.28902	1.05135	8.34107	7.2008	9.56003	8.03008	5.66423	7.33339	4.95447	18.2537	9.25656	22.532	10.299	12.8387	11.2866	19.9217	15.4299	13.1047	9.15987	4.1559	12.0518	9.66433	8.34387	8.47007	10.2766	14.1421	9.88212	17.1	4.14276	15.6563	12.8811	11.9187	7.88937	7.11382	6.46056	5.87097	16.5493
Q16836;A0A0A0MSE2;A0A0D9SFP2;E9PF18;Q16836-3;Q16836-2;A0A1W2PNM1;A0A1W2PQ78;A0A1W2PQV5;A0A1W2PP40	Q16836;A0A0A0MSE2;A0A0D9SFP2;E9PF18;Q16836-3;Q16836-2;A0A1W2PNM1;A0A1W2PQ78;A0A1W2PQV5	Hydroxyacyl-coenzyme A dehydrogenase, mitochondrial	HADH	22.0944	2.64186	52.3084	32.2859	30.7373	30.2256	25.1101	26.978	30.4883	21.4321	2.7507	31.1847	6.13704	38.3582	30.7445	32.266	28.2574	31.0136	44.9228	8.46344	38.5667	60.1805	47.8263	27.7016	56.4684	35.1655	41.2641	24.7804	3.84593	34.5579	25.1251	23.2585	41.3679	29.9168	33.2856	41.0113	32.1066	5.43899	32.6702	28.427	29.3992	38.2653	33.8188	41.6531	43.0572	29.3337
P09417;P09417-2;B7Z415;D6RGG7;H0Y8F7;D6RHJ7	P09417;P09417-2;B7Z415;D6RGG7	Dihydropteridine reductase	QDPR	12.227	4.32073	52.8443	13.8491	18.4645	16.0529	15.5522	21.3755	16.6857	13.6838	1.76667	14.0736	6.35546	16.3676	14.7677	13.0407	14.4729	10.9802	28.6069	3.67875	24.5353	13.8147	21.0101	14.0909	13.4207	17.3129	14.135	16.9549	6.3003	18.0183	13.4214	14.1036	15.953	12.4477	14.5559	18.5127	21.0332	6.07766	20.4568	17.7904	18.4054	14.9401	13.4164	6.7574	13.2478	6.32965
P36871;A0A3B3ITK7;P36871-2	P36871;A0A3B3ITK7;P36871-2	Phosphoglucomutase-1	PGM1	12.722	9.53058	44.6624	17.6972	19.963	19.5605	17.026	17.5082	19.5475	9.80366	10.1375	17.8437	8.23508	18.0742	17.2464	12.0953	15.5822	11.4431	20.2059	9.01507	20.8732	16.1773	17.0702	16.8815	17.3668	16.1681	11.3232	19.7363	7.4035	17.521	16.6419	13.53	15.255	13.9716	17.5703	15.5623	28.2927	9.38762	28.6389	23.4248	25.7588	15.8926	14.7174	11.2245	19.5799	14.6192
P16219;E9PE82	P16219;E9PE82	Short-chain specific acyl-CoA dehydrogenase, mitochondrial	ACADS	18.0246	9.7203	43.273	29.614	40.8154	36.6873	30.3516	35.4367	26.9184	20.9162	5.82777	25.6562	9.48325	25.568	29.9417	25.7991	28.7422	26.9406	32.1474	6.75241	42.408	37.7436	34.5252	23.6223	55.0684	47.2434	35.3388	28.0797	9.36612	23.9509	22.0617	25.2134	32.589	32.3965	25.1015	33.157	28.4463	7.5037	34.8752	36.0734	36.8621	44.4828	40.855	40.157	19.3544	29.3892
P00918;E5RID5;E5RK37	P00918	Carbonic anhydrase 2	CA2	12.2275	6.2153	32.0486	24.8982	25.3476	24.8243	19.6449	24.735	18.3146	10.2348	8.24444	16.2767	6.56606	13.8371	14.3484	9.61574	6.98138	4.85907	15.9516	5.33291	18.4108	21.0525	14.5217	11.5331	14.1508	8.06815	5.69268	12.2033	2.69326	11.1046	8.06288	7.35745	3.94295	3.05709	13.6769	3.43715	20.8747	4.0168	12.1588	10.6117	15.8816	9.51384	8.63888	4.04548	12.7035	17.458
Q08257;Q08257-3;A6NP24;C9JH92;Q08257-2	Q08257;Q08257-3;A6NP24;C9JH92;Q08257-2	Quinone oxidoreductase	CRYZ	18.3511	14.1016	37.457	23.7602	27.1162	21.6124	24.994	28.1302	26.9589	19.2745	7.98068	21.2517	13.6949	18.6528	14.7518	14.9564	17.9516	16.8596	25.929	23.3625	28.2499	26.3661	24.5236	19.2513	29.2321	25.2828	21.2051	23.8931	10.1317	25.8638	20.0932	18.3057	25.9926	23.6665	17.3692	23.5615	38.7629	10.9956	44.8086	45.1418	39.8594	45.8791	48.417	39.6655	19.8323	17.9412
P02768;CON__P02768-1;A0A0C4DGB6;H0YA55;B7WNR0;D6RHD5;P02768-2;P02768-3;A0A087WWT3;C9JKR2;H7C013;M9RSF4;A0A3B3ISS4;A0A3B3ISC0;E9PR03;Q92985-2;Q92985;Q92985-4;Q92985-3;E9PIA7	P02768;CON__P02768-1;A0A0C4DGB6;H0YA55;B7WNR0;D6RHD5;P02768-2;P02768-3;A0A087WWT3;C9JKR2	Serum albumin	ALB	145.27	52.3448	33.5437	344.974	363.626	362.846	332.267	343.172	235.038	195.658	35.8317	243.002	49.0315	270.495	261.151	130.281	107.575	73.8025	267.829	152.327	272.625	309.403	249.405	168.596	169.492	130.289	109.735	187.375	92.1915	178.301	139.72	150.374	88.2821	70.2789	208.946	78.8191	284.07	147.759	227.152	285.433	318.938	160.636	200.74	114.839	244.072	236.347
Q9NR77;F5H4N4;F5GXM0;A0A087X249;F5GZF7	Q9NR77;F5H4N4	Peroxisomal membrane protein 2	PXMP2	17.5017	0	45.3354	11.3462	16.5892	18.3603	10.2193	14.6034	15.8422	14.1813	0	17.6604	5.98986	15.1545	14.6724	18.2478	22.712	16.7892	28.9262	5.6501	29.1195	34.9525	28.9048	22.03	24.3283	25.7116	33.8402	33.4333	9.27371	27.205	27.4661	26.1119	30.2839	24.3601	15.3711	39.599	30.9676	0	13.2708	23.2581	29.3559	22.8947	27.964	29.2305	22.6098	19.4101
Q9UJM8	Q9UJM8	Hydroxyacid oxidase 1	HAO1	26.2069	13.0643	29.2759	43.0691	37.5616	44.7384	31.4435	46.1181	36.7184	35.0573	11.723	37.2273	13.7654	42.5171	34.7401	37.2343	40.8605	28.7831	40.4999	9.98171	29.402	36.0121	38.9768	34.4494	40.6389	29.5702	27.4182	52.3105	14.0238	52.7542	34.1577	34.5996	48.3707	33.5985	41.6271	40.6907	51.5622	13.3411	77.2222	41.2391	54.5576	58.2739	50.1419	47.7045	49.3459	30.9614
Q9UJS0-2;Q9UJS0;R4GN64	Q9UJS0-2;Q9UJS0	Calcium-binding mitochondrial carrier protein Aralar2	SLC25A13	26.8356	7.60943	37.6675	30.3267	35.193	32.0476	23.1397	27.7782	26.708	21.5466	4.31635	31.6995	13.5237	30.5686	22.3971	29.1495	35.3823	31.9479	31.5094	11.8591	40.3788	52.351	47.5402	39.0661	41.7292	36.6745	46.4986	36.7963	11.374	43.9014	37.8533	38.3635	52.4984	53.1509	31.574	56.0827	26.5264	6.62702	29.4834	31.751	33.7363	40.0444	35.048	39.0582	32.2797	38.2198
O75452	O75452	Retinol dehydrogenase 16	RDH16	21.2532	12.4027	31.0908	12.0421	11.913	11.4411	10.592	12.6752	8.36476	7.99103	0	10.3184	10.1019	11.3729	9.9901	7.71794	11.0173	10.0308	14.6898	5.87439	18.2171	12.1159	16.723	23.7899	16.9937	35.6018	37.4661	32.661	9.69594	29.6898	33.8954	39.6425	52.5217	41.6565	22.8881	40.8543	21.0639	3.20873	21.5489	21.251	22.5339	23.7002	22.6677	20.4469	10.6685	11.3762
P53007;B4DP62	P53007;B4DP62	Tricarboxylate transport protein, mitochondrial	SLC25A1	31.3455	10.4922	36.7163	26.2572	23.878	28.5822	18.8783	31.8418	14.2449	33.3127	10.1352	36.7009	22.2953	40.63	28.8266	40.9042	42.6119	33.0484	41.9216	19.1321	62.8735	44.6823	65.2992	37.6486	37.823	40.521	43.7463	40.57	13.1494	44.0192	31.1539	35.0726	43.1751	28.5539	26.902	27.274	27.3062	5.79632	31.3583	33.0094	41.7123	50.9393	40.6116	43.3326	44.5639	37.7437
P24298	P24298	Alanine aminotransferase 1	GPT	22.8619	3.72374	42.6492	21.2449	24.8746	24.1699	18.0239	22.128	13.3088	31.8978	2.66293	23.9656	6.20997	30.5756	35.9401	21.2835	24.1156	18.9907	47.126	1.78276	39.2612	30.6846	43.6884	21.818	21.3728	18.7177	15.3231	26.0524	3.39251	19.5626	12.0128	11.0422	6.87656	7.78127	25.6653	6.56431	15.7561	0.791062	23.0961	21.5428	18.8359	8.30104	9.92084	7.18692	26.2595	34.3385
P09210	P09210	Glutathione S-transferase A2	GSTA2	19.2213	4.24135	44.7931	0	0.559715	0	0	0	0	7.3487	0	23.7899	4.42083	8.1691	15.1504	7.88336	10.8374	4.56345	25.9771	3.95443	25.5289	26.0388	21.111	19.5557	15.3208	14.2274	13.9767	10.7879	2.95383	16.2556	15.221	17.7535	14.4664	15.9373	21.1605	21.5953	5.74619	1.39273	3.06866	0.518802	0.538006	2.47821	1.05174	1.07634	8.44942	25.2674
P51649-2;P51649;C9J8Q5	P51649-2;P51649;C9J8Q5	Succinate-semialdehyde dehydrogenase, mitochondrial	ALDH5A1	23.8399	6.93296	43.2204	19.0168	19.8852	26.0152	25.1383	26.1464	21.3459	17.2921	9.667	29.1784	9.72993	36.9863	31.0945	36.0188	39.3809	40.2799	31.0685	18.0499	44.9994	38.8113	38.4263	32.5584	43.2818	51.8673	50.4581	38.2798	10.5263	39.2136	31.9151	39.423	59.2574	41.9338	29.1994	57.9906	27.0818	5.334	27.0075	30.7923	40.8408	51.1876	40.025	41.9684	33.0401	31.0149
P40429;M0QYS1;Q8J015;Q6NVV1;M0QZU1;A0A096LPE0	P40429;M0QYS1;Q8J015	60S ribosomal protein L13a	RPL13A;RPL13a	22.0742	16.2105	27.2329	20.1135	13.0019	14.2292	12.5365	18.0061	19.6844	16.2869	10.8262	23.7519	15.9013	18.922	16.418	17.1217	22.3205	20.6648	17.8954	36.5355	20.3313	20.1825	22.7867	23.1562	23.5636	19.1717	18.9133	16.2953	15.9884	27.4368	19.7839	17.0421	21.9394	16.2571	25.1765	14.5462	27.6149	6.54217	19.6375	17.3344	20.6051	24.7819	25.8332	16.7968	12.599	20.1426
A0A286YF22;O43175;A0A2C9F2M7;A0A286YFA2;A0A286YFL2;A0A286YFM8;A0A286YER3;A0A286YFC8;A0A286YFB2;A0A286YF78;A0A286YF34;A0A286YFF3;A0A286YFE1;A0A286YFK5	A0A286YF22;O43175;A0A2C9F2M7;A0A286YFA2;A0A286YFL2	D-3-phosphoglycerate dehydrogenase	PHGDH	17.0355	2.68088	29.8349	10.9526	12.9405	12.1635	12.26	15.0113	14.4532	9.84779	2.96249	11.5498	3.72987	13.9787	12.5087	13.7059	17.3239	16.9495	17.4392	2.42302	15.0332	7.69857	14.4183	17.8582	17.4078	18.0321	20.1815	17.2784	5.36305	20.1444	15.1325	14.6433	30.7408	25.006	13.9561	26.7369	12.8616	4.09667	13.8587	10.328	11.1076	13.719	10.9433	18.0788	11.796	16.9974
P21964-2;P21964;E7EMS6;E7EUU8;F8WBW9;H7BZ45	P21964-2;P21964;E7EMS6;E7EUU8	Catechol O-methyltransferase	COMT	14.8831	4.10192	5.71187	17.8562	11.9363	12.3339	10.6647	7.34437	6.43235	45.8042	3.49179	45.9524	6.18478	42.1817	37.1966	34.4261	36.44	40.0459	12.0549	0	9.83594	4.96127	8.61053	28.3809	9.50999	4.53768	5.76384	18.8172	10.8082	25.0628	27.067	17.9551	25.0297	32.9342	14.6559	23.9692	17.8248	3.31435	28.2394	20.9584	14.9984	11.5604	14.1449	15.1039	50.2985	16.9121
P16930;P16930-2;H0YLC7;H3BNP8	P16930;P16930-2	Fumarylacetoacetase	FAH	8.27869	8.09066	38.5727	18.2421	18.1774	19.8028	16.0252	20.2067	13.4776	8.10611	4.46192	11.7792	8.71642	12.0254	11.3582	9.02275	7.73413	5.72279	15.0418	3.8611	9.66725	14.0579	14.1787	12.2729	9.15622	9.23451	7.04281	10.2999	3.84926	11.6984	6.38819	5.58349	3.54795	3.87083	13.8409	2.96062	13.431	9.82271	14.2271	14.3349	15.6553	7.84107	8.13928	7.07632	10.1838	10.6915
A6ND91;A6ND91-2;M0QZ80;M0QYD4	A6ND91	Putative L-aspartate dehydrogenase	ASPDH	9.33418	2.19635	45.1554	11.8604	11.0367	12.496	7.75246	9.5261	7.5542	7.196	2.49769	9.73321	1.14222	7.77438	9.55177	6.84087	7.09858	7.55711	13.6544	2.41814	9.00319	8.62518	12.2606	7.70442	7.51218	7.97626	4.79833	10.2061	1.97343	7.82571	3.90635	4.50335	4.4624	3.69511	7.62554	13.4163	18.8817	2.57272	28.7241	21.7785	21.0731	8.79154	10.4805	7.74523	9.52215	6.93406
P23284	P23284	Peptidyl-prolyl cis-trans isomerase B	PPIB	31.3733	12.8185	41.6711	44.5352	43.3108	32.6745	23.5551	35.9074	32.0718	16.6392	11.5741	23.8123	25.0347	15.5384	24.3223	19.3561	20.9076	23.2168	33.1422	18.4148	38.8263	23.9453	28.6928	35.3599	31.8107	36.5599	41.9993	46.6256	9.82407	37.3677	35.0519	40.8456	65.7718	46.6659	41.661	52.7048	38.5396	8.70412	38.7374	37.3548	41.243	46.0781	44.5118	38.0382	31.3242	41.308
P0DP25;P0DP24;P0DP23;A0A590UK56;E7EMB3;M0QZ52;Q96HY3;F8WBR5;G3V479;G3V361;A0A590UJI2;A0A590UJC0;G3V226;C9J7T9;P02585	P0DP25;P0DP24;P0DP23;A0A590UK56;E7EMB3;M0QZ52;Q96HY3	0	CALM2;CALM3	10.7997	8.12082	43.3165	19.1492	29.248	27.5426	21.7812	14.5399	16.4439	17.7136	7.31996	23.4527	4.63669	16.696	18.9585	17.0281	21.7589	18.6641	25.3715	14.7639	12.8975	41.564	12.5852	15.5597	12.6884	14.1852	10.0335	20.7044	5.97153	24.0661	21.2575	12.8798	10.0241	11.99	17.7173	11.1785	33.4458	8.6999	47.7281	49.3721	45.3377	31.0578	29.2496	19.2946	27.6482	26.4061
Q06520;REV__F8VRQ4;REV__J3KMX2;REV__Q92925-3;REV__B9EGA3;REV__Q92925-2;REV__Q92925	Q06520	Bile salt sulfotransferase	SULT2A1	10.0914	11.6589	30.8003	21.6404	23.079	25.0887	17.1187	20.3616	10.2839	14.4034	9.68445	22.4449	8.50776	27.8065	20.7219	14.6846	16.1938	10.0432	30.1906	5.85817	33.9742	43.3668	42.1122	14.3289	44.3885	23.3741	24.3811	15.7067	18.5116	15.1726	14.3943	12.6468	17.9045	10.7105	9.07247	14.3307	37.9085	9.75166	29.5619	19.7251	19.2767	19.5651	15.2033	25.5458	25.091	18.1241
P05387;H0YDD8;P05386-2	P05387	60S acidic ribosomal protein P2	RPLP2	16.8785	24.2674	26.3025	17.3611	21.913	22.5263	23.6459	19.1945	34.4568	16.0579	25.8871	14.7259	24.262	16.9624	18.4694	13.2967	9.7771	7.92015	21.9783	5.02817	12.2843	13.0915	4.45032	24.4861	14.6334	21.4522	16.5461	19.3107	21.0823	18.1174	19.4101	16.5293	12.8939	11.828	27.2434	14.7064	32.3021	20.9455	28.4284	33.8735	27.7115	29.2733	29.6394	5.99491	6.61046	12.8565
P49327;A0A0U1RQF0;A0A0U1RRG3;A0A1B0GTR5;J3KTF0;H7BZY1	P49327;A0A0U1RQF0	Fatty acid synthase;[Acyl-carrier-protein] S-acetyltransferase;[Acyl-carrier-protein] S-malonyltransferase;3-oxoacyl-[acyl-carrier-protein] synthase;3-oxoacyl-[acyl-carrier-protein] reductase;3-hydroxyacyl-[acyl-carrier-protein] dehydratase;Enoyl-[acyl-carrier-protein] reductase;Oleoyl-[acyl-carrier-protein] hydrolase	FASN	30.3377	7.61837	29.3914	40.8145	35.6604	35.5823	21.9077	19.7152	11.993	28.2469	7.36812	28.0354	6.13586	29.6887	25.6102	19.0467	19.814	20.085	45.8125	7.00812	34.8094	30.9703	32.6124	28.6087	19.9611	18.9201	17.639	55.95	11.6406	42.2323	22.8793	18.3764	13.217	14.0808	24.0367	16.8913	80.123	6.13892	77.9257	39.3126	41.3247	24.1846	17.8142	18.567	70.738	22.3261
P30039;A0A0C4DFS0;P30039-2;V9GY00	P30039;A0A0C4DFS0;P30039-2	Phenazine biosynthesis-like domain-containing protein	PBLD	6.19384	3.39391	28.4686	13.325	15.257	15.7154	8.10107	12.2803	10.4333	11.8777	3.52857	8.99563	5.717	9.15087	10.3539	8.9809	13.7998	11.3987	18.9006	8.43192	16.5807	20.7633	20.3967	10.2683	13.8128	13.132	12.3996	12.2245	5.52532	8.9786	10.6849	8.12335	12.0695	15.4307	9.82604	21.716	7.2324	1.6521	14.8026	11.8651	13.0864	14.9191	7.41348	6.61772	7.14504	11.2898
O00264;O00264-2	O00264;O00264-2	Membrane-associated progesterone receptor component 1	PGRMC1	20.1439	18.2217	47.2266	26.5375	25.6592	28.4856	25.5867	24.0526	25.1809	15.0008	18.8605	15.8103	19.9967	16.826	19.6581	18.3724	19.5074	16.7369	33.0433	20.4317	48.7673	57.294	34.7561	22.1103	44.9271	29.9227	31.6594	14.6262	16.6368	25.4579	19.3964	24.4955	27.4115	25.9544	25.3621	33.6487	36.4751	4.71484	31.7837	22.9851	26.2985	32.8444	30.8635	42.739	19.8298	22.4416
V9GYY3;A0A384N5Y3;F5H2F4;V9GZ78;A0A494C1T2;V9GY75	V9GYY3;A0A384N5Y3;F5H2F4;V9GZ78;A0A494C1T2	0	MTHFD1	14.2543	6.06618	29.2458	19.8255	17.9246	18.8823	16.2683	15.5834	15.5926	9.98919	6.4479	13.0072	7.27622	15.312	15.2583	13.7692	13.7478	12.9659	19.5466	13.1546	21.1887	20.1374	20.1131	17.0283	24.9142	19.1453	20.3376	19.414	7.45649	21.3059	14.7662	14.659	25.7959	22.0955	17.7622	26.9497	20.4366	5.22152	20.7781	16.1101	15.8135	20.8576	15.863	19.8656	14.4693	20.7677
P13716;P13716-2;B7ZBK6	P13716;P13716-2	Delta-aminolevulinic acid dehydratase	ALAD	2.86953	1.73576	42.8076	6.53603	8.91685	6.50271	5.65457	4.0407	2.99645	3.42812	0.299678	1.86722	1.68429	3.11822	2.90569	1.29727	2.29133	1.37537	8.20902	0	7.68543	12.5661	12.0868	3.15236	3.41234	7.60572	3.44552	5.53248	1.08129	2.81171	2.68562	1.51682	0.605198	0.82594	4.01921	0.876614	5.05818	1.36188	6.86594	6.3271	4.27475	1.37713	1.02297	0	3.76841	1.97285
Q68CK6;H3BTX9;H3BNJ9;A0A087WU25;H3BP39;H3BM61	Q68CK6;H3BTX9	Acyl-coenzyme A synthetase ACSM2B, mitochondrial	ACSM2B	26.0096	9.92625	37.3034	15.7126	14.8815	18.7034	12.4714	13.5807	13.6759	20.4488	15.3145	19.3598	17.7724	28.8854	24.0077	27.7128	29.3557	24.8493	39.7688	30.2153	29.0349	16.2242	38.0382	36.8332	36.4165	38.1935	38.4942	44.2046	18.0568	42.7793	39.3738	33.965	40.6314	37.785	30.846	42.9713	22.2401	12.9324	35.0268	32.9121	33.1939	34.7048	20.6436	32.8688	37.251	22.037
P04179;P04179-4;P04179-2;F5H4R2;F5GYZ5;F5H3C5;P04179-3;G8JLJ2;G5E9P6;F5GXZ9	P04179;P04179-4;P04179-2;F5H4R2;F5GYZ5;F5H3C5;P04179-3	Superoxide dismutase [Mn], mitochondrial	SOD2	56.9732	37.7039	31.5429	33.8446	31.1802	44.8102	35.6512	76.3215	52.9362	17.1984	38.8258	44.0957	31.8203	68.2401	36.8251	57.7152	40.8942	55.0856	32.443	54.7218	60.8506	34.9886	41.7004	62.7058	73.7524	44.9655	41.2924	49.8216	105.093	77.9104	57.9345	76.8821	100.835	65.9377	58.9097	108.086	87.8335	77.6608	97.3609	90.3186	84.9596	105.332	139.754	102.438	34.6415	68.383
F8W1A4;P54819-2;P54819;P54819-5;F8VY04;P54819-6;P54819-4;G3V213;F8VPP1	F8W1A4;P54819-2;P54819;P54819-5;F8VY04;P54819-6;P54819-4	Adenylate kinase 2, mitochondrial;Adenylate kinase 2, mitochondrial;Adenylate kinase 2, mitochondrial, N-terminally processed	AK2	9.93528	13.1436	30.6861	12.2983	13.2855	15.5686	13.6461	19.3904	20.8076	11.6013	9.0491	14.7651	8.85947	16.6397	17.152	18.512	14.6504	21.0574	16.8546	10.6076	21.7464	32.6037	18.7066	9.95381	25.3829	16.9511	19.6806	9.72409	14.23	11.7575	8.9879	9.97339	14.3515	11.5971	12.5106	17.4175	16.6175	7.13854	15.9004	15.8387	16.4085	25.2559	19.2965	26.5914	16.6958	12.6422
P04792;F8WE04;C9J3N8	P04792;F8WE04	Heat shock protein beta-1	HSPB1	49.941	5.62227	30.3023	55.8732	50.3138	62.6563	81.1004	88.8922	109.894	34.9428	4.42851	59.6146	8.07404	54.1452	51.3732	81.0147	79.877	85.8988	51.0269	17.1639	40.0514	57.6998	57.1428	64.8024	51.8604	88.752	75.4453	115.148	4.55598	111.294	95.1414	79.2701	93.7614	89.6018	58.2434	62.7187	54.9962	2.78318	154.778	177.425	154.332	166.32	168.463	97.6614	72.611	53.0807
P17174;P17174-2	P17174;P17174-2	Aspartate aminotransferase, cytoplasmic	GOT1	12.3695	9.76242	31.4209	15.908	15.7157	19.3046	13.8416	18.4316	16.8746	9.289	6.9778	11.4744	6.42368	10.7547	8.68875	9.01045	9.62404	7.27815	13.3001	16.2075	8.16651	8.84843	12.4433	12.5195	10.1679	12.3556	8.82166	23.0437	4.97523	18.4609	14.0452	7.34965	4.30078	4.20264	14.4023	6.00878	24.5296	2.87423	29.6708	20.9151	21.854	10.4912	12.2142	4.9585	8.4581	10.1466
Q86YB7;Q86YB7-2;F6RJU0;F5GWU3	Q86YB7;Q86YB7-2;F6RJU0;F5GWU3	Enoyl-CoA hydratase domain-containing protein 2, mitochondrial	ECHDC2	12.08	6.93288	43.4826	15.8839	11.6405	12.2085	9.40297	9.38979	7.04812	4.77168	2.57233	10.8999	5.82014	10.3251	9.87193	9.35952	7.17921	8.32489	27.5137	1.45446	40.4962	46.6253	34.9336	22.5489	29.0713	26.4131	22.038	10.9114	1.63769	12.7135	14.9774	9.12014	21.7632	19.0022	11.3941	15.3335	9.06854	0	8.45791	22.5665	14.8563	14.6456	10.886	14.6967	9.49308	10.1079
Q9Y6C9	Q9Y6C9	Mitochondrial carrier homolog 2	MTCH2	36.8931	6.6924	30.0928	27.342	25.1429	27.9115	20.7126	23.361	15.155	26.7758	6.33559	42.0059	9.94939	40.2464	28.5946	23.6147	21.2457	21.941	31.7203	7.04498	40.3188	36.2503	29.1277	38.7569	28.4195	36.6118	31.0566	41.9271	8.05477	47.4695	46.4719	46.263	36.9611	36.8892	39.3347	41.5515	43.3039	4.68209	36.1374	32.7536	33.643	34.0306	38.897	37.9699	37.8238	40.9425
P28845;A0A0A0MQV1;A0A087WU76	P28845;A0A0A0MQV1	Corticosteroid 11-beta-dehydrogenase isozyme 1	HSD11B1	14.3556	12.3135	32.2707	13.4029	9.47928	12.4631	10.8016	14.1234	13.4075	10.1856	7.91893	20.4312	11.8716	22.0753	13.187	18.8333	14.8867	17.1258	16.7282	14.7763	15.3524	13.9143	19.7297	21.9406	17.8072	22.1927	23.6745	23.8723	15.8534	27.7894	22.134	23.2722	29.8628	23.4537	21.8376	30.9794	22.1191	14.4387	23.2316	21.0406	24.6618	27.9635	21.6871	20.1836	17.6069	12.9473
P48047;A0A494C0K9;H7C0C1;H7C086;H7C068	P48047;A0A494C0K9;H7C0C1	ATP synthase subunit O, mitochondrial	ATP5O	15.1833	7.46252	27.5753	15.8923	13.7628	10.4943	8.97069	18.7498	9.00157	6.62871	10.4099	16.9365	10.9779	16.335	18.369	12.8932	16.7872	16.167	23.565	18.2073	19.0363	8.67917	17.1673	22.4385	14.3659	22.9067	21.6353	19.6768	13.8704	19.1417	18.8345	23.2455	37.2033	26.926	21.2366	25.2014	14.6225	4.0546	12.9078	14.5965	14.8046	19.6948	21.6229	24.2283	14.945	19.0274
P11498;A0A494C016;A0A494C101;A0A494C0T2;P11498-2;E9PRE7;A0A494BZT5	P11498;A0A494C016	Pyruvate carboxylase, mitochondrial	PC	19.898	15.4175	30.5624	19.8083	22.1233	21.8546	18.2514	21.0446	19.3379	13.0999	10.5148	16.5918	17.7564	20.0979	20.1353	20.3262	21.4558	21.9823	19.0042	24.3077	19.7988	22.271	20.921	27.3837	26.0826	27.221	24.2688	26.5848	21.3042	28.472	27.5314	27.8468	35.4719	34.8062	28.5238	44.5944	28.2173	6.24646	22.8267	25.0557	27.2512	40.6523	35.4335	44.7103	23.3857	26.4814
P23396;P23396-2;E9PL09;E9PPU1;H0YEU2;F2Z2S8;H0YCJ7;H0YF32;E9PQ96;E9PJH4;E9PSF4;E9PQX2;H0YES8;E9PJN9	P23396;P23396-2;E9PL09;E9PPU1;H0YEU2;F2Z2S8;H0YCJ7	40S ribosomal protein S3	RPS3	15.2676	22.65	28.2743	21.1508	21.1938	20.4938	14.0087	33.546	28.5171	15.8682	4.32883	19.5803	19.8755	26.866	20.6998	22.1537	23.1729	23.5276	22.7081	17.7598	31.5954	36.5282	18.6826	28.4508	21.9256	23.2035	23.7655	28.6085	13.4827	28.7908	22.6604	28.5268	32.1363	29.0636	28.2047	44.6538	30.104	7.40904	27.643	27.0262	23.4238	32.6953	32.2966	15.1403	15.1795	22.6241
P62258;P62258-2;B4DJF2;I3L3T1;K7EIT4;K7EM20;I3L0W5	P62258;P62258-2	14-3-3 protein epsilon	YWHAE	16.5069	7.9746	30.8321	14.2481	17.1497	16.1206	15.5243	15.4908	14.3396	9.25184	14.1583	9.35864	8.02916	13.0563	16.7643	13.7799	14.9336	11.4267	18.3456	7.09361	9.24403	8.63154	12.3391	18.6805	9.75558	13.3278	8.73098	18.7512	10.7124	19.1998	19.2887	9.113	12.1711	11.4273	18.0957	11.3212	28.7029	14.9589	36.1135	27.8285	29.9416	16.9791	17.4481	8.99457	15.9737	11.9122
P16403	P16403	Histone H1.2	HIST1H1C	5.52891	4.21333	25.2881	12.0217	14.0943	11.032	10.7256	11.5903	4.76003	5.29543	0	7.83536	1.52143	7.07162	6.88798	7.78314	5.14263	3.15509	7.44872	8.04625	14.0303	11.6359	9.62937	6.64783	9.11472	7.31133	5.18691	6.54579	2.35549	8.40975	8.1299	4.38878	2.91438	2.45799	8.50094	4.59143	11.6115	3.39559	25.6195	16.9706	19.6879	5.8289	4.93606	3.03938	5.70107	8.84738
Q969Z3;Q969Z3-2;F6V6Z1	Q969Z3;Q969Z3-2	Mitochondrial amidoxime reducing component 2	MARC2	22.9234	5.90404	44.2976	13.6472	17.4035	20.2123	14.4663	12.1407	12.4849	3.77024	3.25537	4.78251	12.7287	3.83059	6.01625	5.61405	8.13672	6.18148	20.0837	17.1846	25.5828	32.3314	26.7766	26.104	23.3571	32.2997	29.0228	28.4688	14.8962	28.4427	24.6141	23.9116	33.3785	32.4864	25.9809	41.4232	19.5669	4.04037	12.7933	21.0292	17.9324	24.8075	25.5513	31.4774	4.56412	15.6441
Q14697-2;Q14697;F5H6X6;E9PKU7;E9PNH1;Q14697-3	Q14697-2;Q14697;F5H6X6;E9PKU7	Neutral alpha-glucosidase AB	GANAB	18.1741	6.45753	35.5926	15.0183	14.4225	18.2561	14.9783	18.1824	18.5922	14.7266	6.94356	16.1427	13.0401	18.3137	16.8738	16.5499	18.859	19.4156	24.0542	9.94709	23.3788	26.1084	22.0488	23.3037	28.4057	30.2435	28.3223	24.1741	12.4248	23.5911	21.2018	22.2386	28.8178	33.4614	20.1705	33.4591	14.5866	3.79413	20.6329	19.3737	21.3336	29.9631	27.798	30.1581	18.0265	20.1598
P05177	P05177	Cytochrome P450 1A2	CYP1A2	11.3523	20.7514	45.9712	25.4042	23.5269	24.263	15.9588	24.3748	22.9736	4.98962	7.44404	7.89842	16.2264	6.86849	4.98403	9.08494	8.445	10.1105	24.2857	15.7389	16.9504	18.1764	22.6776	12.6573	30.354	29.4816	32.0874	20.5854	23.2501	20.5904	16.4287	16.8723	27.177	24.7673	14.2571	35.2736	26.4041	16.1928	31.8635	24.0415	29.7604	36.8253	35.2637	35.1863	9.15194	15.1799
P51659;A0A2R8YD50;E7EWE5;P51659-3;P51659-2;E7ET17;G5E9S2;A0A2R8Y7L2;E7ER27;E7EPL9;A0A2R8YDT8;A0A2R8YF45;A0A2R8Y7W2;A0A2R8YF39;A0A2R8YEG2	P51659;A0A2R8YD50;E7EWE5;P51659-3;P51659-2;E7ET17;G5E9S2;A0A2R8Y7L2;E7ER27;E7EPL9	Peroxisomal multifunctional enzyme type 2;(3R)-hydroxyacyl-CoA dehydrogenase;Enoyl-CoA hydratase 2	HSD17B4	19.9359	6.55744	34.3433	31.1653	26.9627	26.3235	18.5647	23.8543	25.8876	18.6547	5.10286	29.0874	7.13302	27.6062	25.4786	26.2673	28.586	25.4345	30.8823	6.63588	27.031	37.9635	29.9052	30.3617	33.0832	36.0045	34.373	33.3939	13.4562	39.217	31.2628	34.391	40.4254	34.6992	27.2298	30.8194	37.6089	14.5899	49.2203	35.6736	46.7611	43.1303	37.8129	41.0655	27.1813	17.0517
P31513;V9GZ60;V9GYP3	P31513	Dimethylaniline monooxygenase [N-oxide-forming] 3	FMO3	22.856	4.09564	52.572	21.4303	18.1584	23.1664	13.2151	21.0842	19.9115	13.135	3.17459	14.6023	14.9629	15.8874	13.085	14.7668	16.456	14.4291	35.2736	32.619	39.0621	38.7639	43.451	28.8859	35.1298	55.9278	55.0194	36.8245	14.5964	40.174	33.3895	37.4831	54.9322	47.607	26.1657	46.4277	18.8703	5.32794	23.9104	19.2697	22.8566	26.8828	25.9594	25.9363	13.7982	26.9938
Q16698-2;Q16698;E5RFV2;E5RJG7;E5RJD2;E5RID6;H0YAW3	Q16698-2;Q16698;E5RFV2;E5RJG7	2,4-dienoyl-CoA reductase, mitochondrial	DECR1	19.2826	0.944117	23.223	15.4732	18.697	21.0148	14.1823	25.1267	19.5865	23.2404	5.33605	27.7814	5.77756	24.1223	24.1125	26.452	29.6894	26.6439	24.1589	10.6704	14.7883	21.8594	16.9784	23.7123	21.4553	22.1361	22.425	29.0419	12.316	35.5291	26.8483	34.3499	44.6357	38.7369	27.8255	68.9968	36.688	13.1486	35.5885	31.0648	37.0133	43.6456	35.0211	41.8929	34.0909	29.25
P40261	P40261	Nicotinamide N-methyltransferase	NNMT	29.2836	23.2212	3.1425	9.47663	7.77874	8.76391	9.89642	11.4423	13.4964	8.47157	15.4659	7.75745	39.0227	5.46479	8.06562	7.23271	6.31464	8.15765	2.16798	12.2003	2.18614	1.56347	1.48741	25.933	0.781941	2.42692	1.6499	11.9455	29.0351	17.5755	13.758	18.4519	28.5136	23.7971	21.7041	15.9347	8.96049	17.9327	11.3311	9.73988	11.2804	19.9469	27.1302	19.5023	8.28416	10.2288
Q08477-2;Q08477	Q08477-2;Q08477	Docosahexaenoic acid omega-hydroxylase CYP4F3	CYP4F3	9.75374	2.40599	44.3999	12.4296	11.9753	12.7573	9.83344	10.6387	11.1547	11.1799	3.26763	20.6502	3.93236	12.0415	13.5322	12.7175	14.3093	16.1748	24.9094	7.19095	20.5724	21.6923	24.2424	13.3952	16.5705	22.5971	23.016	13.6203	1.92252	12.716	12.3447	13.164	18.4127	17.1309	10.6451	25.2801	21.55	1.5393	13.4551	18.1587	15.9004	19.4116	17.5722	17.3791	18.6155	8.1754
P51570;P51570-2;K7EII7;K7ERJ9;K7ERN9	P51570;P51570-2	Galactokinase	GALK1	22.5626	8.63956	29.1087	17.2636	20.92	21.3798	19.0053	22.9502	23.4141	17.8704	5.10814	23.5649	9.02804	26.8918	32.4978	27.7317	31.6224	33.411	34.3221	14.7244	33.9304	28.6397	31.9732	21.8192	33.1441	30.5736	29.8503	33.6166	10.6597	32.1287	22.918	26.8792	37.2215	33.6372	22.4925	26.5204	12.2714	1.28923	24.1318	24.5707	24.5334	32.7546	26.1892	26.7147	24.4908	22.7664
P09525;Q6P452;B4E1S2	P09525;Q6P452	Annexin A4;Annexin	ANXA4	24.0213	15.5885	22.1507	16.9361	23.7109	23.5904	20.4712	25.3802	30.8988	17.7176	6.60295	14.8684	18.5785	20.6713	24.3027	25.1022	27.6191	26.51	16.1123	16.0137	24.4392	36.5481	23.7184	31.3934	28.7962	29.6361	26.863	34.5698	21.4457	39.295	32.8483	32.881	47.1572	43.6607	28.4535	50.9135	25.3026	8.90845	34.2397	28.4342	30.0879	52.2382	32.9348	33.8245	16.9135	33.0929
P06733;A0A2R8Y6G6;P06733-2;K7EM90;A0A2R8YEM5;A0A2R8Y879;K7ERS8;A0A2R8Y798;A0A2R8YEG5;A0A2R8Y6I8;U3KQP4	P06733;A0A2R8Y6G6;P06733-2	Alpha-enolase	ENO1	48.9328	33.0485	20.3711	46.5234	40.3495	38.9065	51.8958	45.3108	44.9017	31.1389	7.80291	35.3177	28.4184	38.9391	60.4781	40.9331	42.6502	39.295	43.7753	22.8281	32.8399	26.8402	32.7296	31.6433	37.6929	26.3222	20.7234	30.6484	26.7436	36.8302	26.1281	20.6137	26.3733	25.4329	39.1102	23.1403	52.9497	24.6014	52.723	40.2523	43.0225	34.601	31.868	29.2779	38.269	41.7249
P14625;Q96GW1;A0A1W2PRR1;H0YIV0;F8W026;F8VPC7	P14625	Endoplasmin	HSP90B1	19.1879	15.0066	21.5497	16.4544	15.9403	15.6293	15.7811	10.9246	14.1194	10.8427	10.0155	12.7918	20.0962	12.4888	13.281	12.2782	16.0818	16.1985	14.3895	8.41566	15.1358	17.3375	15.6158	22.4345	19.2937	18.9214	18.5953	23.7276	11.832	27.3685	18.5875	24.6013	33.2273	32.9319	19.0385	37.4465	16.4396	8.98181	20.1747	16.7097	17.7817	23.4153	21.4756	26.0599	15.5469	17.6044
P50053	P50053	Ketohexokinase	KHK	12.4147	8.61344	31.8109	26.1752	22.2724	21.7045	16.579	15.8859	11.3037	17.2079	8.04885	19.9581	8.19267	15.7518	12.3935	13.8464	13.9259	15.2502	20.7975	10.7385	22.8675	17.8431	20.7433	22.3163	20.3352	18.4895	18.1049	15.9778	8.99978	21.5193	14.2048	11.6812	14.7254	11.8906	19.3637	17.2179	25.4326	11.6824	30.1587	17.4942	19.7765	8.76752	8.17834	10.6376	16.5823	20.998
Q5T4U5;P11310;P11310-2;B7Z9I1;E9PJM9;E9PRX4;H0YDT5	Q5T4U5;P11310;P11310-2;B7Z9I1	Medium-chain specific acyl-CoA dehydrogenase, mitochondrial	ACADM	13.0641	7.90694	29.8905	13.2252	13.6225	11.5017	9.25032	11.9478	11.6616	6.65382	6.5508	14.0428	8.68091	14.1259	11.8594	10.6287	11.6824	11.5643	7.72118	9.96663	9.98291	14.2002	14.5142	15.35	21.1922	22.4216	20.2431	15.429	14.9137	21.4355	18.2277	23.5807	23.9201	27.0714	21.4151	19.8525	21.3896	10.5721	25.0322	22.7346	23.1892	27.3031	29.0127	36.3809	17.3916	12.1186
P34896;P34896-2;P34896-3;J3KRZ5;J3KRK5;A0A087WTD8	P34896;P34896-2;P34896-3	Serine hydroxymethyltransferase, cytosolic	SHMT1	13.6397	7.96218	37.2555	19.2833	18.2307	19.4874	14.0336	16.1721	13.1536	13.4245	5.92872	18.1769	6.77836	17.1808	17.0293	11.2136	10.7391	6.90785	25.5476	13.9634	25.1404	44.4931	22.9292	13.7536	16.6662	19.3134	13.5674	25.814	8.0732	23.966	13.2152	11.6123	7.4158	6.31922	17.0742	8.64691	38.7128	4.17701	33.317	21.1969	26.3567	10.6517	9.97314	8.35956	24.8932	13.0984
P60866;P60866-2;E5RJX2;G3XAN0;E5RIP1	P60866;P60866-2;E5RJX2;G3XAN0	40S ribosomal protein S20	RPS20	12.0047	8.09174	31.5653	12.6792	14.0866	17.7851	13.2088	15.4112	16.0787	9.43986	11.8449	12.5571	9.5428	19.0836	11.9522	13.7135	13.8735	16.3941	14.4434	12.2692	13.0565	12.6378	12.5531	14.6193	9.08861	17.3303	15.3594	14.2584	10.0695	16.4037	13.1677	10.4362	17.4293	17.6625	21.0381	30.9561	27.0908	11.382	23.6574	20.8223	24.1172	22.5459	20.7457	16.3749	14.5382	11.2023
C9J9K3;P08865;A0A0C4DG17;F8WD59	C9J9K3;P08865;A0A0C4DG17	40S ribosomal protein SA	RPSA	17.3694	11.4652	23.1189	26.0517	25.8596	28.4924	26.372	30.1556	32.0736	20.5761	7.55109	23.3023	18.4958	30.3152	22.771	32.9575	38.5454	38.9627	27.2137	27.1077	33.9335	41.234	38.2505	30.3493	36.3316	36.9662	36.8403	29.127	15.4166	27.0344	20.5888	19.661	26.9028	26.6926	26.418	68.5567	22.1533	0	18.5413	18.7137	26.8819	38.2004	25.3503	19.1918	15.3377	27.1837
P17516	P17516	Aldo-keto reductase family 1 member C4	AKR1C4	4.40842	3.09014	19.7848	5.06811	4.69479	6.50423	4.49048	4.42719	5.46434	6.56816	0	8.72406	9.39616	6.22809	8.89009	8.1104	7.69594	6.64134	8.94727	0	6.64555	9.08087	10.7599	7.6423	8.10116	6.09631	7.50895	7.16543	1.98767	8.70784	7.58011	10.4113	9.57965	11.5076	8.39675	9.21595	5.1962	0	6.25799	4.85036	6.49604	8.14415	7.10651	7.34124	5.61719	9.0351
P07108;B8ZWD1;A0A0A0MTI5;P07108-3;P07108-2;P07108-4;P07108-5;P07108-6	P07108;B8ZWD1;A0A0A0MTI5;P07108-3;P07108-2;P07108-4;P07108-5;P07108-6	Acyl-CoA-binding protein	DBI	10.6882	13.2272	29.9424	20.2664	17.3581	19.5857	23.8624	51.4877	9.76083	18.7799	8.50271	18.1084	10.6773	30.6861	29.4468	24.4309	23.2226	11.2016	30.1302	7.4084	39.1051	15.8275	12.8859	19.7794	31.0804	12.9293	9.58353	11.9319	20.1799	21.4194	5.1249	4.94913	3.52822	1.05048	24.9423	2.71419	33.1446	14.3288	30.2427	16.7741	24.1149	5.29114	7.78663	4.70641	19.3138	11.0614
P62913;P62913-2;Q5VVC8	P62913;P62913-2;Q5VVC8	60S ribosomal protein L11	RPL11	14.9616	24.6767	22.8181	17.7728	17.1412	14.6439	12.0579	28.8195	18.7246	13.5746	9.05335	12.4963	15.1569	20.0938	10.9814	24.7759	17.0707	26.0054	16.355	20.494	14.0665	33.6301	12.6349	18.5005	21.8533	23.8218	25.4218	19.368	15.0785	21.3909	19.172	21.9175	32.0199	27.3568	24.9512	29.8605	21.6609	12.7259	21.0844	15.6112	19.1589	32.1394	26.3078	19.5087	15.4434	12.8172
P62249;M0R210;M0R3H0;M0R1M5;Q6IPX4;M0QX76	P62249;M0R210;M0R3H0;M0R1M5;Q6IPX4	40S ribosomal protein S16	RPS16	9.13789	7.77795	22.4605	7.51605	7.01112	7.47558	8.98776	9.39411	8.71165	7.6815	6.37304	7.95492	12.0728	10.559	6.51855	9.4966	10.3187	12.0499	7.51591	3.7391	7.45528	10.9916	6.60442	10.2879	11.8375	14.1406	10.9849	15.7047	5.77602	14.8177	18.0245	10.891	17.0289	16.093	9.43218	16.8262	15.2364	4.58462	18.3995	13.4599	15.7767	20.3198	20.169	12.0976	8.9743	9.4661
P23528;G3V1A4;E9PK25;E9PP50;E9PQB7;E9PLJ3;E9PS23	P23528;G3V1A4;E9PK25;E9PP50;E9PQB7;E9PLJ3	Cofilin-1	CFL1	29.5764	16.6035	26.1102	48.0599	42.8186	51.7855	50.0627	48.5679	45.6127	25.3015	22.7797	37.3362	17.3155	45.0688	38.2229	42.3044	44.3598	40.979	40.2278	27.7199	28.9434	27.375	28.058	44.7548	33.6766	40	29.0129	51.928	19.826	42.3881	41.0332	27.9818	29.4346	29.5583	45.7662	23.9822	80.0266	28.9604	61.8295	54.4638	74.6491	65.989	63.6122	34.524	37.5097	39.3388
P11509;Q16696;M0R2Z4	P11509;Q16696	Cytochrome P450 2A6;Cytochrome P450 2A13	CYP2A6;CYP2A13	20.9314	0.290703	40.0946	8.23027	7.77811	7.44857	6.15015	4.52799	3.3535	1.27682	0	3.60443	8.68707	2.6394	2.69237	0.34617	0.48328	0.448314	17.7598	4.64086	28.4515	24.0974	24.8394	34.9559	21.0554	15.0644	15.7773	24.0122	9.19513	30.8159	20.1277	22.4704	29.7329	27.2201	27.6235	21.0047	4.80613	0.0591724	6.60576	6.09799	7.3189	7.71029	7.90167	7.96977	1.45005	25.2258
P49419-2;P49419;A0A1B0GW77;A0A1B0GTG2;A0A1B0GW82;A0A1B0GUA1;A0A1B0GTJ4;A0A1B0GTY9;A0A1B0GV49;P49419-4;A0A1B0GUY0;A0A0J9YWF7;H0YHM6;F8VVF2;F8WDY6;A0A1B0GVU0;A0A0J9YWM6;F8WD33;A0A1B0GW65;A0A0J9YWK1	P49419-2;P49419;A0A1B0GW77;A0A1B0GTG2;A0A1B0GW82;A0A1B0GUA1;A0A1B0GTJ4;A0A1B0GTY9;A0A1B0GV49;P49419-4	Alpha-aminoadipic semialdehyde dehydrogenase	ALDH7A1	16.1007	2.23208	25.517	16.5058	16.7541	15.4298	10.3305	17.827	14.1262	14.0042	2.74731	14.5209	5.86832	15.6435	14.0415	16.6916	16.6615	20.4632	29.0046	4.06632	31.2292	21.7408	22.5321	26.2242	28.0673	23.4999	27.382	25.1977	9.93248	29.5006	24.5148	22.605	39.1016	33.9214	23.8717	37.6289	14.8714	5.58713	21.3654	22.3197	21.1412	21.1445	17.4126	23.4464	16.1309	29.8175
P23378;A0A1W2PP74;A0A1W2PQV3;A0A1W2PPB1;A0A1W2PPE1;A0A1W2PQU6;A0A1W2PPH6;A0A1W2PPK8;REV__K7ESP4;REV__Q8WVC6	P23378	Glycine dehydrogenase (decarboxylating), mitochondrial	GLDC	20.8966	1.27843	11.7441	7.56808	7.84894	8.13024	6.44438	8.12274	6.84893	2.41607	0.142079	4.72676	8.58203	6.78629	5.59928	4.8381	4.58156	6.03111	4.14984	1.47086	7.27828	4.72509	6.22459	27.1153	9.17069	7.95605	7.75203	29.2475	7.14988	34.9722	27.3429	26.5026	37.1489	35.0137	24.4218	36.9344	7.42666	2.99834	10.5202	9.2074	9.49411	13.8965	12.2537	12.2766	3.70029	23.257
P48735;P48735-2;H0YL11	P48735;P48735-2;H0YL11	Isocitrate dehydrogenase [NADP], mitochondrial	IDH2	12.8603	8.25903	15.7909	22.4645	23.7554	24.5326	18.9109	29.2497	27.8028	13.3837	12.7657	24.1564	13.5699	22.7818	24.6117	20.6964	19.6339	21.3499	8.02593	20.5831	11.7879	5.73682	11.9556	15.2398	12.8388	14.439	15.7427	20.8681	14.1325	22.2988	21.2538	22.205	29.2653	28.3175	17.7935	30.7327	37.898	15.5872	34.0848	40.1344	33.6809	42.4101	41.3857	38.379	28.4768	11.1892
P30101	P30101	Protein disulfide-isomerase A3	PDIA3	16.661	12.2665	24.3891	12.966	14.8764	15.2271	11.656	18.4238	19.0472	9.4946	16.4103	11.345	18.0496	14.2202	14.3161	11.4435	11.7445	12.8466	16.4932	34.7462	14.6972	8.27591	14.9976	18.4863	16.1922	16.5716	17.7433	19.3989	12.4229	21.5193	19.212	23.1932	34.054	30.3787	22.4776	44.0829	20.511	9.24221	21.3212	18.2213	20.1478	24.1289	22.6626	27.5073	11.6508	21.3178
Q6IB77;Q6IB77-2	Q6IB77;Q6IB77-2	Glycine N-acyltransferase	GLYAT	13.6186	12.8898	49.1032	13.0312	16.1467	14.5554	11.965	14.7043	16.643	11.3496	4.17283	15.6682	13.6223	15.0699	16.9507	13.3707	14.1136	12.9109	20.88	6.68357	26.4491	26.1769	28.9576	18.6777	32.0538	23.1029	25.1844	26.5897	8.63608	19.8825	24.3314	18.6429	27.3337	29.6112	23.8621	23.7867	12.7338	7.25574	17.872	16.9222	18.1738	15.7523	15.9526	20.0436	13.5381	7.60697
Q4G0N4;Q4G0N4-2;Q4G0N4-3;A0A0C4DGV3;D6RHI4;H0Y9H7	Q4G0N4;Q4G0N4-2;Q4G0N4-3	NAD kinase 2, mitochondrial	NADK2	12.5782	5.74677	24.7977	10.9189	10.5227	9.02391	11.2802	13.9344	14.1801	5.04071	5.76107	8.46994	8.13077	12.076	10.8445	5.08208	5.63559	7.38279	9.75872	11.5716	10.0603	10.7678	13.0693	16.3692	14.7403	18.5734	14.4692	18.0122	7.47085	20.1009	16.337	16.3423	22.7903	24.8724	16.2032	28.7629	23.7695	4.74958	23.1839	22.1324	27.2092	39.1489	30.7213	41.8062	13.9635	9.4996
Q99497;K7ELW0;K7EN27	Q99497;K7ELW0;K7EN27	Protein deglycase DJ-1	PARK7	12.2156	8.82292	27.7408	16.5064	16.35	16.8053	13.9934	13.5719	18.7633	10.1208	5.22229	10.7631	7.51744	11.8762	17.43	12.8494	13.6962	8.20823	12.7201	11.9617	12.8668	23.0797	9.50029	12.497	9.08912	12.1852	8.4477	18.6924	4.53307	16.2354	11.7811	8.78196	6.50034	6.53445	12.6591	4.67243	18.5436	5.74109	21.5356	16.8162	17.1791	10.9344	12.1852	7.64361	12.9268	14.5379
Q93099;C9JTX9;H7C576;H7C5G7;H7C4R8	Q93099	Homogentisate 1,2-dioxygenase	HGD	20.8074	3.99003	21.8081	15.2495	18.1078	15.4466	15.8364	17.1612	12.3193	15.6395	1.22685	22.2676	8.9113	22.9978	19.6757	17.2946	17.2742	12.9034	36.2997	1.50204	26.7318	36.3726	33.3768	25.867	23.9096	19.7023	12.8882	24.8595	4.13947	20.9597	14.1183	10.5182	11.5232	14.4269	21.5358	10.4492	19.963	4.4613	15.8231	21.0139	18.5788	13.2093	9.42033	9.12179	15.4632	25.1926
P14406;D6RIE3;H0UI06;D6R9C3;D6RGV5;D6RA35	P14406;D6RIE3;H0UI06;D6R9C3;D6RGV5	Cytochrome c oxidase subunit 7A2, mitochondrial	COX7A2	19.5544	0	37.5085	16.2728	7.45811	20.5028	14.711	11.8459	21.1721	9.89857	0	12.8256	0	0	11.5454	11.9821	0	0	13.4365	0	8.30231	0	12.0943	0	25.3874	25.1025	28.0924	46.4444	7.45965	46.3654	33.1122	55.2297	62.0954	54.6591	40.6913	61.1937	0	5.8919	55.4227	58.1611	35.7356	12.6484	18.7141	19.946	8.40705	0
Q6XQN6;Q6XQN6-2;G5E977;Q6XQN6-3;C9J8U2;A0A087WUT5;H0YF31;H0YDA6	Q6XQN6;Q6XQN6-2;G5E977;Q6XQN6-3;C9J8U2	Nicotinate phosphoribosyltransferase	NAPRT	10.9269	1.19532	35.788	20.5299	19.9739	24.0418	21.9124	18.2713	16.26	14.5833	0.47569	14.7359	0.824799	17.6454	17.2222	15.4268	14.7215	11.6604	19.1588	2.38889	19.2793	16.0386	20.2344	12.1255	14.5492	18.2237	15.2837	12.1494	0.948791	10.9104	7.51088	7.48628	9.78149	9.25597	9.67145	2.6417	1.28522	0	16.0859	18.3503	16.9545	11.1275	8.89451	8.5093	11.7485	11.1821
P09110;C9JDE9;H7C131;H0Y4D4;P09110-2;B4DVF4;F2Z2Q6;F2Z3P7	P09110;C9JDE9;H7C131;H0Y4D4;P09110-2	3-ketoacyl-CoA thiolase, peroxisomal	ACAA1	18.1984	7.17135	29.7897	17.9181	15.6727	17.3502	17.568	18.54	18.3647	15.8213	10.9113	13.9576	19.0255	15.6196	17.485	18.5734	19.7546	17.7041	21.9016	4.79261	16.7695	36.4364	24.4377	24.7541	21.6541	22.2527	19.9834	25.1341	10.9227	25.2713	27.3894	26.471	40.6856	34.7367	24.2274	31.0335	29.9009	6.45295	34.2501	34.1884	32.9156	42.6713	30.4931	36.8226	29.3872	20.4173
Q7Z5P4;Q7Z5P4-2	Q7Z5P4;Q7Z5P4-2	17-beta-hydroxysteroid dehydrogenase 13	HSD17B13	9.50114	0	60.5701	1.4156	1.69789	2.16361	1.95837	0.466999	0	0.468674	1.21435	3.71481	8.95024	1.93537	3.56604	1.79822	2.27886	2.72716	14.58	5.17952	20.2475	34.5523	13.2696	9.42669	17.0147	26.2693	32.3905	11.6222	9.64248	29.1291	18.7014	14.5219	24.8714	19.4007	20.8941	11.368	2.44346	0.169452	6.40284	5.09734	5.13231	2.8665	2.44467	3.12143	7.99411	6.26535
P02792	P02792	Ferritin light chain	FTL	1.80183	33.8	21.1428	14.9424	7.894	13.6643	28.5565	23.2669	10.5912	6.87028	20.0088	7.74116	35.8911	7.6447	7.19138	11.6261	9.7017	7.55696	9.1497	69.561	6.12032	11.2008	7.5506	2.31223	21.8582	15.2366	10.0566	3.95887	101.967	2.88764	4.94234	5.46946	5.66589	6.13482	1.2708	5.38521	7.61552	44.4749	4.33567	7.21097	7.96671	21.2234	18.8682	17.536	5.77653	1.07129
P16662;E9PBP8;A0A087X084	P16662;E9PBP8;A0A087X084	UDP-glucuronosyltransferase 2B7	UGT2B7	12.7758	0.968109	22.7272	13.4275	11.9536	13.9511	9.38785	8.39625	10.1048	10.1561	0.867314	10.4681	7.90889	15.3644	17.1339	12.2143	16.9971	19.5359	18.1508	1.95892	19.068	19.4475	16.144	20.391	16.7174	18.8311	18.5588	20.6508	5.14806	25.0844	21.4111	16.8985	24.3584	24.598	20.485	28.5604	16.4387	0.896816	17.0462	13.0977	12.7117	16.8532	11.6046	14.7813	11.1415	15.5107
P10632;G3V188;E9PLI9;E9PIW6	P10632;G3V188	Cytochrome P450 2C8	CYP2C8	11.2394	3.85321	25.3933	4.45528	4.47298	3.74229	3.79302	3.37829	4.35994	4.42999	5.68376	10.2435	7.41631	7.77448	8.18686	7.40833	8.56385	7.32278	10.513	3.93097	10.665	13.7246	12.0397	15.3596	13.8916	9.56009	12.1448	17.3699	6.83331	18.9823	14.7051	13.8895	23.3959	22.3197	14.7467	25.9349	7.4656	7.00057	9.44547	6.84644	7.3932	8.84237	10.0674	9.84001	10.5855	7.19822
P30048-2;P30048	P30048-2;P30048	Thioredoxin-dependent peroxide reductase, mitochondrial	PRDX3	12.1621	8.6194	26.925	29.917	39.6493	23.7054	17.6959	16.1185	13.8895	8.95481	0	21.8712	2.8939	10.2877	14.4414	7.79644	10.7498	9.37549	20.2167	10.1829	26.1352	26.378	15.826	22.4749	25.7669	27.0413	23.3566	15.2769	3.96407	20.0435	13.0089	17.5407	27.095	22.8084	16.486	29.6536	10.4112	8.00961	17.9817	25.1515	20.74	27.4011	26.4182	25.8431	11.105	22.9339
P11766;H0YAG8;D6RFE4;D6R9G2;D6RAY0	P11766;H0YAG8	Alcohol dehydrogenase class-3	ADH5	10.1581	2.46303	23.2009	20.5721	21.4921	25.2951	17.7485	20.4003	15.6643	10.7222	7.92838	13.1477	3.50648	14.7249	14.4771	11.79	12.792	8.22983	18.8719	9.26206	12.8518	12.3362	18.1241	11.7872	15.1831	11.2082	9.81251	17.4647	5.74996	19.3076	11.094	9.31277	12.4044	8.3914	11.8816	11.2268	25.8353	7.19098	28.317	23.4629	26.5082	10.5172	10.0308	6.46775	20.2449	15.8547
Q96AB3;K7EKW4;Q96AB3-2;K7ENV7	Q96AB3;K7EKW4;Q96AB3-2;K7ENV7	Isochorismatase domain-containing protein 2, mitochondrial	ISOC2	14.7675	0	17.1817	23.4002	23.2182	23.0749	24.9168	21.8511	15.5771	18.8054	0	24.3903	0	28.1918	30.2043	23.5334	25.0693	23.955	25.5283	0	20.2405	22.5206	39.0219	18.7758	26.1919	15.6974	12.1072	21.445	5.4895	25.2509	20.9596	18.7805	27.3179	29.718	30.089	15.4213	29.9554	0	4.65798	12.3884	9.80759	16.5482	21.432	27.9786	16.6287	34.4167
P62277	P62277	40S ribosomal protein S13	RPS13	17.5398	14.3296	17.657	19.0085	17.3757	13.6338	6.56865	9.99189	8.18297	12.1038	17.111	10.3015	18.2059	13.6603	9.55218	11.2762	11.9105	11.599	15.8865	14.108	6.38005	19.0828	25.7987	19.1211	20.2158	10.6541	22.0491	18.7752	12.4924	11.81	17.2502	12.4278	17.2402	19.7208	12.5044	17.4573	11.2772	2.99113	15.285	18.8366	16.0731	14.4931	19.8703	15.4578	12.0164	14.0214
P19224;P19224-3;C9JMY5;H7C5F8	P19224;P19224-3	UDP-glucuronosyltransferase 1-6	UGT1A6	15.3591	6.2273	15.9128	14.541	19.3592	16.4629	15.1001	14.9908	18.9861	10.0938	4.27257	17.2968	4.53951	14.4001	18.354	18.6429	19.5317	23.8685	11.6839	4.95624	11.6059	19.2865	10.1911	19.5651	15.5355	23.9377	25.9694	23.1798	9.44878	26.8707	19.4533	29.0824	28.0657	24.3243	19.6857	37.0821	25.9799	4.2721	33.5007	25.0481	22.581	41.3902	47.101	29.8438	14.5632	17.073
P06737;P06737-2;E9PK47	P06737;P06737-2;E9PK47	Glycogen phosphorylase, liver form;Alpha-1,4 glucan phosphorylase	PYGL	6.2458	3.84781	26.9293	10.5555	10.2592	9.19797	7.05766	11.437	5.24401	4.3145	0.96419	5.93155	2.97876	6.10571	6.97674	3.43051	5.17189	2.50127	10.0207	2.01052	9.66137	12.3165	10.2326	7.69502	8.0177	7.27534	5.24812	10.6062	2.31722	9.53956	5.84134	3.65406	3.3436	2.52526	7.91035	2.75122	11.6392	2.52962	10.7921	8.96456	10.0648	4.40304	4.63615	3.23118	8.55377	7.75243
P04424;P04424-2;P04424-3;F8W943;H7C0S8	P04424;P04424-2;P04424-3;F8W943	Argininosuccinate lyase	ASL	12.1168	8.29845	31.9556	13.773	11.9169	12.6955	9.73137	11.9631	7.40341	8.4233	11.3016	13.154	11.1945	10.7395	10.0308	5.88137	6.00047	3.97422	15.0976	9.88299	15.3563	16.2444	10.6707	13.1927	8.68696	8.84564	5.89418	11.9404	7.15843	13.7193	8.67697	6.24368	3.28597	4.8624	10.2284	4.16479	15.396	7.77676	11.9274	12.4491	13.1588	6.00212	7.12496	3.87724	9.29001	10.9471
P05181;H0Y7H4;H0Y593;F5H694	P05181;H0Y7H4	Cytochrome P450 2E1;Cytochrome P450 2E1, N-terminally processed	CYP2E1	9.03477	13.125	28.4555	7.75225	7.69965	9.46008	6.8072	6.67602	8.22943	7.42279	11.9672	7.91996	8.61787	11.116	8.41592	9.98224	8.79862	10.2533	20.4575	4.98516	19.6979	23.1266	25.8359	11.9749	34.5913	21.0533	22.3056	10.7489	9.33456	10.7751	10.4943	10.3198	19.8007	13.5416	9.27872	17.0302	7.99684	13.1819	7.21952	7.32341	9.71242	11.8296	11.4923	16.7279	9.48968	10.9002
O43772;C9JPE1;F8WEF6	O43772;C9JPE1	Mitochondrial carnitine/acylcarnitine carrier protein	SLC25A20	19.3432	6.84373	34.531	17.0594	17.1747	17.4888	15.3139	22.6679	16.3098	19.2962	6.86764	22.5401	9.21301	28.6942	22.8941	21.3314	22.6593	24.0246	35.2206	15.6974	39.9192	50.104	32.4089	22.2021	36.3555	33.6158	28.6977	23.3024	12.1388	32.7449	20.2794	20.9713	29.2133	27.3935	22.8405	33.0554	21.8419	6.36473	22.1881	19.6974	19.555	27.7172	27.6319	28.5	23.1249	24.2382
O75964;E9PN17;A0A3B3ITX4;A0A3B3IRW3;A0A3B3ISE7	O75964;E9PN17;A0A3B3ITX4	ATP synthase subunit g, mitochondrial	ATP5L	5.85814	0	16.1275	8.41045	6.59539	9.38498	7.86339	10.3539	9.31647	3.12615	0	13.9028	7.66761	10.6248	11.9632	12.9042	14.5475	15.0836	5.55942	0	8.86807	10.3182	12.5209	19.7472	6.77678	24.4365	22.0919	27.3414	7.06247	21.77	25.1924	25.7958	37.5924	35.5048	14.6435	41.4224	18.3474	4.03116	26.2263	16.1947	24.8799	13.3349	23.4964	15.4957	13.7769	7.61155
P27144;D3DQ64	P27144;D3DQ64	Adenylate kinase 4, mitochondrial	AK4	9.85866	10.2	31.7021	17.9678	16.8362	18.8694	19.9097	20.1388	19.2481	16.9656	8.95583	24.3526	8.05918	23.419	16.8996	22.2758	23.2622	23.4129	23.831	6.22381	28.4968	37.2462	25.865	11.8032	28.6751	23.2778	22.8136	18.3264	10.3465	20.1867	15.9209	18.7898	21.9163	18.4733	16.2157	25.9449	27.5219	2.80102	27.6596	22.7781	26.363	25.5095	33.2055	37.0537	22.288	13.1105
A6NLP5;E9PNF0	A6NLP5	Tetratricopeptide repeat protein 36	TTC36	4.82627	0	26.8347	2.67801	1.50275	2.3166	1.66638	1.59583	1.3827	2.04492	0	2.66596	0	2.26762	2.54654	1.50558	1.14023	1.41255	8.7208	0	6.0645	9.02475	5.78148	5.43318	1.35076	2.67141	3.1957	3.26768	0	2.02582	1.71194	2.45337	2.4043	2.30362	3.66569	0	0	0	2.90047	1.93241	2.6463	0	0.469266	0	1.25187	3.12635
P27824;P27824-2;P27824-3;D6RGY2;H0Y9Q7;D6RDP7;D6RFL1;D6RB85;D6RAU8;H0Y9H1;D6RAQ8;D6RHJ3;D6RD16;D6RG29	P27824;P27824-2;P27824-3	Calnexin	CANX	18.3283	8.84518	21.3017	18.697	16.56	22.4138	16.2024	21.5134	19.0073	13.8827	8.99477	16.8465	10.9541	17.8515	17.8062	19.5334	20.0996	21.946	19.8215	18.747	16.6889	25.1585	20.7693	23.6351	31.5521	28.6562	29.3119	25.5026	9.50145	28.1874	21.2783	33.6242	36.1241	35.608	24.8611	34.1214	20.4998	6.64082	16.7175	20.8987	22.4074	35.8349	34.8901	26.6072	19.1637	27.1328
P22307;P22307-7;P22307-8;P22307-4;E9PLD1;P22307-3;P22307-2;P22307-6;H0YF61;H0YCB0;H0YD06;P22307-5	P22307;P22307-7;P22307-8;P22307-4;E9PLD1	Non-specific lipid-transfer protein	SCP2	24.844	3.53983	27.1165	32.4626	35.6585	32.8886	14.6758	17.9617	14.2158	21.8048	5.28218	33.3853	6.14072	36.5009	35.6647	22.1307	23.6923	20.5272	30.1643	6.44925	26.9261	22.5277	28.6274	28.7527	23.0393	22.5862	23.2924	41.8258	4.73479	49.1685	42.2284	28.3309	27.0779	27.1592	28.4783	31.867	39.0219	9.08421	59.6551	54.4648	50.3679	31.578	25.6153	27.7858	48.919	24.5251
Q9BPW8;H7C2U6;F8WCR5;C9JDV8	Q9BPW8;H7C2U6	Protein NipSnap homolog 1	NIPSNAP1	13.1126	6.6897	18.5865	11.9804	12.0599	11.4545	11.7531	10.8859	8.45915	6.23719	13.8772	12.8261	23.892	13.6936	8.19713	11.4795	7.91267	11.1343	8.52546	9.13744	15.854	42.6399	18.9968	22.0671	22.5601	16.873	17.468	16.8478	6.33271	17.2839	17.0672	21.6437	21.3235	19.7756	16.4257	15.7605	10.5907	1.72336	7.82152	14.2917	12.2175	17.627	15.7912	16.2558	11.635	21.2802
P46781;B5MCT8;C9JM19;F2Z3C0;A8MXK4	P46781;B5MCT8;C9JM19	40S ribosomal protein S9	RPS9	13.5848	10.9959	21.7053	15.4288	14.0964	13.6465	12.3906	20.7327	14.1911	5.85062	6.02822	16.853	8.73161	14.5575	12.9394	15.8325	18.1649	16.1268	16.0938	11.8387	17.5528	10.6758	20.0001	18.4396	17.8989	16.7387	17.6717	18.6586	10.1232	14.0226	16.0801	14.0483	24.8697	19.692	18.9388	17.7057	19.3588	1.5816	14.0564	10.6325	13.401	20.2646	20.1293	17.0043	13.4453	17.0394
P02649;H0Y7L5;E7ERP7	P02649;H0Y7L5;E7ERP7	Apolipoprotein E	APOE	244.572	48.1241	26.4893	473.138	493.43	468.9	318.285	277.479	230.903	424.945	58.6605	503.6	39.9354	502.948	444.467	242.415	199.496	171.139	523.049	42.9959	443.098	346.715	347.04	253.451	207.742	194.662	151.61	636.688	160.978	595.177	441.077	348.847	139.281	141.794	298.167	181.644	291.79	37.4582	438.19	865.499	697.756	264.555	313.811	274.421	1053.11	300.496
Q96LJ7;H0YNC2	Q96LJ7;H0YNC2	Dehydrogenase/reductase SDR family member 1	DHRS1	8.52928	1.55516	38.6252	10.4283	10.1067	10.0995	8.36604	8.47006	8.46625	8.24645	3.74842	12.415	4.72644	13.498	8.92177	12.3752	12.4893	13.9228	19.3719	9.24742	22.0812	17.0583	22.9186	15.647	23.4352	24.6498	25.9213	20.4578	7.67533	18.9069	17.1632	23.1211	27.6304	27.1453	18.5774	38.6081	11.2279	0	14.5683	10.1972	11.2686	14.0632	12.5891	14.4972	14.0457	15.8551
Q04828;H0Y804;A6NHU4	Q04828;H0Y804;A6NHU4	Aldo-keto reductase family 1 member C1	AKR1C1	27.3744	3.95167	13.6869	35.3705	37.5619	37.4648	50.3785	48.5142	43.326	16.672	1.25367	34.781	10.8093	37.9779	42.824	56.7869	35.0365	38.3213	17.733	3.12902	25.7753	37.1233	39.8731	29.9724	45.4644	41.7656	46.0736	40.3466	1.47316	40.976	24.0184	27.484	59.9567	50.8017	38.5143	80.9039	89.4785	1.67693	73.075	39.1474	47.1554	89.1304	83.6117	99.5645	43.5623	45.285
Q96DG6	Q96DG6	Carboxymethylenebutenolidase homolog	CMBL	8.14067	1.15417	25.6225	11.7013	8.31137	10.8205	7.53492	9.89107	8.77903	4.85496	2.59047	9.95125	2.28254	9.1455	8.01068	4.68936	5.5666	4.07603	8.66136	3.26768	9.29546	6.32613	6.56111	10.8852	5.78109	9.79588	5.28747	14.1874	1.74766	10.9819	10.9956	10.032	8.4129	8.31197	9.37127	10.9329	20.9477	3.38374	16.9025	14.698	15.7223	8.75116	6.09911	4.93306	9.06214	6.59087
P56385	P56385	ATP synthase subunit e, mitochondrial	ATP5I	16.6482	8.50386	14.1146	6.62657	12.0604	8.19087	14.4387	18.8377	13.5089	5.64162	7.26504	10.5499	9.00971	13.6335	12.3812	12.7405	8.7634	12.3765	9.8364	4.57797	11.1825	17.7221	6.83214	15.8197	9.73234	15.7065	17.0291	16.0493	0	12.8458	11.4401	14.93	20.8426	15.5716	18.9423	19.3256	13.0861	5.7136	19.2637	13.2159	13.4039	14.3571	11.351	8.96296	13.9158	11.2762
P00558;P00558-2	P00558;P00558-2	Phosphoglycerate kinase 1	PGK1	12.951	9.6665	19.3253	15.9111	18.1088	18.8928	11.6989	18.9413	14.9779	15.6935	5.27332	14.4284	6.90302	18.7932	13.648	18.7781	19.2968	17.9667	23.5509	9.73118	15.0335	12.5023	17.6399	14.092	19.059	13.5377	9.33648	19.9584	10.0264	19.9272	16.4207	10.9318	12.3854	12.2334	14.4757	12.273	27.103	18.6979	38.1573	29.9342	26.4292	16.3008	13.4972	11.2427	20.837	18.4778
Q8WW59	Q8WW59	SPRY domain-containing protein 4	SPRYD4	14.5232	3.05661	23.0277	13.0885	16.733	17.2071	16.7783	21.3263	15.2429	21.3238	0	14.9218	8.00865	25.8088	20.2765	23.7751	28.0703	29.0139	38.5578	6.97798	36.2306	34.8981	32.0309	20.4146	28.4237	23.0856	24.0825	26.1847	6.4895	20.6988	23.2627	27.5109	23.3911	25.8086	20.8447	38.101	20.9853	4.05068	16.9673	20.0366	19.1105	24.1536	21.3813	31.2135	26.3908	26.0643
Q9Y2S2;Q9Y2S2-2;A0A2R8YCZ4;A0A2R8Y4K2;A0A2R8YFQ7;A0A087WW38;A0A2R8Y7B4;A0A2R8Y5S5	Q9Y2S2;Q9Y2S2-2;A0A2R8YCZ4;A0A2R8Y4K2;A0A2R8YFQ7	Lambda-crystallin homolog	CRYL1	8.80364	5.91302	22.2316	8.27021	10.6977	11.3351	8.20795	8.1821	7.03096	7.28982	10.6439	12.933	5.87683	15.1568	8.9481	8.6826	8.22154	4.44996	9.8506	22.8877	14.361	17.3396	12.4488	10.8974	10.8548	14.1212	10.2604	11.3752	6.04753	11.8681	9.2112	9.3523	5.52195	10.9848	10.1643	6.69578	11.2176	1.50193	15.3136	14.5675	10.1148	7.23169	5.02731	5.6531	13.8387	9.09706
P25786;P25786-2;F5GX11;B4DEV8;F5H112	P25786;P25786-2;F5GX11	Proteasome subunit alpha type-1	PSMA1	9.12138	2.43719	21.6187	13.4467	12.1635	12.3574	8.62846	11.4332	10.2669	7.28357	0	7.69422	2.75532	8.34487	5.43149	6.192	6.48428	6.14494	9.83026	9.45526	8.01505	12.8107	10.732	10.9864	9.10585	10.2368	7.4726	10.4281	2.37071	10.2425	8.92275	5.97434	5.5389	4.14965	10.224	5.49919	17.3128	2.40286	13.9803	17.3138	15.1458	10.5346	10.5802	5.69123	8.65914	7.99485
P27105;F8VSL7;P27105-2	P27105	Erythrocyte band 7 integral membrane protein	STOM	12.4745	4.02157	16.1086	16.6407	10.4232	11.9541	5.28886	5.44516	13.9511	7.86266	6.54551	25.1553	8.83771	10.2316	6.52584	15.1428	14.9499	30.1518	8.11345	11.7479	19.8454	3.8295	6.22519	22.9535	10.4665	18.1156	19.8345	16.2629	8.55064	29.0823	21.1519	20.4471	40.4177	40.2544	18.6719	45.5566	25.8693	10.7181	28.7953	21.963	15.7169	32.7329	40.6901	25.5764	8.91757	13.519
Q9Y5U8;A0A087WVZ0;Q5TI65	Q9Y5U8;A0A087WVZ0	Mitochondrial pyruvate carrier 1	MPC1	10.5988	5.3217	0	9.64837	15.3724	16.9795	12.0182	9.82584	6.56083	12.8126	7.80585	13.2098	0	20.5772	16.69	11.7489	11.9618	13.4385	16.823	0	59.4964	32.3302	14.6145	14.6126	37.9519	29.3071	28.5138	20.6732	4.41166	16.7423	19.7367	19.4828	15.4966	14.9597	16.4338	11.4227	11.2377	6.00148	10.927	11.6397	9.68074	11.7402	13.832	13.9614	10.3046	18.6781
K7ENI6;K7ERE1;Q8N2U0	K7ENI6;K7ERE1;Q8N2U0	Transmembrane protein 256	TMEM256	0	14.8736	34.4843	45.1411	10.0551	46.6306	0	11.1025	0	0	5.49429	0	0	0	27.6834	0	0	0	0	3.69015	0	0	0.456408	11.5846	49.3019	0	23.2716	15.2238	12.351	31.6576	0	0	0	0	0	0	0	0	28.3076	0	0	0	0	0	0	0
P07737;K7EJ44	P07737;K7EJ44	Profilin-1	PFN1	37.81	11.8109	27.1842	36.5656	34.3835	28.9632	31.9743	36.9553	27.1651	15.5894	10.8665	23.2562	10.3939	36.5592	35.0035	45.7654	44.8386	41.6813	48.3179	9.65754	19.2578	22.0404	31.5514	38.6634	32.0469	27.4157	16.9854	35.7206	11.1896	36.7737	36.0135	16.5978	17.9272	22.6765	25.7583	28.536	38.6762	9.0073	59.0159	41.4416	44.5945	35.3826	22.5902	30.2509	32.7677	36.9683
Q15084-3;Q15084;Q15084-4;Q15084-5;Q15084-2	Q15084-3;Q15084;Q15084-4;Q15084-5;Q15084-2	Protein disulfide-isomerase A6	PDIA6	16.0631	6.16704	15.4917	11.7073	8.61827	12.1841	10.4059	8.63006	13.0216	5.08309	5.25801	11.8266	9.14595	8.98468	12.4629	8.55108	9.54106	9.94279	9.5717	14.6395	9.22331	16.1395	11.3949	20.0382	14.5216	13.78	17.5742	17.561	4.90852	23.1626	14.8185	17.5453	23.1564	24.9271	22.2478	20.0053	15.3624	5.10192	14.6719	14.9222	15.4855	16.3986	15.7632	14.539	11.0963	18.3758
P11712;A0A2R8YF67;P11712-2	P11712;A0A2R8YF67	Cytochrome P450 2C9	CYP2C9	7.8719	7.69698	21.66	5.68772	6.18938	3.97979	3.58217	5.35203	3.1915	6.98151	2.77703	7.58104	13.3424	5.86032	6.34786	8.22145	8.09998	7.70235	14.7884	0.259147	12.5662	28.7413	15.4838	11.5357	8.92038	14.1915	13.4891	14.2275	17.0157	18.6426	14.4751	13.7433	16.3726	17.809	11.1105	20.1675	7.30231	9.33018	11.253	8.4101	8.85178	8.62013	5.598	11.1253	9.11266	6.42469
Q00266	Q00266	S-adenosylmethionine synthase isoform type-1	MAT1A	10.4463	7.16498	25.4418	11.67	9.40832	9.95188	8.08947	10.7935	10.4722	7.82154	5.26173	10.0884	6.92757	10.0483	10.0167	7.01809	5.52885	6.0684	11.1735	10.1385	6.54109	22.7087	12.2032	16.2551	12.7861	13.2769	10.4444	11.2827	16.5314	10.1465	9.38468	11.3555	11.7288	11.7601	13.5188	11.8654	12.6791	7.61704	12.6846	9.74436	13.4619	10.4395	11.9722	9.82232	8.79616	11.4204
O95336;M0R261;M0R0U3;M0R1L2	O95336;M0R261	6-phosphogluconolactonase	PGLS	9.45289	2.2256	18.5149	12.756	12.9569	14.3098	9.12915	12.1451	9.09997	6.65878	0.812951	11.2144	3.47294	7.88393	6.82833	7.16569	8.06895	4.91698	14.0523	0	13.9321	10.5492	12.9424	11.3711	7.32131	11.2881	7.63803	15.4157	4.87199	13.7764	9.61635	6.26811	5.75288	5.88154	11.2609	2.31176	18.3643	2.77043	28.3894	17.3236	14.4442	7.27624	11.2982	5.22094	8.40044	7.66194
Q5T8U5;O15260;O15260-2;O15260-3	Q5T8U5;O15260;O15260-2;O15260-3	Surfeit locus protein 4	SURF4	33.8559	10.4506	23.3518	16.906	17.4655	9.27283	16.9763	16.8371	18.4129	14.176	16.4169	6.47511	10.791	25.7036	19.8958	16.5182	22.4552	25.2703	32.7626	9.7664	26.5488	27.439	20.1729	23.8374	26.3356	21.8805	26.8024	30.3834	13.4507	23.7173	22.4038	14.7953	26.3252	20.4966	16.6976	15.3432	17.9805	4.43801	19.2872	20.4531	25.7235	11.2556	14.3174	23.7451	16.845	25.8846
P30711;A0A0G2JRQ5;A0A0G2JQD2;A0A0G2JQM0;A0A0G2JRN4;A0A0G2JMS2;A0A0G2JQD8;A0A0G2JRG0;A0A1B0GXB6;A0A0G2JRJ5;P30711-2	P30711;A0A0G2JRQ5	Glutathione S-transferase theta-1	GSTT1	4.40826	0	22.4991	4.53115	4.8574	4.81585	6.95403	3.99381	2.45522	2.19311	0	3.13675	0	0.870077	1.79961	1.23136	0	0.317984	6.9716	0	7.78299	7.27602	5.99803	7.75001	4.44007	5.39172	6.02146	6.58301	0.952164	7.28711	5.34977	5.06959	3.71534	2.59888	5.14755	3.02202	10.6796	2.20044	12.5415	8.46054	7.96212	5.56087	4.76382	3.80561	2.35301	5.14582
P11021	P11021	78 kDa glucose-regulated protein	HSPA5	13.7316	14.1684	15.2679	15.9118	15.8642	20.9391	12.8802	20.3757	17.5263	10.5921	11.5041	9.83436	14.8305	13.8605	12.8988	15.0653	16.4114	17.1999	16.7226	25.7021	12.143	5.1539	12.2522	18.9668	21.51	18.6704	20.5901	21.4107	11.3059	25.8068	21.4667	26.5346	38.2023	31.4543	22.1132	43.5501	21.1673	12.3379	25.882	22.9856	22.5699	34.0161	29.0559	30.6781	17.0261	18.1403
Q14032	Q14032	Bile acid-CoA:amino acid N-acyltransferase	BAAT	21.1678	3.0306	23.666	18.8618	23.35	18.9976	16.9562	20.9113	16.3946	15.4636	0	29.8023	7.82411	23.2409	20.286	14.5131	15.1977	13.1892	21.3869	1.44818	43.0174	23.8787	48.6796	21.6789	29.9794	29.9941	24.413	49.5631	10.0884	43.8475	34.2373	22.3188	26.3374	25.4492	17.1437	18.5076	28.228	4.36915	21.7645	35.6354	42.5375	27.219	25.3054	28.4142	46.0352	16.8365
P51857;P51857-2;P51857-3	P51857;P51857-2;P51857-3	3-oxo-5-beta-steroid 4-dehydrogenase	AKR1D1	6.25056	6.94673	22.7553	12.4075	14.5847	11.8796	9.18551	15.1199	11.7658	10.4886	8.48619	9.07908	6.23977	11.6213	9.6092	11.5511	10.2048	10.8665	18.9008	13.6687	10.039	28.6098	11.6979	9.52602	14.9173	11.5529	9.56458	10.6967	7.99395	12.0979	9.96296	8.52544	11.8187	11.9039	10.9917	17.0786	13.912	7.37391	9.86633	6.23076	9.1116	10.8859	8.25371	10.0103	9.03296	13.0415
P33261;A0A087X125	P33261	Cytochrome P450 2C19	CYP2C19	12.1224	2.45404	28.1392	6.53023	5.89538	9.28097	7.62495	6.72545	6.7417	5.23426	4.42326	4.67185	6.99591	6.56357	4.46853	4.47481	6.69515	5.22619	17.5014	7.75842	20.4119	21.0923	24.0939	17.0041	19.3883	21.6725	21.8216	19.9185	3.41511	19.007	20.4101	20.3017	27.0634	22.3354	18.1183	27.3895	6.54151	1.78443	3.41119	6.86562	8.11234	10.9148	9.93791	14.2585	8.64237	14.2057
Q9UL12;Q9UL12-2;A0A0A0MT55;Q5SYV1;Q5SYV2;Q9UL10;Q5SYU9	Q9UL12;Q9UL12-2;A0A0A0MT55;Q5SYV1	Sarcosine dehydrogenase, mitochondrial	SARDH	8.88318	4.16733	21.3129	6.64538	7.74012	8.44594	7.81962	9.90664	8.55411	9.44261	4.24198	10.5817	7.77583	12.5103	11.9498	12.5748	14.2879	17.0518	14.6254	11.1362	13.1354	16.2472	13.3329	15.021	17.0749	15.4303	13.6524	14.8085	7.52319	16.0457	12.8357	13.5396	19.0073	18.0742	10.6565	18.6467	7.27304	0.86655	10.554	9.71481	11.0532	12.1287	12.0788	16.595	12.2495	12.1149
Q9UIJ7;Q9UIJ7-3;Q9UIJ7-2	Q9UIJ7;Q9UIJ7-3;Q9UIJ7-2	GTP:AMP phosphotransferase AK3, mitochondrial	AK3	11.5182	3.65523	25.1495	12.6261	10.3103	14.5791	8.23989	10.87	12.9711	6.62259	5.12748	14.5776	6.08605	12.8633	14.0085	13.1911	7.95302	13.2123	11.1053	5.06936	10.1346	13.987	14.9844	12.0087	16.4161	21.7739	19.6734	16.97	8.28956	15.3097	14.7949	19.2726	24.2987	19.4357	15.4085	23.8243	21.9214	6.63776	18.2478	17.9438	21.2843	25.6838	24.404	23.2085	16.9622	10.3044
Q9H8H3;H0YI09;F8VQX6	Q9H8H3;H0YI09;F8VQX6	Methyltransferase-like protein 7A	METTL7A	7.70157	0	21.877	3.03765	4.77975	7.15643	3.11108	5.82805	5.01096	4.48988	0	9.50923	17.9802	7.65912	8.69402	1.07039	1.88285	6.33956	3.07598	0	2.87076	26.2981	24.6916	12.8142	17.589	19.9973	14.6313	17.0623	8.22832	27.3914	19.2152	20.8587	25.6796	13.8842	15.6955	18.4114	13.1423	2.18793	5.9685	6.28626	4.32168	5.86829	10.5357	11.4904	11.3079	14.2502
P05386	P05386	60S acidic ribosomal protein P1	RPLP1	17.4742	4.26158	14.1589	18.5065	29.9265	27.5585	31.1017	29.6147	12.9782	21.5858	0	23.0622	6.40881	30.5301	27.5609	15.7014	18.4339	12.4463	14.6211	0	10.5091	9.71094	11.2233	21.8223	15.6032	12.9016	13.7352	8.13017	5.28702	16.9229	15.0226	12.6585	12.5424	5.57693	26.3768	14.7265	15.4027	5.56636	33.6245	31.0057	24.3768	16.7427	27.1271	15.9676	17.0919	37.7494
Q9H0W9;A0A087WT99;Q9H0W9-2;Q9H0W9-3;E9PPB5;Q9H0W9-4;A0A1W2PRB8;E9PJU8;E9PIP1;E9PSC3;E9PLC5;E9PLB3;E9PR95	Q9H0W9;A0A087WT99;Q9H0W9-2;Q9H0W9-3;E9PPB5;Q9H0W9-4;A0A1W2PRB8;E9PJU8	Ester hydrolase C11orf54	C11orf54	9.96568	1.35487	28.0937	20.8211	21.2263	21.8171	18.5681	12.5793	9.1103	10.6364	1.85663	14.4944	1.75121	20.6775	13.5855	8.67876	12.1467	7.02032	25.1648	1.64963	23.968	22.0086	31.8497	12.8192	16.3872	12.6328	9.00072	13.658	3.17011	15.6465	10.787	7.25238	4.95308	4.77374	14.0539	4.32312	23.6256	3.62909	29.0059	19.3467	21.8641	4.63568	6.30063	6.86475	32.0644	14.8091
P26641;P26641-2	P26641;P26641-2	Elongation factor 1-gamma	EEF1G	13.9018	14.7817	16.5625	16.0797	13.811	15.3502	20.2191	25.1311	28.3976	12.9898	5.81623	21.2516	12.0029	15.4391	17.8676	17.6919	24.9767	20.3469	20.211	10.809	18.4559	12.8705	13.9817	20.5823	19.3171	17.4525	14.3053	17.7233	13.7926	21.1508	18.0653	14.9181	19.376	20.6406	18.6792	22.5123	24.4332	5.5467	25.5045	18.1655	19.0932	26.4202	26.2406	19.163	14.8425	14.3045
O14949	O14949	Cytochrome b-c1 complex subunit 8	UQCRQ	12.5958	0	30.6948	9.47493	11.2463	14.328	7.34149	8.11679	6.09548	6.92593	0	9.81056	3.07559	10.2048	0	0	0	4.55511	21.683	0	6.08847	16.7227	6.1546	16.4526	21.8608	25.4578	13.5555	10.8238	3.60414	16.5477	9.35344	7.37297	18.2105	22.929	13.7556	0	6.80852	0	31.3933	20.0968	0	0	24.2686	6.28586	2.70644	15.098
Q99424;C9J0G0;C9JY29;H7C4Y2;H7C4Q2	Q99424;C9J0G0	Peroxisomal acyl-coenzyme A oxidase 2;Acyl-coenzyme A oxidase	ACOX2	10.9176	6.93553	29.703	14.9752	15.6923	16.2495	11.6158	13.4735	14.888	9.47762	1.14171	14.0627	5.05973	14.8844	13.695	15.701	16.5577	16.0485	38.0667	5.37184	28.7165	33.5457	29.9217	18.337	30.6	27.74	25.3309	21.3909	6.35185	20.9326	20.0225	19.0466	22.4253	18.3244	16.9378	20.7873	13.6563	3.08157	23.9302	22.8367	24.0558	21.7258	23.2373	18.9001	15.2207	16.5078
P06133;A0A1W2PQJ2;P06133-3;P06133-2;D6RGY0	P06133;A0A1W2PQJ2;P06133-3;P06133-2	UDP-glucuronosyltransferase 2B4	UGT2B4	9.82832	2.01213	20.241	15.6477	16.8602	20.0792	9.92269	14.7656	12.535	9.01988	1.80607	16.8728	1.52429	14.2048	14.9876	10.6529	12.1426	13.7442	27.7049	2.1738	22.7188	23.343	29.1066	15.0935	19.2454	20.2761	22.1312	16.3333	5.85219	19.191	15.9546	20.3974	22.2327	16.9978	17.5169	24.4428	22.2099	2.67879	17.0289	17.0537	18.3895	27.4073	24.7271	26.7667	15.2472	14.3168
P21695;P21695-2	P21695;P21695-2	Glycerol-3-phosphate dehydrogenase [NAD(+)], cytoplasmic	GPD1	5.48456	1.4042	19.1577	10.5483	8.96851	12.8068	10.7672	11.1344	6.02925	8.71972	3.0997	11.9076	1.57847	9.11413	11.9962	7.84787	7.61068	5.13619	7.82875	7.33768	10.9844	13.0244	12.0371	7.19925	9.43669	7.07551	6.00132	8.87462	3.56981	10.5169	5.72914	5.87222	4.4145	3.9135	5.75206	4.92509	19.0434	2.62748	19.4442	11.1333	15.5205	6.42516	7.05018	6.78925	16.1808	8.64229
P13073;H3BN72;H3BNV9;H3BPG0;Q86WV2;H3BNI5	P13073;H3BN72;H3BNV9;H3BPG0;Q86WV2	Cytochrome c oxidase subunit 4 isoform 1, mitochondrial	COX4I1	13.2855	3.44354	23.8238	9.32648	4.92208	10.4982	11.5187	21.1642	16.3411	6.78544	0.500545	7.69152	4.31767	11.5941	13.1279	9.24365	9.92213	10.5013	16.3204	12.7142	15.5195	7.73442	10.3835	13.262	16.4785	21.2985	17.9892	19.458	6.37536	16.5511	17.1084	20.2463	24.5276	23.5132	13.4983	23.856	14.6478	5.78764	15.7871	16.5927	19.6618	23.9874	25.2833	31.5248	12.6144	12.5315
P10620;F5H7F6;F5H6X2;P10620-2;F5GX73;F5H613;F5H760	P10620;F5H7F6;F5H6X2;P10620-2	Microsomal glutathione S-transferase 1	MGST1	25.0986	34.895	13.2638	32.6121	30.5643	42.939	41.0733	31.615	11.567	39.6257	2.04782	40.9115	40.9534	34.4358	47.5609	46.1921	41.6116	36.4066	123.298	9.6448	129.879	105.819	113.005	41.6718	92.1296	30.5412	35.5022	34.425	28.7857	36.1086	17.1795	28.1022	19.448	19.0397	22.0291	29.3034	64.623	60.7455	57.6965	14.2764	15.1618	22.1569	16.6831	40.4842	40.897	61.1947
P34913;E5RFU2;P34913-2;P34913-3;E5RFH6;H0YAW7;E5RI53	P34913;E5RFU2;P34913-2;P34913-3;E5RFH6	Bifunctional epoxide hydrolase 2;Cytosolic epoxide hydrolase 2;Lipid-phosphate phosphatase	EPHX2	6.11005	2.91457	29.5631	6.10274	5.80066	6.02694	4.12729	6.29042	4.39674	8.93664	2.73654	10.4531	2.8199	9.22302	8.68085	7.41452	7.09728	6.64448	10.7688	1.89904	9.92187	10.2081	10.0103	7.6385	9.94487	11.8786	10.9081	10.2322	3.48796	8.54078	6.87194	5.7811	8.67541	8.79638	6.81035	10.5004	10.2496	1.02127	13.8876	9.11311	11.0722	8.3397	6.9209	7.75423	9.46046	5.98283
P49748;P49748-3;P49748-2;G3V1M7;K7EQP4;J3QRJ8;J3KSR4;J3QKU9;K7EJW8;J3KS89;K7EMF8	P49748;P49748-3;P49748-2	Very long-chain specific acyl-CoA dehydrogenase, mitochondrial	ACADVL	10.2563	9.46464	18.6961	11.7839	10.0577	10.4333	10.8231	13.0783	13.1919	8.14909	3.27263	11.8697	14.7912	11.0866	8.63797	11.203	10.5422	13.3378	18.589	15.2693	15.7436	17.2972	15.12	15.1899	18.2129	16.3506	15.588	16.8823	9.98553	19.5892	16.2241	17.0591	27.4467	23.9412	13.0418	27.8771	16.5581	9.28313	17.007	16.8114	15.8932	16.7835	19.2947	22.602	12.5298	13.2557
Q13423;A0A590UK15;E9PCX7;A0A590UJM2;A0A590UK29;A0A590UJI3;D6RAI5;D6RHU2;A0A590UJA4;A0A590UKC7;D6RCR6	Q13423;A0A590UK15;E9PCX7;A0A590UJM2;A0A590UK29;A0A590UJI3	NAD(P) transhydrogenase, mitochondrial	NNT	13.2629	3.24415	14.2177	9.27585	9.27338	8.8766	6.20406	9.21633	8.78562	9.02988	5.6043	17.3754	5.36587	15.3998	15.2305	14.6392	14.8823	16.4693	8.93083	5.77929	7.6232	10.9625	9.53206	16.3608	12.931	11.3284	12.0611	18.7412	3.87195	20.1853	16.8639	16.6544	25.3724	25.0822	15.67	28.5044	12.5351	3.44556	13.9834	15.0184	14.6612	18.6149	17.5641	17.4197	16.524	14.6139
P18669;P15259;Q8N0Y7	P18669	Phosphoglycerate mutase 1	PGAM1	11.6652	8.11596	20.7222	10.3664	8.65866	16.0033	10.0842	10.4409	14.1535	10.8441	12.9021	9.72989	15.5112	7.89327	9.04889	5.97003	7.72159	8.40164	13.7917	3.73789	7.65334	15.155	20.8382	10.8293	13.0094	13.1303	10.2553	17.3863	9.89902	16.4516	10.4592	9.15002	9.68595	7.75863	13.7931	10.3876	21.8783	9.04585	22.4074	17.5277	14.0311	11.3195	12.8469	7.5929	13.2296	10.1522
P63104;E7EX29;B0AZS6;P63104-2;B7Z2E6;H0YB80;E7ESK7;E9PD24;E7EVZ2;E5RIR4;E5RGE1	P63104;E7EX29;B0AZS6;P63104-2;B7Z2E6;H0YB80	14-3-3 protein zeta/delta	YWHAZ	19.6653	18.4545	15.7917	19.582	20.9727	23.1439	23.9031	28.0125	13.8794	19.4146	15.7601	15.5723	10.6817	23.7866	21.4032	33.1851	39.9343	30.4305	30.9603	29.862	20.1139	22.1662	19.6093	17.7267	21.53	18.7866	13.0005	24.4274	12.4369	25.1522	15.7666	14.462	11.6104	15.4885	17.1766	18.8807	40.0106	10.73	37.8819	32.419	30.7134	34.7036	22.2964	22.8719	34.2351	25.1259
P55157;E9PBP6;P55157-2;D6REL9;REV__Q8IZT6	P55157;E9PBP6	Microsomal triglyceride transfer protein large subunit	MTTP	12.2535	2.15644	18.2588	12.5948	12.8397	12.5378	12.9203	13.6933	10.5849	12.3883	3.40527	11.9213	6.85303	11.4821	12.3697	15.4865	14.5778	16.1919	17.2764	4.5877	13.1928	17.3213	15.1376	13.6841	20.016	16.7023	15.7619	21.2233	3.89219	19.7366	16.5988	16.7712	26.5064	23.6531	15.0309	29.1558	17.7894	2.82838	16.7893	13.4605	17.924	21.1477	16.2594	21.0351	15.3048	17.0805
Q96IX5	Q96IX5	Up-regulated during skeletal muscle growth protein 5	USMG5	10.5887	0	15.7749	13.1744	11.1166	12.9254	4.07048	26.0277	20.033	0	0	16.3043	0	18.6228	19.64	6.35622	17.5555	6.33849	12.2023	1.40518	15.2195	0	4.24157	12.2168	3.99475	8.57037	0	11.773	0	12.7805	10.8188	11.7218	15.644	13.1764	13.6699	28.5172	14.452	0	15.6834	17.4774	13.7623	0	17.3154	4.10575	6.04159	6.00283
P31040;P31040-2;D6RFM5;A0A087X1I3;P31040-3;A0A494C1T6;H0Y8X1;H0Y8S2	P31040;P31040-2;D6RFM5;A0A087X1I3;P31040-3	Succinate dehydrogenase [ubiquinone] flavoprotein subunit, mitochondrial	SDHA	11.6086	4.89617	24.8784	7.44048	7.94569	9.80099	7.06154	9.81533	8.57668	5.97972	7.99112	8.69901	5.5146	8.94793	7.97759	7.38482	7.79276	9.00487	15.7018	7.55216	14.4734	11.8263	14.1471	18.4811	16.045	19.1022	19.3785	15.9611	6.90855	15.0731	14.5712	16.7126	21.7468	18.9207	15.5742	20.7652	19.4783	4.28951	16.1541	15.8491	17.733	20.8489	23.2681	20.9326	11.855	9.70397
P04843;B7Z4L4;F8WF32	P04843;B7Z4L4	Dolichyl-diphosphooligosaccharide--protein glycosyltransferase subunit 1	RPN1	13.7496	8.18769	16.0024	13.0105	13.6764	14.4607	11.4266	15.7377	12.0949	9.53671	6.2028	13.7158	14.9492	14.5454	13.2834	12.0492	12.335	14.1114	12.1857	9.16187	14.1104	18.8187	13.6556	17.3626	16.6567	16.0728	18.2197	20.6705	9.63527	22.2926	20.0173	19.7232	33.3508	28.6426	17.3501	28.7064	12.0337	3.65586	14.9272	15.6027	14.4699	22.1544	21.1074	22.4225	13.3575	13.5806
Q9P0Z9	Q9P0Z9	Peroxisomal sarcosine oxidase	PIPOX	11.9083	3.6964	12.0221	22.2007	23.2828	28.5904	18.6952	22.4552	15.0334	15.2771	0.503854	17.5993	4.55384	19.5521	16.618	17.9603	20.1997	17.7189	17.6694	2.13833	16.0484	20.3296	23.0198	23.3446	17.7742	18.6993	18.0816	36.4153	8.72302	30.9324	19.6541	22.2619	25.583	17.782	16.7725	14.9346	19.7266	3.20498	46.0278	28.9281	27.2026	25.2341	15.7276	23.2082	20.4096	18.1083
P34897;P34897-3;P34897-2;H0YIZ0;G3V2Y4;G3V4W5;G3V5L0;G3V540;G3V2W0;G3V2E4;G3V4X0;G3V4T0;G3V3Y8;G3V241;G3V2D2;G3V2Y1;G3V3C6	P34897;P34897-3;P34897-2;H0YIZ0;G3V2Y4	Serine hydroxymethyltransferase, mitochondrial;Serine hydroxymethyltransferase	SHMT2	14.0614	13.4224	20.3872	16.4411	16.2927	18.6897	16.3429	21.4212	20.091	13.9683	8.33374	20.3179	18.9302	17.9737	19.8806	14.8788	16.5255	18.07	18.9178	10.7953	23.0419	36.4466	25.6413	19.8533	28.8961	22.1901	21.0751	19.2761	11.6223	25.5132	19.1607	21.331	25.9671	21.6139	25.9523	21.2603	15.3936	3.97665	17.9072	16.2141	17.1479	35.5515	25.8224	37.5879	19.6948	24.556
P62280;M0QZC5;M0R1H5;M0R1H6	P62280;M0QZC5;M0R1H5	40S ribosomal protein S11	RPS11	12.4765	7.39462	17.6717	11.9564	11.1717	11.3593	8.93462	14.9398	11.4631	11.8736	8.05737	16.2385	7.42567	12.4957	10.1691	12.5357	11.2251	12.6789	16.7986	7.99028	19.6026	11.2293	13.1547	15.3385	18.3116	13.1112	12.9327	10.5097	6.76103	10.2558	12.9453	14.0862	15.8613	13.4959	13.2016	16.6363	11.9127	4.83226	10.194	10.167	13.6381	13.692	14.8606	9.81245	8.79203	11.5517
P13639;M0R0I6	P13639	Elongation factor 2	EEF2	16.878	13.5978	16.2955	20.9176	17.3884	22.0929	21.7865	29.4692	26.4718	20.1026	9.53928	17.9274	8.64962	20.0844	20.925	24.351	23.9577	25.5713	20.0925	10.3688	15.8769	18.4829	17.0824	17.4181	23.6069	16.1903	16.0881	16.7769	13.0755	16.7848	14.4935	12.6869	17.5803	17.8914	17.1832	18.1375	17.9661	11.1867	24.9023	17.2241	19.5753	27.0077	23.7679	23.7387	20.3514	21.9159
P30837	P30837	Aldehyde dehydrogenase X, mitochondrial	ALDH1B1	8.37743	2.60076	6.62389	5.61076	4.91397	4.24041	4.46221	4.66561	5.61958	7.4748	4.61821	8.19307	5.41529	9.92629	7.38223	9.96179	11.0611	12.1933	6.5424	1.9407	3.33508	4.90127	3.80546	10.3752	5.18307	4.30229	4.05238	11.5679	6.53356	12.2175	13.1338	12.6024	20.7186	18.5597	8.7945	17.8395	7.36612	4.05883	12.5496	10.7776	10.8628	11.6002	12.0262	9.27858	10.0114	8.73158
P68371;P04350;M0R2D3;M0QY85;M0R0X0;M0QY37;M0QX14;M0QZL7;M0R278;M0R2T4	P68371;P04350	Tubulin beta-4B chain;Tubulin beta-4A chain	TUBB4B;TUBB4A	20.017	19.2954	14.2727	23.1138	22.4634	20.2961	19.4356	22.5499	18.9976	21.1762	8.31636	19.4214	12.9947	26.7182	21.5849	20.5023	21.5601	21.4882	28.736	13.6282	24.3311	19.6956	27.19	29.217	22.7588	24.2937	25.0999	30.3095	12.0327	32.8287	26.2574	25.1818	30.9177	29.2519	21.8254	27.8783	33.8071	5.04469	33.4886	26.2744	31.9297	29.5347	24.8836	33.0112	35.4772	21.7335
P07741;H3BQZ9;P07741-2;H3BQF1;H3BQB1;H3BSW3	P07741;H3BQZ9;P07741-2;H3BQF1;H3BQB1	Adenine phosphoribosyltransferase	APRT	10.7999	3.85182	18.3862	13.5521	9.30859	14.2827	10.8952	13.5127	12.8599	11.3512	1.92127	6.79234	6.2328	13.9698	16.0364	14.9389	15.6357	14.6823	11.1704	15.7803	12.0627	16.8839	10.7614	13.2012	6.15274	9.93483	13.0749	17.9095	9.05603	16.9211	11.4297	13.9541	18.7068	15.2688	18.2119	13.4478	6.12356	1.31764	16.5777	10.6129	12.9758	20.9419	16.6273	14.1269	10.8672	18.0919
P38646;A0A3B3ITI4;D6RJI2;H0YBG6;H0Y8S0;D6RA73;A0A3B3ITN1	P38646	Stress-70 protein, mitochondrial	HSPA9	19.5161	5.78178	15.01	13.8195	14.814	16.9417	17.5294	13.1361	15.0029	17.0123	7.12325	17.6726	10.1767	17.8498	16.0562	21.1909	24.218	23.6687	17.5054	16.8599	16.4868	18.5845	17.5131	23.8931	18.8004	18.3981	20.0669	19.5339	10.8898	23.581	24.4432	27.3737	42.4536	41.5012	19.1499	44.7495	22.6129	14.1759	23.5141	18.9081	18.49	33.1309	29.1521	33.5375	18.5445	18.5154
Q02318;C9J1K5;F8WD90	Q02318	Sterol 26-hydroxylase, mitochondrial	CYP27A1	5.73265	2.72798	13.0896	8.9457	10.0686	7.45982	4.87985	8.61005	6.24036	8.86818	2.47051	12.0987	2.94542	16.0453	11.3947	11.9977	11.9378	12.9602	7.79683	0.492752	3.96007	6.09905	4.68803	7.59266	6.23291	6.85655	5.85317	10.7328	3.5286	12.5456	9.5831	8.36461	11.076	11.7323	7.22618	16.7599	12.1046	1.44963	14.6364	10.2684	9.89113	10.7451	7.67987	10.6712	15.326	8.2071
P36542;P36542-2	P36542;P36542-2	ATP synthase subunit gamma, mitochondrial	ATP5C1	10.9655	4.70207	13.9054	10.7028	8.54301	6.92389	7.30891	8.63083	10.5027	6.62514	3.20831	11.3831	10.3624	11.6883	12.4346	10.8256	12.5388	12.4405	10.502	3.09637	9.40697	17.7947	11.7489	14.3111	11.9157	13.5747	13.4805	11.9552	17.1623	12.7476	15.4458	12.7998	19.2536	18.6741	12.4796	17.8175	12.4271	4.57044	11.7032	12.6599	12.5393	14.3777	15.6624	12.4676	7.85866	7.61888
P50395;P50395-2;Q5SX87;Q5SX91;Q5SX86;V9GYF8;Q5SX90;V9GYJ7	P50395;P50395-2;Q5SX87	Rab GDP dissociation inhibitor beta	GDI2	7.2169	3.6249	18.1222	7.81942	7.62522	9.07136	6.69618	10.6407	7.95885	6.12	3.06346	6.41013	4.43356	7.07008	7.32722	5.3156	5.24446	3.97611	7.85016	7.66917	7.59059	5.83493	6.53169	9.28954	7.32708	8.08913	6.05882	9.65659	4.61782	8.54049	6.7233	4.56472	4.59263	4.93476	7.75076	3.84021	14.1906	3.84643	12.8964	12.9051	13.1281	8.49281	8.27767	4.77425	8.1937	6.05186
P04844;Q5JYR3;H0Y5M1	P04844	Dolichyl-diphosphooligosaccharide--protein glycosyltransferase subunit 2	RPN2	13.1664	4.41294	21.9006	9.35883	11.8696	14.4302	11.3855	13.9879	11.1736	10.3918	1.15089	10.444	11.0393	14.588	14.4006	14.5907	14.0765	13.7053	11.6357	7.7524	13.0858	12.3305	14.2975	15.8373	15.7087	16.041	18.4174	20.1766	7.15312	16.8129	15.4906	20.6264	25.8121	26.6532	15.1211	29.091	13.1191	4.53763	12.0392	12.8277	15.8112	26.6621	17.9247	25.6857	12.8192	19.6782
P21397;P21397-2	P21397;P21397-2	Amine oxidase [flavin-containing] A	MAOA	10.2864	6.86604	17.8771	16.9443	16.03	19.7378	11.0281	22.7739	15.776	13.1929	12.3769	18.5517	11.1576	16.9335	14.2807	13.5831	13.0741	13.3185	20.8611	20.5989	28.9415	18.3283	17.8911	13.8192	18.0575	20.1806	19.6041	13.8042	13.0595	19.3787	16.0269	17.9424	24.523	20.7506	13.81	23.3794	17.7631	13.2094	17.5992	16.2532	17.9898	22.4341	20.7703	24.4816	16.3199	18.2198
P49189;P49189-2	P49189;P49189-2	4-trimethylaminobutyraldehyde dehydrogenase	ALDH9A1	6.64978	8.35218	18.184	12.3769	10.0854	10.3912	7.37979	7.82018	8.01018	4.73658	7.715	4.60408	5.83112	7.86685	6.71125	8.10275	9.56661	8.26519	12.586	18.1946	10.4996	12.6102	10.4431	9.5002	9.00736	10.7356	9.33334	11.6681	7.14301	12.9697	9.47427	8.82154	11.8375	11.8194	8.33481	15.0064	12.0568	4.96321	15.8785	12.55	12.1989	13.2018	12.5248	11.1891	7.10928	9.64217
P15880;H0YEN5;E9PMM9;E9PQD7;I3L404;E9PM36;E9PPT0;H3BNG3;H0YE27	P15880;H0YEN5;E9PMM9;E9PQD7;I3L404;E9PM36;E9PPT0	40S ribosomal protein S2	RPS2	10.8253	9.91515	16.4739	13.3998	10.6509	11.4469	12.0503	15.4292	13.3405	7.39098	14.8526	13.3524	8.53792	12.3104	14.1701	17.5436	17.5539	16.5928	8.99871	4.80041	6.67108	10.9168	10.4256	10.3279	13.9137	13.4614	13.1503	14.5332	10.6142	13.0434	11.308	9.40671	17.5523	15.0117	10.4038	27.2563	12.7759	5.28915	19.4779	13.397	13.6832	20.0343	19.2718	18.7936	11.7148	11.1034
P49326;P49326-3;E9PJF3;P49326-2;E9PP51;E9PQ84	P49326;P49326-3;E9PJF3;P49326-2	Dimethylaniline monooxygenase [N-oxide-forming] 5	FMO5	9.31005	2.3455	12.3637	7.469	8.83353	8.66117	6.1346	8.87345	9.13381	3.53304	1.07641	5.33338	4.22093	6.51066	4.62915	6.4413	6.78077	6.53825	6.57942	1.36124	11.4438	9.07705	6.38701	10.9752	11.6231	9.59558	10.9036	12.1637	4.31532	14.4558	12.3051	11.3254	18.0221	15.8554	10.2885	12.8406	7.7799	1.13656	9.80438	11.8747	11.6507	12.2225	11.523	14.5091	6.89395	11.154
Q6P1X6;H0YF29;Q6P1X6-2;J3KNI2	Q6P1X6;H0YF29;Q6P1X6-2	UPF0598 protein C8orf82	C8orf82	11.6605	0	17.9454	10.3832	9.26618	10.2365	9.8036	10.3494	9.698	10.6998	0	10.9678	2.92625	11.6814	9.75118	10.6392	11.3013	10.7662	10.3847	2.59294	17.231	11.635	17.7141	14.9768	16.5152	17.5744	18.7791	13.6367	1.8425	13.5001	12.1192	11.891	19.883	23.7881	9.28192	15.5765	8.25749	0	13.5277	14.1914	11.757	17.2492	10.619	24.0501	18.1801	12.2865
P07900;P07900-2;G3V2J8;Q14568;Q58FG1	P07900;P07900-2	Heat shock protein HSP 90-alpha	HSP90AA1	14.5917	12.454	18.159	16.4278	15.2512	16.3722	16.4784	25.3683	23.5903	10.8027	10.139	17.0358	11.6715	18.2086	16.3588	17.7133	17.5083	14.9562	17.4625	11.7692	15.45	8.85744	16.2353	18.0416	13.7321	18.4958	14.1269	14.3332	6.69874	15.4923	14.2044	10.9683	12.6258	9.08166	18.925	10.7508	17.7639	7.56355	19.109	15.4091	19.2007	16.0878	17.7521	12.1381	12.5428	18.1781
P35270;REV__Q16649	P35270	Sepiapterin reductase	SPR	15.5342	2.75223	17.5896	17.2225	13.5678	15.0776	16.8604	19.4031	20.9625	7.36165	0	12.9258	5.92024	12.9178	12.9148	11.5361	13.4921	10.2004	13.4507	4.28285	12.6486	12.6002	12.1874	17.5107	12.4917	12.4496	14.3268	20.5785	11.1866	16.1407	13.7046	15.8916	20.0189	22.142	16.5274	11.0187	22.487	1.37247	18.0606	18.0591	21.7049	25.7522	24.7209	20.8945	16.8736	15.642
H0Y8X4;O43598;O43598-2	H0Y8X4;O43598;O43598-2	2-deoxynucleoside 5-phosphate N-hydrolase 1	DNPH1	3.99419	1.5902	12.2977	7.98796	8.39291	10.9132	11.0766	10.9917	4.24976	7.0175	0	4.78429	0.680806	9.71406	6.07262	5.64879	6.22138	3.34789	6.73692	0	5.43655	3.69319	3.79159	4.86628	6.73786	6.14133	2.73008	4.29263	0	2.40191	2.51999	1.86931	4.06341	3.50663	3.01755	0	0	0	0	9.39739	1.31903	4.62612	2.82832	2.86156	8.74112	5.04339
P13667	P13667	Protein disulfide-isomerase A4	PDIA4	11.0641	10.5128	14.5481	10.0206	9.91051	10.8339	8.91876	11.735	14.4354	5.65318	8.40441	7.16358	4.70298	8.47225	7.97569	8.59764	7.57772	9.7524	9.47561	11.8834	10.8998	4.09527	9.7642	13.557	12.1496	11.2464	13.2145	13.9342	6.87522	16.7386	15.5098	14.9039	24.4626	20.7651	15.4767	27.0026	9.67381	7.42755	11.2443	11.2092	11.9861	13.7051	11.1626	16.3339	6.48501	13.1984
Q15274;C9JCJ5;H3BP73	Q15274;C9JCJ5	Nicotinate-nucleotide pyrophosphorylase [carboxylating]	QPRT	5.73292	2.41621	17.3414	7.62336	7.98803	8.5588	7.99668	7.32842	5.47355	5.36341	1.5657	6.99375	3.26038	5.52772	5.91765	2.7403	3.53524	2.3567	14.0776	0	12.573	8.75463	7.05527	7.76841	4.78337	6.93531	3.1357	16.2556	4.09035	12.1116	5.70969	3.8618	2.58266	2.05043	7.52789	0.575439	3.02156	0.329735	15.4035	13.6781	14.5634	3.83992	7.29811	1.71393	8.51289	5.12473
O14975;O14975-2;G3V1R7;REV__Q8NI08-4	O14975;O14975-2;G3V1R7	Very long-chain acyl-CoA synthetase	SLC27A2	7.56443	4.36496	21.284	9.39416	8.63034	9.05055	6.05062	7.50322	7.64829	4.84137	4.36957	7.27364	4.29837	6.9929	8.01069	7.3424	8.38525	8.54095	16.5271	7.58079	11.6107	9.81566	12.8429	7.92902	16.647	17.9814	18.6451	13.5825	5.22785	13.5656	10.6137	13.0666	17.9099	17.4654	11.0162	18.2541	11.2325	2.1637	14.8978	10.9295	12.0074	17.5565	16.1511	16.0043	9.48934	7.59105
Q9NPJ3;Q9NPJ3-2	Q9NPJ3;Q9NPJ3-2	Acyl-coenzyme A thioesterase 13;Acyl-coenzyme A thioesterase 13, N-terminally processed	ACOT13	10.5094	0.840995	16.4205	9.56542	12.3846	9.4424	7.62442	10.0887	8.00431	5.12224	0.621579	7.20741	1.72836	10.8456	6.71938	7.28177	13.4795	7.05103	12.2006	5.31874	12.532	12.3505	15.38	11.2371	22.6782	14.7363	15.5114	16.0289	1.83331	11.3676	13.6226	14.6824	19.4444	18.5025	9.31105	19.8204	12.5142	3.11946	13.4544	10.7127	10.4365	13.2078	8.04906	10.6467	9.8596	15.5354
A0A087WZT2;Q6UX53;Q5T4P9;Q53GL0-2;Q53GL0	A0A087WZT2;Q6UX53	Methyltransferase-like protein 7B	METTL7B	11.3128	5.98078	11.2818	6.20074	6.26189	8.02807	5.56536	7.4926	10.9703	3.82256	3.64394	6.32919	14.9641	6.81293	8.32618	7.27811	6.97356	8.55703	7.98169	8.16525	6.38977	7.89451	6.47611	20.6609	10.0273	8.8284	10.1588	12.6435	8.06991	18.2744	16.1737	17.0267	19.3668	20.9885	20.7019	22.2568	7.90675	0.594798	7.08105	7.18352	9.35989	16.263	17.2705	20.708	5.14748	14.1143
P47985;P0C7P4	P47985;P0C7P4	Cytochrome b-c1 complex subunit Rieske, mitochondrial;Cytochrome b-c1 complex subunit 11;Putative cytochrome b-c1 complex subunit Rieske-like protein 1	UQCRFS1;UQCRFS1P1	21.0507	0	24.4759	10.6006	11.0348	11.334	13.0091	10.303	16.776	7.93073	0	18.2486	2.92274	14.1703	14.45	13.7369	15.0994	14.9796	18.394	3.96163	21.1067	14.5956	20.0481	23.1258	24.8151	31.7044	31.8986	26.0167	10.5826	26.8261	21.1168	20.7709	28.4866	25.6775	23.8126	28.1514	17.2023	4.67224	31.6866	21.5597	19.2324	21.6541	26.6125	30.2794	17.5089	11.1325
P51648;P51648-2;J3QRD1;I3L1M4;J3QS00;J3KTG1;C9JGJ2;I3L0X1;J3QKK9;J3KTD9;K7EN73;J3QQV9;P43353-2;P43353	P51648;P51648-2;J3QRD1	Fatty aldehyde dehydrogenase	ALDH3A2	11.2346	1.69491	29.7047	9.24166	9.22296	9.14493	7.64972	9.55346	11.9204	6.14554	2.25379	11.384	6.03353	9.5952	12.59	11.3891	11.0522	13.0086	8.75475	5.44958	13.1874	8.97976	14.1625	12.2671	15.7765	19.1781	17.562	15.9248	5.50834	20.8044	16.2626	13.2614	23.1005	25.2801	12.0562	27.7875	10.2463	3.03453	15.6958	17.1985	16.5355	20.4484	19.9874	23.3001	12.1514	8.93071
P45954	P45954	Short/branched chain specific acyl-CoA dehydrogenase, mitochondrial	ACADSB	12.252	4.33395	18.9083	24.5891	22.9798	20.2444	19.0123	14.1742	11.7281	10.5313	4.88831	20.9731	7.76477	20.7681	22.5782	18.9058	20.3959	25.5648	30.9928	10.0089	29.7768	26.7845	27.0147	22.5642	38.5846	26.1482	26.4967	24.0717	7.62418	31.2649	23.87	23.4137	40.0108	35.6157	20.5901	45.1711	23.7217	8.4107	21.5887	23.5073	18.6724	33.0763	30.6556	42.5485	25.503	33.831
O95831;O95831-3;O95831-2;E9PMA0;O95831-5;O95831-4;O95831-6	O95831;O95831-3;O95831-2;E9PMA0	Apoptosis-inducing factor 1, mitochondrial	AIFM1	6.8159	2.04271	14.1471	12.7	10.3824	12.6319	11.0589	12.9303	8.23995	7.12034	2.87633	8.6692	2.42479	12.4945	10.5962	9.34269	9.45675	8.3019	10.9785	5.36821	10.8587	13.2709	11.7148	9.26877	13.7217	11.8432	9.84015	9.89417	3.874	13.6381	8.58627	8.14007	12.4599	9.77842	8.84952	13.1254	11.4352	4.27077	13.8213	14.6801	12.4984	12.1925	9.66323	13.9934	12.9487	9.34466
Q96N76;Q96N76-2	Q96N76;Q96N76-2	Urocanate hydratase	UROC1	4.098	0	14.1437	7.91547	7.77761	9.23989	3.83983	4.5825	4.09438	3.82642	2.14887	4.38777	1.18588	5.35332	4.34264	4.8027	4.8979	2.94583	5.59754	0.696698	4.50338	4.3586	6.62829	5.40856	4.28375	2.97377	2.13694	4.67572	1.97609	4.00964	2.23779	1.89593	1.28468	1.46768	5.76479	1.68578	3.0467	0.351142	6.13109	3.9057	4.03478	1.31534	1.14192	0.308531	3.58912	5.88249
Q9NVS9;J3QQZ9;Q9NVS9-3;Q9NVS9-4;A0A286YFL3	Q9NVS9;J3QQZ9;Q9NVS9-3;Q9NVS9-4	Pyridoxine-5-phosphate oxidase	PNPO	4.39605	2.42625	7.60361	6.09625	6.15095	6.13707	5.94735	5.18465	4.39861	3.7203	0.98599	6.25116	2.84044	4.99498	4.53284	3.93072	3.8696	2.906	5.35042	1.25915	5.00295	3.60347	3.17954	6.57552	3.12858	4.45299	3.22846	6.02345	2.6235	7.34051	4.46199	3.47203	3.74996	3.23452	6.71907	4.02647	9.20081	4.81516	12.1515	6.57443	8.06989	3.83508	4.25876	2.42646	4.73904	4.30701
Q06278;C9J244;H7BXF7;H7C3Q1	Q06278	Aldehyde oxidase	AOX1	3.04001	5.99661	24.0908	3.39938	2.69689	3.20278	3.42162	5.10002	4.50024	2.18207	3.44813	2.29078	6.08728	2.4695	2.3427	2.64869	2.25186	2.10554	4.99926	3.52576	5.63515	4.33743	6.07095	2.68929	5.7216	4.28634	3.74226	2.57197	6.01756	2.01767	1.33839	2.12981	2.32498	2.04902	2.67723	2.60023	2.39875	4.89851	3.00056	1.85649	2.90966	2.7426	2.43655	1.64466	2.14517	3.01604
P62081;B5MCP9	P62081;B5MCP9	40S ribosomal protein S7	RPS7	10.3379	4.6417	10.8317	7.20564	6.98805	10.957	11.6794	15.4705	10.9049	7.68594	1.19343	7.5149	8.78179	10.3055	10.4607	10.596	8.69984	8.46123	8.94457	9.01957	14.9733	20.1199	11.6556	12.8576	14.1366	13.7778	11.2386	12.0479	4.45629	9.24107	8.38006	9.09002	8.48546	8.3787	10.2684	9.77412	11.9868	4.60597	7.26423	6.83468	9.70141	10.3772	9.67888	7.61674	11.178	11.3188
P28838-2;P28838;H0Y9Q1;H0Y983	P28838-2;P28838	Cytosol aminopeptidase	LAP3	4.00405	1.04866	21.792	6.94187	6.67043	7.00353	5.10792	5.69692	4.36088	3.64726	1.68351	5.68636	3.29357	5.66995	4.37633	4.01291	5.34733	3.46227	6.53851	5.12217	4.88143	4.16801	6.53382	4.99617	6.55941	6.59946	4.26497	6.45423	3.97726	7.09087	6.37934	4.46352	3.82998	3.77002	4.23164	3.78838	8.64981	2.72005	12.5275	7.95657	9.27276	4.81579	3.96363	5.43859	7.51271	5.8318
P04406;E7EUT5;O14556	P04406;E7EUT5	Glyceraldehyde-3-phosphate dehydrogenase	GAPDH	28.8385	47.7853	17.0541	17.6219	28.3026	21.9087	35.0029	9.38399	10.0206	14.0319	3.93304	14.3346	53.4087	24.4959	44.6389	17.7494	33.0818	8.04347	25.0366	36.7301	22.5242	58.2555	22.6526	23.0438	23.4067	14.6449	13.2352	31.2664	51.099	30.5102	20.9753	18.0132	26.9178	37.103	31.7619	13.1555	19.1299	29.1227	36.2296	32.1096	24.9549	15.7132	16.9199	20.8155	26.2457	19.9839
P02787;C9JVG0;H7C5E8;F8WCI6;C9JB55;F8WEK9;F8WC57	P02787	Serotransferrin	TF	94.6344	142.852	14.638	32.6948	30.1567	30.3929	19.1702	23.3493	13.461	140.498	196.88	25.548	123.407	31.655	32.1015	11.6015	9.84305	6.69967	87.9594	161.923	42.2022	20.3223	33.2116	29.3652	14.8176	14.955	12.3164	147.142	149.893	31.739	32.7294	46.7498	19.47	22.6323	32.0098	19.3267	233.151	136.997	34.2037	33.8726	30.1251	11.5355	13.255	10.9523	192.91	19.6207
P23526;P23526-2	P23526;P23526-2	Adenosylhomocysteinase	AHCY	5.35581	3.1167	18.6276	4.24966	5.0773	4.57277	4.3512	6.77097	5.22562	3.30594	3.60102	4.98941	5.52268	5.0028	3.81617	3.89447	3.86554	3.87127	4.94402	3.19882	4.87012	3.05943	4.46099	7.00664	5.04845	6.40635	4.64139	7.60587	2.52256	5.68878	4.72058	4.62104	5.00114	4.88255	5.63464	5.80911	5.78197	4.80863	7.48043	6.5747	7.34085	5.12254	4.03738	3.49825	3.67891	3.20867
O00748;O00748-4;O00748-2;O00748-5;J3QSC0;REV__F8WE95;REV__Q8NET5;P22303-3;P22303-4;P22303;P22303-2	O00748;O00748-4;O00748-2;O00748-5	Cocaine esterase	CES2	7.78125	1.82439	18.9111	11.5231	8.61941	11.3662	8.9533	11.7134	10.3305	10.6383	1.37654	10.1928	4.1685	9.71967	9.95978	9.78307	7.94418	10.3143	10.523	7.6926	12.9507	16.7338	9.43643	11.2879	15.4441	11.0567	12.4985	11.3091	2.63978	13.3084	11.4025	13.8684	15.6307	12.8302	10.2996	17.1223	12.7678	4.71113	14.6106	15.1159	15.5226	20.1406	20.0846	14.1052	9.66729	10.9057
P30044-2;P30044;P30044-3;P30044-4	P30044-2;P30044;P30044-3;P30044-4	Peroxiredoxin-5, mitochondrial	PRDX5	9.11773	0.48034	20.2849	9.47849	13.3296	6.20314	4.92569	6.21682	11.5389	7.74187	0	6.16891	1.86632	9.79986	6.73938	8.92566	17.8825	14.9914	3.33523	0	4.27167	3.49596	11.3574	17.2891	0	13.9894	12.1373	12.3383	6.47542	22.0696	14.1045	8.17544	15.9439	15.7612	10.0738	14.0343	14.8336	7.2799	21.7922	20.247	17.861	12.5222	9.54091	3.27062	11.4125	1.73446
P62857	P62857	40S ribosomal protein S28	RPS28	11.9209	5.7682	8.40549	10.0918	8.07875	20.9546	5.06969	13.4247	0	0	9.68801	9.62502	4.89108	10.266	6.98098	8.35724	0	0	0	15.3334	15.3658	18.1212	20.5975	6.42161	21.9264	9.9658	8.4861	8.01747	5.96189	7.19508	9.54713	6.35696	4.45366	4.1105	9.99581	0	0	0	10.6586	8.58178	13.7063	12.1258	9.18733	4.75337	3.42231	0
Q9BSE5	Q9BSE5	Agmatinase, mitochondrial	AGMAT	9.14755	3.81121	24.4597	9.92958	10.8863	11.9514	6.52825	10.8896	11.9214	8.67089	6.39881	17.0889	7.51001	16.3274	15.2977	14.3532	10.8883	16.7831	16.5692	6.7199	18.7713	48.0009	15.4109	8.47297	13.4494	21.3103	20.9453	11.488	7.69471	8.85054	10.9186	10.2103	12.6861	13.7642	10.9763	13.6059	9.68046	1.86323	10.0281	10.8511	14.2947	14.5139	17.2282	15.3725	9.95318	5.73929
P50914;E7EPB3	P50914;E7EPB3	60S ribosomal protein L14	RPL14	7.18283	7.26471	13.3312	3.04479	3.22365	3.33597	2.2586	5.51763	4.89898	3.74114	3.98137	6.1727	4.44817	4.56919	3.9086	4.36413	4.23641	3.90853	6.05656	10.0526	5.62571	6.79785	4.51203	7.51558	3.51107	7.73607	6.22348	5.60306	7.01527	6.68774	5.27094	5.14323	5.27816	4.12675	7.14194	7.20134	4.89347	3.884	8.83665	5.57829	7.91221	3.51857	7.11867	4.64359	4.58281	3.06467
A0A087X1Z3;Q9UL46;H0YM70;H0YKU2;H0YLG1;H0YLD2	A0A087X1Z3;Q9UL46;H0YM70	Proteasome activator complex subunit 2	PSME2	5.9774	1.64694	21.002	8.22985	6.59786	11.933	8.48359	7.24828	6.34843	5.68189	2.48561	5.0229	1.31782	9.25268	8.22319	5.63214	6.20602	2.87844	11.3062	6.31119	12.2078	7.06287	10.8518	7.14804	5.57402	5.5451	3.87622	6.22579	1.95873	7.93553	4.28039	3.30887	2.33793	2.24745	7.05054	1.77217	14.8161	1.10666	10.3775	7.6472	9.5688	4.37644	3.51736	2.85462	9.08762	7.12547
U3KQK0;Q99879;Q99877;Q93079;Q5QNW6;P62807;P58876;O60814;Q5QNW6-2;Q99880;P57053;Q96A08;A0A2R8Y619	U3KQK0;Q99879;Q99877;Q93079;Q5QNW6;P62807;P58876;O60814;Q5QNW6-2;Q99880;P57053	Histone H2B;Histone H2B type 1-M;Histone H2B type 1-N;Histone H2B type 1-H;Histone H2B type 2-F;Histone H2B type 1-C/E/F/G/I;Histone H2B type 1-D;Histone H2B type 1-K;Histone H2B type 1-L;Histone H2B type F-S	HIST1H2BN;HIST1H2BM;HIST1H2BH;HIST2H2BF;HIST1H2BC;HIST1H2BD;HIST1H2BK;HIST1H2BL;H2BFS	0	0	14.1053	0	6.83695	8.46878	0	4.22571	8.91125	0	0	0	0	0	3.87465	0	0	0	0	1.77656	0	0	4.86434	0	0	0	9.89442	0	0	0	0	8.58523	0	0	0	0	0	0	0	0	0	0	0	0	0	0
P02763	P02763	Alpha-1-acid glycoprotein 1	ORM1	34.3556	128.763	8.17874	94.1163	85.746	83.117	95.7374	81.4071	66.7546	52.8295	66.5566	27.9335	97.8826	34.5319	30.7559	23.5444	21.2548	22.3829	49.1152	34.7513	59.9799	35.3296	50.2349	49.8957	45.9586	26.6075	20.3348	33.9694	99.709	49.4579	49.9758	34.8663	11.9737	13.1026	78.3643	33.619	64.563	124.406	72.2699	37.9135	28.6082	31.6231	31.4204	28.6408	36.9937	115.777
Q9HDC9;H0Y512;Q9HDC9-2	Q9HDC9;H0Y512;Q9HDC9-2	Adipocyte plasma membrane-associated protein	APMAP	10.4823	15.0899	14.4788	12.0315	20.2288	18.272	11.7088	13.8637	11.2955	9.15762	8.75088	12.2187	11.0944	15.2564	13.5034	13.5383	16.8139	17.6537	17.7514	9.53615	18.6856	23.2977	20.101	13.7694	23.0088	15.6456	13.7323	21.1251	16.9896	22.3675	17.8617	17.6036	23.4879	15.7233	15.7541	25.137	11.3192	13.178	11.8185	12.4207	13.1234	16.7514	15.104	19.4749	10.3654	26.1699
P54855	P54855	UDP-glucuronosyltransferase 2B15	UGT2B15	12.6991	2.89968	19.8789	6.08173	4.97605	6.93574	4.57154	5.6261	6.2148	5.88158	3.47017	9.616	6.17794	8.5889	11.4783	8.19266	7.66489	7.38787	15.1542	3.26355	15.1586	12.727	14.3289	16.5253	14.6397	20.4878	19.4277	21.9452	3.78044	20.1381	18.4395	21.0033	23.5396	22.8065	18.3857	25.5483	8.12301	2.856	10.6237	9.20765	9.66794	13.0682	11.7979	6.13155	9.49495	6.92208
O15173;O15173-2;U3KQM0;D3DNX8	O15173;O15173-2	Membrane-associated progesterone receptor component 2	PGRMC2	13.7081	3.58431	19.4645	13.4386	11.0976	10.2171	9.89962	11.9332	11.5963	11.4701	1.15164	14.5216	3.73401	11.6268	7.90163	8.1196	8.82761	11.977	9.04531	1.22005	13.4321	3.5256	3.54672	16.6788	11.8181	14.273	12.4409	12.2289	4.62172	15.2951	10.7683	13.9344	16.408	16.1641	13.5626	19.3831	7.16942	1.5005	17.2536	15.3766	16.8282	17.9856	17.1399	19.6572	3.70587	13.2
P16435;H0Y4R2;E7EMD0;E7EWU0;C9JU80	P16435;H0Y4R2;E7EMD0	NADPH--cytochrome P450 reductase	POR	7.55063	6.50363	18.79	14.5528	12.5605	13.2091	9.82894	14.9048	11.1121	9.30048	8.4215	12.1156	7.09311	15.9763	13.0287	13.2936	13.3427	14.0853	22.4862	9.58905	20.0644	33.0525	17.6519	11.4573	21.9746	18.8616	17.5739	14.3886	9.78308	16.8004	14.135	11.3327	15.6563	15.717	10.7968	11.9318	21.3412	2.17663	19.2626	22.2212	20.7102	20.8935	20.2373	22.6376	19.0807	9.78175
P56381	P56381	ATP synthase subunit epsilon, mitochondrial	ATP5E	19.1077	0	15.7837	24.5853	27.4241	27.8068	14.0306	17.6405	23.3321	24.129	0	37.7572	0	6.86213	15.6471	0	5.13426	24.8798	0	0	39.6144	33.2823	25.4715	28.7338	38.6169	0	24.2757	9.68508	0	32.5338	18.7707	30.3853	29.2351	23.1974	29.8108	40.9458	31.1021	0	0	15.9183	19.0416	26.3833	4.24211	0	10.2282	32.2624
P10635;E7ENE7;P10635-2;A0A0U1RRC6;A0A0G2JNM9;A0A0U1RQD0;A0A0G2JLV4;A0A0G2JMD2;A0A087X1C5;A0A0G2JN61;A0A087WXN8;H7BY38	P10635;E7ENE7;P10635-2;A0A0U1RRC6;A0A0G2JNM9;A0A0U1RQD0;A0A0G2JLV4;A0A0G2JMD2;A0A087X1C5;A0A0G2JN61;A0A087WXN8	Cytochrome P450 2D6;Putative cytochrome P450 2D7	CYP2D6;CYP2D7	7.20328	0.559895	0.049832	8.33435	7.77138	8.61068	6.59388	6.40777	5.84046	0.0432907	0	0.40059	2.08433	0	0	0	0	0	0	0	0	0	0	7.27413	0	0	0	10.1113	2.04521	10.0653	9.70997	10.134	11.1625	8.81585	8.53699	10.9079	5.16421	0	5.29634	8.60847	9.56677	11.267	7.12163	9.16616	0.0631298	9.24463
P00439;J3KND8;F8W0A0;F8W1D4;A0A0U1RQI3;A0A0U1RQY4;Q8IWU9;Q8IWU9-2	P00439;J3KND8	Phenylalanine-4-hydroxylase	PAH	9.65516	1.623	17.5549	11.1835	14.0608	8.73263	5.54209	7.09529	5.18045	7.44531	1.26754	9.77416	2.75589	14.0775	9.33325	4.7063	5.83881	3.71151	10.2868	4.59046	16.0564	22.3635	14.8289	14.5553	4.40232	8.35481	5.69959	11.6944	3.24437	12.1026	9.63654	7.12361	6.42881	6.59122	14.2605	3.80721	8.68853	0.340952	9.90177	13.7488	8.74438	4.114	4.84953	3.21466	4.62864	10.7068
A0A024R6I7;A0A0G2JRN3;G3V544;G3V5R8;G3V387;A0A0B4J278	A0A024R6I7;A0A0G2JRN3	0	SERPINA1	24.4801	40.0833	4.3592	30.6885	37.9696	33.5374	19.4716	38.6008	26.142	12.4197	24.3603	10.3144	47.1714	12.8795	12.9011	9.32855	7.87624	7.91521	16.4046	73.428	14.2299	18.5519	16.7601	24.849	15.4861	6.74913	6.85074	13.9487	53.1194	16.186	14.5521	11.5191	12.3057	11.5574	26.1695	14.8594	34.1519	44.728	51.2392	54.6514	50.638	48.6994	53.5005	63.2357	16.5623	33.0239
Q9H2M3;E5RH96;E5RGH5	Q9H2M3	S-methylmethionine--homocysteine S-methyltransferase BHMT2	BHMT2	4.28557	1.41295	13.1455	4.1766	2.67424	3.02319	2.39514	3.52338	2.44268	0.500575	0	1.99366	1.46064	1.8113	2.25481	1.51512	1.50479	1.66321	4.309	1.10481	3.34641	3.88775	5.68714	5.2077	2.518	5.36237	3.62937	6.90519	2.11805	5.9706	4.27405	3.17046	3.12409	3.0002	4.46306	2.91173	5.71671	2.13223	6.31369	5.26285	6.24927	3.24006	1.88683	0.973099	0.800375	2.2342
P14174	P14174	Macrophage migration inhibitory factor	MIF	0	0	8.58534	8.01391	0	0	0	0	0	0	10.0606	10.7826	0	0	0	0	0	0	0	0	0	14.4783	0	0	7.44877	0	0	0	0	0	0	0	0	0	0	0	0	0	0	17.1604	16.4138	0	18.9544	0	14.7886	7.40954
Q9NQR4;H7C579;F8WF70	Q9NQR4;H7C579	Omega-amidase NIT2	NIT2	3.16657	3.53298	9.91868	7.09675	8.07887	7.37776	6.00196	5.63771	4.65188	5.09671	2.42992	5.93373	2.30259	4.486	5.09905	4.95623	4.47198	3.5857	9.86426	0.413269	10.1359	11.4644	7.41656	4.97598	5.08597	4.72515	3.55973	6.25981	4.39984	5.9099	4.05558	3.37701	4.47591	3.50104	4.54803	3.22042	9.15793	1.86553	10.4585	9.17652	8.32555	4.5748	4.66919	4.4072	7.2722	3.61225
Q96KP4;Q96KP4-2;J3QKT2;A0A087WYZ1;J3KSV5;J3QRD0;J3QKQ0;J3QLU1;J3QR27;J3QL02;J3QRA8;A0A087WVS2;J3QRH4;J3QQN6;J3KRD5;J3KSS4;J3KRJ8;J3QRP4	Q96KP4;Q96KP4-2	Cytosolic non-specific dipeptidase	CNDP2	9.7286	2.06148	12.8354	9.90095	9.651	9.59466	8.71903	7.73759	4.31745	5.71878	0.491193	7.36015	0.608565	6.37161	8.83965	6.23098	5.70248	4.21704	6.32493	3.23358	3.14462	6.06342	5.20912	9.53359	2.66217	4.88187	3.32196	11.3628	2.22135	12.6459	9.23462	5.99723	4.86548	5.59943	8.41533	5.02679	18.6488	5.16595	18.3742	15.4584	16.3003	7.44069	7.05543	6.11941	8.17486	6.70282
Q6NVY1;Q6NVY1-2;B8ZZZ0;B9A058;F8W8A6;H7C1A5;H7C400;H7BYI7;H7C126	Q6NVY1;Q6NVY1-2;B8ZZZ0	3-hydroxyisobutyryl-CoA hydrolase, mitochondrial	HIBCH	8.67174	1.47959	20.6381	8.14902	7.09886	7.30181	6.2773	9.32064	10.5096	3.55661	3.03792	8.1731	1.81403	5.61493	7.802	7.64045	7.07807	6.13496	8.19208	13.2929	6.8874	7.18026	12.9801	10.5401	8.43538	13.2995	13.0816	10.5156	5.06807	10.4115	11.2669	10.5407	14.3624	13.6065	7.26534	25.2957	17.7184	5.01233	15.0172	16.3564	20.5551	25.149	19.7741	19.6793	10.1504	5.70467
P62701	P62701	40S ribosomal protein S4, X isoform	RPS4X	11.4222	4.6916	13.7325	7.98803	7.62279	8.32224	8.5783	8.36562	8.71759	9.69146	4.79965	10.8187	5.28857	8.38225	12.2235	9.14958	11.306	14.2101	6.57607	18.7536	5.75379	12.385	10.3122	13.0608	12.6149	8.10497	9.58852	11.7056	5.29029	8.23171	12.0043	7.5935	14.5801	10.8529	9.94583	10.2905	7.12486	4.27192	6.06772	6.80599	8.82205	13.0618	12.6272	14.9695	9.79559	8.27549
P07954-2;P07954	P07954-2;P07954	Fumarate hydratase, mitochondrial	FH	6.47168	2.10103	12.3253	7.89335	7.67457	7.45629	6.786	8.43575	7.35037	5.42651	2.3116	9.42013	2.6842	7.61528	9.50906	7.13059	7.30267	7.20586	10.6765	8.06518	8.98973	14.5556	9.13443	7.59163	9.61399	8.70489	9.30532	9.25926	2.04512	10.9177	7.78558	8.95667	12.1656	10.366	10.9646	13.7244	8.80445	3.33449	12.4233	9.45415	10.0589	12.5348	12.3371	8.76864	6.19796	8.66322
P21796	P21796	Voltage-dependent anion-selective channel protein 1	VDAC1	11.6326	7.57138	14.3141	17.8563	13.3502	17.796	13.8681	12.2812	17.4129	11.036	4.76359	15.1786	10.0082	8.48584	13.5652	10.3516	16.6948	11.3773	16.9135	21.8449	5.67498	21.4306	10.7403	14.0016	19.6403	19.1959	16.9985	18.0519	8.352	20.9877	20.9779	17.3026	26.6554	24.2002	14.069	30.2929	15.7385	8.12042	21.8827	24.8519	21.7295	41.433	31.9564	27.3064	16.3473	16.9919
P09669	P09669	Cytochrome c oxidase subunit 6C	COX6C	16.0132	0	21.4205	14.1401	12.5024	12.6402	6.64703	17.405	11.5949	5.74594	0	14.1506	2.13023	12.6046	10.4121	9.56657	8.26362	9.35923	19.9907	0	12.411	17.8632	12.3823	17.697	19.2586	22.8568	21.6169	10.8749	2.18734	17.9231	15.993	20.5795	25.1788	13.7537	15.7991	21.4041	14.9967	3.13664	13.704	11.6873	15.9006	20.6202	16.3085	20.9178	9.18505	17.5106
Q00325-2;F8VVM2;Q00325;F8VWQ0;F8VZL5;F8VWR4	Q00325-2;F8VVM2;Q00325	Phosphate carrier protein, mitochondrial	SLC25A3	15.0771	10.9135	14.6889	14.3697	14.6189	14.8936	11.4368	12.0156	9.79668	28.3253	7.51011	18.3646	11.9472	26.1896	17.8877	15.2374	16.2804	16.0652	16.8251	8.99119	24.0618	44.7797	24.0294	23.2439	23.1098	21.7818	19.7316	21.6277	8.55216	24.7596	18.2633	26.5196	20.2951	20.1801	18.8413	19.2965	23.9376	7.46691	21.3199	24.1733	22.988	28.0593	36.0045	29.4048	25.1654	19.7491
P32929;P32929-2;P32929-3	P32929;P32929-2;P32929-3	Cystathionine gamma-lyase	CTH	4.58047	0.834065	24.9899	3.64627	4.89747	4.07738	2.99101	4.31805	3.06031	1.46597	0	1.95318	2.91832	2.08602	2.27817	1.9418	2.65377	1.16102	3.47235	1.24763	4.26234	4.0712	3.85742	5.14109	3.58502	3.90745	2.52116	6.08137	0	4.51111	2.5353	1.81246	1.2959	1.24812	5.09314	0.967192	3.90313	1.21349	4.97883	3.76685	3.53179	0.919525	0.918257	0.319272	2.28605	3.66129
Q06323;Q06323-3;Q06323-2;H0YLU2;H0YKK6	Q06323;Q06323-3;Q06323-2	Proteasome activator complex subunit 1	PSME1	5.04913	4.95181	19.7831	8.47117	8.3883	10.9263	7.92397	9.95989	8.0925	6.52097	3.89097	12.17	3.71927	7.25292	6.63254	5.35634	5.21525	4.39752	12.3261	9.77763	11.6105	16.668	11.4499	6.33948	6.61321	6.15117	4.27815	6.82754	4.56546	7.91136	4.06465	3.26646	2.3549	1.86351	7.1765	2.55939	10.0996	3.99798	15.3834	8.33234	9.14897	4.61348	4.98683	2.37568	6.72618	7.73333
P26373;P26373-2;J3QSB4;J3KS98;H3BUK8;H3BTH3	P26373;P26373-2	60S ribosomal protein L13	RPL13	7.3	15.5328	16.9483	6.87218	6.0618	7.0748	6.58784	13.4557	7.29022	6.92225	4.94859	9.0128	6.94309	10.3352	11.4064	8.06418	8.08535	8.25659	6.69075	12.3351	9.05996	14.2485	6.27616	8.00411	9.408	11.6889	9.19282	10.871	9.24577	9.24359	7.81153	6.44802	7.27627	7.1455	9.68763	7.43267	6.40576	6.0155	11.1169	7.67075	9.65032	10.5699	10.3104	6.77599	7.33702	9.91903
A0A2R8YGD1;O14773-2;O14773;A0A2R8Y7U1;A0A2R8YD45;A0A2R8Y7I4;A0A2R8YD72;A0A2R8YDY1	A0A2R8YGD1;O14773-2;O14773;A0A2R8Y7U1;A0A2R8YD45	Tripeptidyl-peptidase 1	TPP1	6.58753	1.2435	7.73978	2.56817	2.74607	5.80958	4.47314	3.33698	2.34864	2.98498	0	1.30489	1.58774	3.08597	3.13794	3.29639	2.98853	3.38147	6.79562	0	2.39794	1.73277	1.49526	9.78882	2.79003	5.12524	4.84807	9.14891	1.23704	5.77378	8.83094	6.73441	7.35267	7.92229	2.55862	0	0	0	5.00437	10.0412	10.6154	6.25837	5.17658	4.72902	5.58569	6.07034
P07858;E9PKQ7;E9PNL5;E9PHZ5;E9PLY3;E9PSG5;E9PQM1;E9PR54;E9PJ67;E9PCB3;R4GMQ5;E9PS78	P07858	Cathepsin B;Cathepsin B light chain;Cathepsin B heavy chain	CTSB	4.72908	4.06481	14.1887	5.23798	6.66667	8.17319	5.98152	8.58905	5.62186	2.27661	3.65881	4.63618	4.11444	4.94523	5.086	4.40439	5.60872	4.2037	8.17126	5.3274	9.48375	6.72053	9.04611	6.35529	7.89437	4.70972	5.55096	6.862	5.18192	10.6395	7.44255	6.07845	7.49414	6.78297	4.98433	10.1517	13.635	3.37753	16.2803	17.8176	14.8628	10.9295	10.1282	10.4349	10.1664	5.73487
P06753-2;A0A087WWU8;P06753-3;D6R904;A0A494C0G0;Q5VU61	P06753-2;A0A087WWU8;P06753-3	0	TPM3	11.6717	6.84612	14.5022	23.4816	22.1411	22.0575	20.6527	23.1853	18.2502	11.0145	4.62878	16.6607	6.21499	17.0129	19.6899	15.036	13.2838	14.565	15.9181	14.0125	16.7587	20.0059	14.6385	15.7737	11.9523	16.808	12.5408	18.3198	5.03944	21.7662	13.7658	11.2354	8.41977	7.42921	22.8374	9.2333	26.7664	4.50612	22.1471	27.6243	23.6342	20.66	22.403	9.1194	13.4933	16.9698
P18085;C9JPM4;C9JAK5;U3KQF2	P18085;C9JPM4;C9JAK5	ADP-ribosylation factor 4	ARF4	11.9115	4.07869	14.3283	8.10277	9.92789	9.43814	10.9667	8.84023	14.033	5.48792	1.8981	7.93444	8.88111	9.08191	12.5869	16.2727	14.2792	16.0955	12.2495	10.5556	11.6146	8.38488	9.57221	12.9762	7.85129	13.573	13.6991	15.2429	5.91945	18.0399	16.7228	13.0701	18.9868	23.6576	12.2925	48.5995	16.3667	5.31437	12.4905	16.4208	12.3288	25.1369	21.9726	18.1076	13.4916	7.73111
P60468;S4R3B5	P60468	Protein transport protein Sec61 subunit beta	SEC61B	4.06496	10.7922	13.0005	3.26647	4.57298	4.95674	2.39033	3.47057	3.08607	3.79818	8.11119	3.63583	7.28698	6.64637	4.69488	3.15265	4.10888	4.48171	5.21422	12.588	6.42639	14.6186	7.47566	4.85284	7.78094	5.76351	5.39472	5.71917	11.2733	5.04918	4.40658	4.12291	6.93919	5.59464	5.86145	4.71413	3.98381	3.24444	4.90983	5.05506	6.7474	7.94179	5.58435	7.20168	6.32401	5.10357
P49773;D6REP8;D6RE99;D6RD60;D6RC06	P49773;D6REP8;D6RE99;D6RD60	Histidine triad nucleotide-binding protein 1	HINT1	11.2717	12.3168	17.5499	14.708	19.9467	12.9516	13.5359	19.0771	12.8991	8.96434	0	18.9859	4.36254	17.2699	22.0557	12.4031	15.4203	10.5907	9.10882	27.9514	13.819	3.75307	16.4213	12.0452	13.0742	18.1627	11.8797	25.5715	6.63068	28.9532	19.9419	10.6317	11.2081	15.779	13.9155	14.8872	30.0674	6.61888	33.8718	25.4959	38.7168	18.1355	15.5776	19.4609	21.4295	13.4647
Q04760-2;Q04760	Q04760-2;Q04760	Lactoylglutathione lyase	GLO1	2.96356	4.83024	14.3248	4.25253	6.61737	5.22269	2.47691	4.93723	2.99369	2.63602	0	5.06048	1.19872	3.62059	4.68397	2.75962	2.43644	1.49839	6.06519	5.71867	5.86611	10.5246	5.58458	1.84362	1.94646	3.13909	1.77722	7.0807	0	5.95925	3.56949	2.17833	1.12429	1.40752	2.00283	0.95185	6.48483	0	7.83557	7.66977	6.46727	2.30051	2.52227	1.57588	5.97269	3.66745
P31937;H7BZL2	P31937;H7BZL2	3-hydroxyisobutyrate dehydrogenase, mitochondrial	HIBADH	6.33412	3.40578	15.9187	11.5717	10.6188	10.9921	12.9178	9.62722	8.65673	8.40403	3.26147	11.1869	5.60421	11.8558	11.0476	8.15231	7.79826	11.5404	13.6307	7.72559	17.4693	9.5785	8.22483	7.15546	12.6018	11.1794	12.6306	8.14907	4.29232	9.45296	7.92806	7.34723	15.9718	11.8758	10.8786	17.8538	11.595	3.91765	12.4624	10.8375	10.6035	16.8731	14.9183	9.54371	8.30716	8.53484
Q14376;Q14376-2;Q5QPP1;Q5QPP9	Q14376;Q14376-2;Q5QPP1	UDP-glucose 4-epimerase	GALE	5.72845	1.41192	14.1321	8.94966	9.76998	10.3087	10.5493	8.89376	6.82651	8.77741	1.83817	9.93872	1.62123	11.309	10.3781	6.25991	5.77547	6.22781	7.43871	0.566607	9.61043	6.85896	12.1106	8.60175	9.5332	7.4836	7.73958	4.99151	1.09828	4.93902	3.82973	2.78077	6.19415	5.06783	7.53955	2.5811	8.83948	1.18316	4.44988	9.06985	9.26476	11.2017	11.206	5.22788	7.84146	12.0893
P19971;P19971-2;C9JGI3;A0A494C0L6;A0A494C1N7;A0A494BZZ4;A0A494C1L9;A0A494C0A4;A0A494C0L3	P19971;P19971-2;C9JGI3;A0A494C0L6	Thymidine phosphorylase	TYMP	12.1297	2.79894	14.1788	17.6628	16.5838	18.8808	17.9308	14.118	11.4367	12.6815	3.41902	14.3652	4.29234	19.8108	15.4809	14.7501	18.0558	15.4726	15.61	2.05534	17.627	14.9639	15.9047	16.4293	12.0288	12.8612	8.71303	19.8496	4.00666	22.339	13.6818	10.6077	7.43115	8.18843	16.6522	9.60746	20.8728	0.528865	23.8309	22.6135	20.16	12.1345	14.3667	7.45217	19.577	16.5539
O14818;O14818-2;H0Y586;O14818-4;Q8TAA3-5;Q8TAA3;A0A087WYS6;Q8TAA3-2;F5GY34	O14818;O14818-2;H0Y586	Proteasome subunit alpha type-7	PSMA7	7.33586	4.4345	14.2231	6.74891	6.96989	6.57609	5.9717	9.86173	6.0428	2.447	2.15195	6.64047	3.66026	4.5445	3.93529	3.06852	3.32178	3.44253	5.81371	2.73813	7.26604	5.17914	5.04097	8.45998	4.37831	5.92956	4.83281	7.21333	4.36913	7.69377	6.57044	4.17253	3.33459	3.44409	8.09948	5.41341	11.0133	1.73802	13.4008	9.22844	10.6557	5.06407	6.53681	2.60827	4.01889	5.26069
P36537;P36537-2	P36537;P36537-2	UDP-glucuronosyltransferase 2B10	UGT2B10	8.38537	0.430041	17.3001	6.68363	7.85821	8.1765	5.32485	7.44166	8.30163	3.96822	2.71485	8.95718	2.32572	4.98639	7.5163	6.41256	6.63798	7.46298	8.89675	4.98042	10.983	10.9344	11.4542	8.61455	15.2297	10.7572	13.5934	8.07753	1.02082	10.7769	8.80829	10.1342	14.3865	10.749	9.28468	16.5454	7.77576	0.723742	6.59778	7.13033	7.73017	11.2864	10.6233	16.3689	6.84484	9.35669
P0DPI2;A0A0B4J2D5;A0A096LPI6;A0A096LNH5;P0DPI2-2;A0A0B4J2D5-2;H7C2G3;H7C1F6;F2Z2Q0;A0A096LP12;A0A096LP73;A0A2R8YDR7;A0A2R8Y6K9;A0A096LNJ1	P0DPI2;A0A0B4J2D5;A0A096LPI6;A0A096LNH5;P0DPI2-2;A0A0B4J2D5-2;H7C2G3;H7C1F6;F2Z2Q0;A0A096LP12	0	C21orf33	9.89298	7.40003	14.3567	7.64711	4.79486	7.20166	5.72439	12.4602	9.4427	5.73076	5.82953	8.61117	5.33144	10.849	8.68983	11.6914	11.4271	10.1076	9.04645	8.92265	9.23707	13.6565	9.23904	7.43934	9.21637	15.1842	12.0209	13.4762	6.49945	11.5952	8.92323	12.4032	19.2742	14.143	7.83138	23.3584	11.8298	5.56325	9.83255	9.59798	12.3509	18.8655	17.35	17.8077	11.0598	6.91564
Q9BY49;B4DJS2;Q9BY49-2	Q9BY49;B4DJS2	Peroxisomal trans-2-enoyl-CoA reductase	PECR	5.71136	1.00827	11.3196	8.46539	9.0184	7.53557	4.91334	9.83085	8.38575	6.56615	0	7.96173	3.71868	8.79225	7.10461	6.15169	7.26792	6.24211	6.40939	1.5125	7.17894	12.7804	7.58352	7.74671	9.72698	7.97106	7.53539	9.3273	2.08559	9.712	7.48057	8.23485	12.1194	8.55761	8.38795	12.9821	7.82631	2.38786	8.72611	7.59284	9.7122	10.2945	10.6515	9.01394	7.55966	9.13528
P10599;P10599-2	P10599;P10599-2	Thioredoxin	TXN	32.6222	9.08483	13.0317	60.3588	40.0259	54.0392	46.1813	66.9466	49.7924	47.324	2.93404	42.5956	10.7609	47.4815	42.0341	35.2015	57.4899	41.5391	49.462	34.6653	41.9078	43.375	55.513	34.9641	53.2843	23.094	17.1676	40.188	11.878	64.4095	29.3729	10.6033	18.1127	18.2838	35.4275	19.0797	51.1106	39.7166	58.8089	50.8077	49.6358	32.4233	24.5005	17.5535	48.4918	58.9136
Q9Y2Q3;E9PFN5;Q9Y2Q3-3;Q9Y2Q3-2;C9JNT3;Q9Y2Q3-4	Q9Y2Q3;E9PFN5;Q9Y2Q3-3;Q9Y2Q3-2;C9JNT3;Q9Y2Q3-4	Glutathione S-transferase kappa 1	GSTK1	10.2495	6.65086	15.1038	17.3229	21.1041	22.9943	10.2618	21.2082	10.6656	23.739	7.86057	14.9608	10.4053	21.9853	16.3334	13.9357	16.3323	13.4451	30.6033	7.44884	30.5881	39.8481	30.2747	15.7032	42.7569	17.3644	18.9229	18.1825	5.9369	23.4382	18.1702	20.4241	25.4833	15.0834	18.1071	18.6595	31.1824	5.2282	25.5275	14.5788	11.2321	23.5985	17.5921	22.5062	17.5863	32.1711
P22626;P22626-2;A0A087WUI2	P22626;P22626-2;A0A087WUI2	Heterogeneous nuclear ribonucleoproteins A2/B1	HNRNPA2B1	9.60276	3.59651	11.8987	9.91806	12.4679	11.7983	9.25304	13.1106	11.1677	7.60484	7.67632	8.96359	4.79182	9.38876	10.1909	7.39357	8.18741	6.94757	13.0835	8.98367	11.2994	8.91988	9.08737	10.406	9.36683	11.6112	7.89314	11.1008	5.43871	14.2199	11.058	7.77189	10.3728	7.26577	11.5149	12.2666	14.6305	5.75528	18.4827	15.0708	16.8214	12.6986	10.9998	8.17787	10.005	9.89175
P22392-2;Q32Q12;J3KPD9;E7ERL0;O60361;E5RHP0	P22392-2;Q32Q12;J3KPD9;E7ERL0	Nucleoside diphosphate kinase B;Nucleoside diphosphate kinase	NME2;NME1-NME2;NME1	12.0122	14.5819	9.11572	11.5539	11.1066	12.0305	10.8518	11.6822	13.2509	8.12268	19.7409	9.51408	20.62	8.6101	9.16737	7.92755	9.60952	7.05811	7.61872	22.0379	6.93195	14.0392	5.71465	11.1291	8.53401	9.07282	5.44987	12.1941	11.0891	12.6833	8.55735	6.06776	6.80734	6.80822	10.5038	6.80309	13.5494	5.60496	15.7608	11.636	13.5282	12.9676	14.5301	8.55207	9.22351	10.4102
Q14117;E5RG28;H0YEV7	Q14117	Dihydropyrimidinase	DPYS	2.02257	0.726605	11.9951	1.68869	1.39066	2.16117	1.4572	1.30361	0.32693	1.32962	0.499498	1.14619	1.47585	2.35387	1.74823	0.954294	1.33706	0.433262	4.17794	0.64993	1.65761	3.31709	2.20669	3.38023	3.13712	3.23062	1.66944	1.62936	0.982512	1.08905	1.17036	0.856497	1.15198	1.09933	1.59557	0.37786	1.25398	1.10157	1.93184	1.70745	3.09466	0.57242	0.321263	0	1.66611	2.02595
Q92506	Q92506	Estradiol 17-beta-dehydrogenase 8	HSD17B8	8.03581	6.44851	23.44	10.4647	10.7783	11.6254	9.9778	9.60297	9.54592	9.72281	0	15.052	5.02615	13.5213	13.4794	12.1909	15.1292	14.3585	18.6354	3.52304	22.0024	17.6749	18.6007	17.7133	22.0092	25.884	29.4952	21.2449	10.0006	20.3231	19.8288	20.255	24.1165	15.1462	17.7769	9.15187	1.22117	0	16.8876	15.8815	12.4958	10.4077	16.6791	10.5013	9.52273	11.8655
P11142;E9PKE3;P11142-2;E9PNE6;A8K7Q2;E9PLF4;E9PQQ4;E9PQK7;E9PS65;E9PPY6;E9PI65;E9PN25;E9PM13;REV__A0A590UJK8;REV__P60953-1;REV__P60953	P11142;E9PKE3;P11142-2;E9PNE6;A8K7Q2	Heat shock cognate 71 kDa protein	HSPA8	9.4358	3.69681	13.9613	9.46973	9.11649	12.1415	9.92779	12.9044	8.90307	8.52088	2.80062	12.6731	2.99552	13.4252	12.0835	12.9106	15.8881	15.4811	9.95461	7.07076	6.75215	6.31012	9.95336	10.4203	11.6424	12.8542	9.70117	12.1818	5.28568	14.1795	9.37215	6.12267	9.15021	8.98994	9.82871	10.298	13.6048	4.61569	19.4498	14.3892	16.435	16.2341	14.8793	13.7065	13.0189	12.0835
P10768;X6RA14;H7BZT7;U3KQT1	P10768;X6RA14;H7BZT7	S-formylglutathione hydrolase	ESD	5.45385	2.0471	16.4478	9.40699	8.70218	8.05985	11.6355	11.6242	5.66765	7.01171	0	7.90185	5.71408	8.78355	7.99773	7.20634	7.09108	7.21173	12.4504	2.05435	9.22291	5.42748	11.0113	7.07852	13.5211	9.569	9.17731	12.1639	1.42492	11.6426	8.22592	8.11088	10.631	9.94292	8.24827	12.3635	10.5568	2.19528	14.1587	10.3741	14.0376	10.2828	8.67233	7.43909	11.3556	8.47105
P04080;A0A1W2PQG6;A0A1W2PS52	P04080	Cystatin-B	CSTB	6.52804	4.17338	7.12449	7.39053	5.90565	5.22356	5.14419	2.88674	3.35415	2.56396	8.64247	4.60699	2.86052	3.3181	4.03221	0	6.78814	0	9.84547	0	2.42177	0.783248	3.27613	7.58619	3.39376	3.31841	1.54	14.489	7.27027	5.24529	10.9678	4.25828	1.82045	3.88362	6.75112	5.01579	26.6306	13.6486	38.0685	23.9295	21.7801	12.1174	12.8378	10.0912	13.6134	5.00444
Q9BX68	Q9BX68	Histidine triad nucleotide-binding protein 2, mitochondrial	HINT2	6.37461	2.80904	15.3562	3.78129	4.01457	4.11357	4.63643	2.11401	7.97056	1.78589	0	6.87564	6.00245	8.19014	6.99053	5.88576	6.84609	7.76232	5.61069	0	5.14938	9.58247	7.07349	8.04149	6.37756	11.9526	12.4124	6.9292	0	8.87929	7.46951	7.68487	12.263	13.7607	6.01787	13.6492	14.5514	0.369806	7.94111	11.7399	8.87124	12.6747	9.54357	12.3437	10.1818	3.52982
Q02978;I3L1P8;Q02978-2	Q02978;I3L1P8;Q02978-2	Mitochondrial 2-oxoglutarate/malate carrier protein	SLC25A11	8.40151	1.93153	10.6102	8.47967	9.11662	12.5604	5.60491	10.2539	7.96538	6.77475	0	15.8623	3.86934	17.0952	9.4763	10.7575	13.6888	10.0197	14.4151	0.629912	18.7577	19.9611	15.0122	13.5147	17.2516	14.8418	15.6785	15.1178	3.21674	15.8858	14.3134	15.3626	15.3576	16.1102	10.5776	16.4366	8.85924	0	7.48765	9.53697	9.21923	11.8269	7.89938	9.70793	11.7864	9.23477
P35573;P35573-2;P35573-3;A0A1C7CYW1	P35573;P35573-2;P35573-3	Glycogen debranching enzyme;4-alpha-glucanotransferase;Amylo-alpha-1,6-glucosidase	AGL	3.40525	1.11153	14.7667	4.16256	4.28613	4.31762	2.96665	4.03284	3.14339	3.02635	0.27267	3.975	1.72968	3.49305	3.6286	2.73408	3.0714	2.2831	6.83436	2.15829	7.84057	8.75626	7.21095	5.10327	4.81743	6.10254	5.13548	5.79992	1.99885	5.91151	4.80517	3.74924	3.94375	4.41754	4.2079	3.94391	5.63925	1.42638	7.55573	6.86134	7.10063	3.49016	3.5944	3.08679	4.69562	3.41145
P00738;J3QLC9;P00738-2;H3BS21;J3KRH2;J3KSV1;J3QQI8;H3BMJ7	P00738;J3QLC9;P00738-2	Haptoglobin;Haptoglobin alpha chain;Haptoglobin beta chain	HP	37.5773	68.0238	4.37684	39.7018	27.9253	24.1422	20.5354	20.4411	12.7882	15.465	53.0845	19.7751	81.67	20.0254	21.3763	16.9909	13.2166	10.0274	14.0754	98.6491	19.2905	18.4503	20.495	44.2858	8.97186	8.31662	5.58109	22.5927	161.124	27.1584	28.7008	29.9048	25.5463	27.6735	50.7944	22.989	49.7448	102.286	38.0238	36.2057	31.2077	19.7769	23.2205	9.6199	26.2092	36.666
Q9H2A2;Q9H2A2-2;Q9H2A2-4;H0YF40;Q9H2A2-3	Q9H2A2;Q9H2A2-2;Q9H2A2-4	Aldehyde dehydrogenase family 8 member A1	ALDH8A1	5.65904	3.90698	8.89837	8.60291	7.87955	10.6733	5.53122	6.91796	4.85968	6.05275	2.21089	7.41826	4.45533	7.26124	7.81686	5.17747	6.23216	5.41322	8.56018	1.24765	9.16027	14.1226	13.3485	8.82231	12.0526	6.30506	6.51241	8.43456	6.50683	10.5748	7.46407	5.83397	9.39252	8.11201	9.26121	9.54897	10.2534	1.83122	11.9709	8.5056	7.85487	8.40341	6.75392	7.12084	10.93	8.89209
G3V203;Q07020;J3QQ67;H0YHA7;Q07020-2;F8VUA6;F8VYV2;F8VXR6	G3V203;Q07020;J3QQ67;H0YHA7;Q07020-2;F8VUA6;F8VYV2	60S ribosomal protein L18	RPL18	10.4038	5.08057	12.1007	7.35592	5.1211	5.99032	6.65632	6.7926	7.93916	6.24563	0.941685	8.94496	6.97507	8.20419	7.09965	7.92041	9.99339	8.61441	9.83557	3.74691	3.29588	3.09017	5.26566	12.0814	10.0522	10.3915	9.31273	13.8752	7.67373	10.3823	11.2322	11.2838	10.8622	10.5236	10.8349	16.6024	9.07389	11.8688	11.898	10.8537	11.5167	15.4508	10.4524	7.68767	6.91689	9.48915
Q9P0J0;Q9P0J0-2;B4DEZ3;K7EJE1;E7ENQ6;U3KQP3;K7EP87	Q9P0J0;Q9P0J0-2;B4DEZ3;K7EJE1;E7ENQ6	NADH dehydrogenase [ubiquinone] 1 alpha subcomplex subunit 13	NDUFA13	5.97394	2.17592	15.3366	11.4544	9.16342	8.17265	9.17411	10.3604	9.70384	4.89199	0	6.60546	5.30664	6.99641	5.69741	9.17584	7.18461	10.4854	15.5732	2.67514	8.27792	10.285	15.8308	9.19801	15.2639	11.3821	9.03578	11.6404	4.54819	14.9982	10.824	12.0589	13.0609	10.7725	9.38877	37.3393	16.5876	0	10.1946	9.93966	8.27379	21.1732	13.1566	21.2516	7.89712	11.4844
C9JFR7;P99999;CON__P62894	C9JFR7;P99999	Cytochrome c	CYCS	6.71885	1.96023	12.2331	9.16941	12.1902	4.11803	4.44053	6.01135	9.17977	0	9.41233	2.41774	3.59974	3.88261	3.7173	5.23936	10.812	9.60685	2.34564	0	1.31893	0	6.01899	4.50824	0	3.48573	4.08173	4.2667	6.9234	6.02393	4.93176	4.36114	5.68575	4.10535	3.16621	8.65035	6.96424	5.01288	14.5996	12.0747	10.6297	12.7255	14.8736	10.8263	9.10868	0
P27635;X1WI28;H7C123;H7C2C5;Q96L21;B8A6G2;A6QRI9;H7C2U2	P27635;X1WI28;H7C123;H7C2C5;Q96L21	60S ribosomal protein L10;60S ribosomal protein L10-like	RPL10;RPL10L	6.08045	7.97219	11.888	3.35587	5.09429	3.99585	4.85376	7.83464	4.60922	5.12317	4.76084	4.66901	6.00047	5.80349	6.40634	6.57149	6.96859	9.65307	13.4853	3.19256	13.1414	13.6968	14.2426	7.4988	13.7742	5.6513	7.36403	5.6719	5.31009	6.14124	5.38421	3.65471	6.91246	4.85585	5.37173	10.8924	6.55191	2.71125	5.34536	5.07861	6.6468	6.56209	5.06505	7.16333	4.92033	10.2536
Q9UI17;Q8TCC6;Q9UI17-2;E5RG50;E5RK15	Q9UI17;Q8TCC6	Dimethylglycine dehydrogenase, mitochondrial	DMGDH	4.03959	1.78477	14.9759	5.77538	5.52653	6.00381	4.14586	4.69719	5.12305	2.58154	0.958719	4.80833	0.818625	4.07403	5.01302	3.41797	3.65692	4.24301	6.01449	1.15865	6.88271	6.05797	7.12529	5.23001	8.82801	8.88984	8.06962	4.78244	0.504474	5.25426	4.60826	4.72985	7.65455	6.48267	5.69839	9.19868	7.08318	1.56506	6.02811	7.50103	6.46016	7.45676	6.89736	8.70343	3.93491	4.97799
P49411;H3BNU3	P49411	Elongation factor Tu, mitochondrial	TUFM	8.72792	2.92448	12.0498	7.72674	7.40573	7.98355	7.76153	9.88671	8.11291	4.08855	2.24275	7.91521	6.61498	6.85395	6.37701	6.24489	5.76113	6.45357	6.27037	13.4492	7.378	14.3872	9.91764	10.9754	13.172	11.1708	10.9531	11.0313	3.89169	10.9848	9.70317	11.8258	18.6956	15.8532	8.74044	18.2202	11.9789	5.79258	10.5623	11.3938	11.1475	21.1777	17.7372	20.703	5.86338	10.0602
P53597;A0A494C0D1;H7C233	P53597;A0A494C0D1	Succinyl-CoA ligase [ADP/GDP-forming] subunit alpha, mitochondrial	SUCLG1	7.15167	3.45866	16.1556	7.95402	5.99088	7.67019	6.52688	8.75756	11.5408	7.56223	3.40201	10.1022	7.78912	10.1226	9.41774	8.56169	12.9346	12.5422	16.6322	4.8616	12.7724	13.851	12.4503	9.8272	16.0619	11.6857	12.0415	11.0444	5.75526	11.9179	7.89455	12.9663	15.2106	11.5061	10.4895	16.7426	9.68496	2.56895	11.6675	11.3527	12.1942	14.5427	11.6639	10.9108	6.87686	11.4684
P30040;F8VY02;F8W1G0;P30040-2	P30040;F8VY02	Endoplasmic reticulum resident protein 29	ERP29	6.45525	0.571952	13.7678	6.57138	6.19881	6.55657	5.19795	6.3694	7.39735	2.17094	1.43845	5.68357	2.15389	6.6217	5.50393	6.06098	6.75803	5.78323	9.844	3.67839	6.21873	6.80905	9.18457	9.49184	10.9519	9.13463	9.11466	10.8351	1.48092	8.5892	10.214	10.325	13.6516	14.0814	9.89194	16.4253	8.47012	1.77331	10.1885	10.3129	10.5266	13.4471	10.6503	14.0563	6.89571	9.18288
O75947;O75947-2;F5H608	O75947;O75947-2	ATP synthase subunit d, mitochondrial	ATP5H	10.8147	0	13.6092	7.67417	11.9232	19.0942	15.0329	12.0689	10.2364	10.9472	7.18746	15.2712	8.47341	14.0359	13.8646	11.2905	10.0103	14.1185	11.6768	12.5446	9.61983	10.2265	17.8715	21.571	15.7013	19.6476	17.1873	14.5662	2.9324	19.2886	18.4401	18.2028	31.8484	25.6514	19.3929	32.3255	16.0354	2.56868	16.7459	13.7881	14.651	21.8164	21.6521	22.9728	12.1651	21.1301
Q9UNU6;C9JFR9	Q9UNU6;C9JFR9	7-alpha-hydroxycholest-4-en-3-one 12-alpha-hydroxylase	CYP8B1	6.9408	2.39832	23.6008	6.81876	8.68749	8.06242	4.23101	5.80677	4.42154	5.13126	2.44604	6.89927	5.35083	7.11058	7.41725	5.86455	6.04058	6.50338	10.8398	9.22285	13.8707	13.6567	11.7871	8.53205	12.6383	10.1098	10.5899	10.0759	6.15203	8.02322	8.33241	9.0038	9.33304	9.0409	8.46507	12.5181	9.18883	4.81872	6.39949	6.99548	6.84463	8.99745	8.14295	9.63499	7.09086	8.81852
P60842;J3KT12;P60842-2;J3QL43;J3KSZ0;J3QR64;J3QLN6;J3QKZ9;J3KS25;J3KTN0;J3KS93;J3QL52;J3KT04;J3QQP0	P60842;J3KT12;P60842-2;J3QL43;J3KSZ0	Eukaryotic initiation factor 4A-I	EIF4A1	12.4188	7.14598	12.1996	12.7735	12.1171	11.6265	14.2319	16.2863	16.8895	8.10466	6.76963	11.5445	11.1348	12.4026	12.6788	13.4693	15.7194	15.5065	15.6844	8.44758	11.1308	6.88819	13.0718	14.8482	12.5281	18.5344	17.3662	15.945	5.21158	14.415	15.1803	14.7078	19.79	19.4976	12.1838	25.0552	22.5317	5.01165	19.216	17.8703	16.9126	25.6675	23.7412	22.1292	14.6291	14.3723
Q5JP53;P07437;Q5ST81;G3V2A3;M0R1I1;G3V5W4;G3V2R8;G3V3R4;G3V2N6	Q5JP53;P07437;Q5ST81	Tubulin beta chain	TUBB	7.28625	4.57913	6.41211	13.8409	14.2147	12.1608	11.4384	5.65509	3.188	5.82525	5.55169	10.2337	5.832	10.0768	7.85123	2.26917	7.91028	9.64314	4.65583	0	4.54584	9.56814	7.31452	13.9403	7.61893	2.62209	2.61857	3.92136	11.8649	7.81201	3.22797	3.50142	6.114	4.72792	11.5801	5.29169	3.23554	0	2.18389	6.39863	4.96482	7.23093	5.90674	8.98522	2.83011	14.557
P05141	P05141	ADP/ATP translocase 2;ADP/ATP translocase 2, N-terminally processed	SLC25A5	15.1885	4.3894	12.5975	14.4456	11.4492	9.68056	8.11373	10.4232	7.32357	13.1583	4.51401	10.841	4.90192	13.1261	9.24571	11.2895	10.1827	11.5189	14.7029	16.6257	8.42099	10.9305	13.7216	15.3758	10.7145	14.9093	18.0167	14.0265	8.50202	10.7594	16.7234	13.524	20.8349	23.7471	12.165	19.186	11.7657	7.78832	10.2518	14.092	12.9138	14.017	11.4996	15.2007	12.9488	9.66849
Q9BWD1;Q9BWD1-2	Q9BWD1;Q9BWD1-2	Acetyl-CoA acetyltransferase, cytosolic	ACAT2	6.96059	1.09621	21.945	16.1369	15.8284	15.0549	13.5409	13.8169	7.86862	14.2469	0.624111	9.24941	1.87688	12.7976	13.2953	5.9453	5.35179	5.00179	15.3078	6.23018	16.9882	16.9495	15.8553	6.66604	12.4411	8.10466	5.8264	12.6235	1.40213	12.5449	5.36731	3.44028	3.3132	2.24303	8.59611	2.94216	21.2508	2.11771	13.4434	13.8892	16.9303	4.34111	4.49962	3.59738	16.1747	11.7306
P31930	P31930	Cytochrome b-c1 complex subunit 1, mitochondrial	UQCRC1	7.9628	5.26866	18.0822	9.25638	9.51006	8.81336	9.2863	8.73413	9.7145	6.33091	3.34206	8.68631	9.34314	10.4762	12.0436	9.49912	11.6006	10.7468	17.3085	12.1769	19.2771	32.1842	18.0305	12.8638	25.0174	18.2558	15.9245	12.6597	9.09418	10.7555	10.9568	10.5217	15.0577	14.9989	14.5208	11.7855	5.22969	1.09841	8.92496	9.1727	7.41889	19.1314	16.7939	16.3125	8.06164	13.505
CON__P15636	CON__P15636	0	0	140.198	0	20.5739	28.5849	20.3496	10.3362	35.6713	19.8407	130.668	14.7965	6.57216	143.772	1.70436	31.0218	43.1586	17.5956	34.0295	43.3506	42.0011	0	44.6799	36.0224	38.6119	43.0894	34.2585	58.1888	46.2676	66.4631	34.9556	54.5483	38.5113	78.0399	44.0665	72.2339	22.9429	2.23754	0	0	7.78245	191.559	241.72	80.6701	348.875	92.4997	58.5419	30.573
Q9BSH5	Q9BSH5	Haloacid dehalogenase-like hydrolase domain-containing protein 3	HDHD3	2.89005	1.84616	9.18239	9.57373	6.32041	5.28731	5.28839	3.72895	3.14154	3.30077	0	8.23512	0	10.8441	3.53183	3.05188	3.14912	3.17173	11.887	0	8.8993	10.3831	12.0234	5.00007	9.62895	6.60657	5.77757	2.66481	0.615074	5.90539	3.1904	2.62931	2.94217	3.0196	4.77796	1.38742	2.201	0	5.32036	3.31159	2.78594	3.72717	2.99476	5.5416	5.42719	4.41503
P21399;F5H2R8;F5H143;F5H3Z7;E9PEF1;O00408-5;O00408-4;O00408-3;O00408	P21399	Cytoplasmic aconitate hydratase	ACO1	3.63851	2.13737	10.2057	3.61574	2.95605	3.55328	2.94651	2.93478	2.4654	2.9583	1.07482	2.5557	1.0268	2.76519	2.85153	2.59749	2.72871	2.44265	4.28037	1.88547	4.02799	5.38577	4.33516	5.40834	2.68183	4.37789	4.3515	4.42571	2.57529	3.96085	2.97782	3.22531	4.45541	3.46649	3.75044	5.19895	5.51885	0.479314	3.8113	3.72895	5.16205	3.49997	2.48769	2.07716	3.65977	3.81877
P08684;A0A499FJM4;A0A494C0W7;A0A494C192;E7EVM8;C9JBD2;Q9HB55-6;Q9HB55;Q9HB55-2;C9JA26;Q9HB55-3	P08684;A0A499FJM4;A0A494C0W7;A0A494C192;E7EVM8	Cytochrome P450 3A4	CYP3A4	5.81581	4.30202	13.2057	17.0226	13.6764	16.3435	6.48385	5.99439	5.75327	9.50632	4.33189	9.79759	5.13308	10.6853	8.88587	4.56886	5.70223	6.41544	15.3719	4.95165	8.40025	8.15828	7.80583	11.4903	6.77757	5.26209	7.07573	10.0754	8.9356	9.38327	8.54961	9.11794	8.22176	7.5692	10.3542	9.43985	14.2234	11.3902	13.0244	9.26285	14.4588	9.75613	8.35685	12.6388	10.7034	4.32122
P22310;P22310-2	P22310;P22310-2	UDP-glucuronosyltransferase 1-4	UGT1A4	3.85863	4.58693	5.01866	7.66016	9.7694	12.6959	5.41976	7.79617	3.46332	8.18443	4.63576	7.25128	5.20319	9.29504	8.74831	7.33019	6.20217	6.83816	4.22537	1.33559	3.98022	8.82465	4.14438	8.55965	7.3107	5.69916	7.3726	9.92227	6.27955	12.062	10.3423	9.20741	9.27082	9.66225	6.78969	4.55341	3.93817	2.57819	10.3421	4.65045	5.25634	6.22876	5.59936	9.40677	7.58724	10.0893
Q8NBQ5;D6RCD0	Q8NBQ5;D6RCD0	Estradiol 17-beta-dehydrogenase 11	HSD17B11	6.78379	2.05209	15.8659	4.64144	5.06166	4.42824	3.52338	3.66077	3.26734	2.74915	0.846486	4.80835	7.56149	5.86091	5.78891	5.87654	5.33135	6.78797	8.76607	2.02374	7.71687	7.04954	9.18624	10.0734	12.4351	10.8831	12.3855	10.7373	8.0969	14.8675	12.7272	10.4266	14.025	14.6612	9.89135	22.0775	9.05208	3.56113	9.86753	9.4871	11.7886	11.5851	9.37936	8.78119	7.22454	6.80769
P02794;G3V192;G3V1D1;E9PRK8;E9PKY7;E9PPQ4;E9PQR3;E9PKM5	P02794;G3V192;G3V1D1	Ferritin heavy chain;Ferritin heavy chain, N-terminally processed;Ferritin	FTH1	1.3637	8.85533	15.2441	6.66897	5.37155	4.99119	11.7568	13.4834	12.4188	6.0903	6.93395	6.00676	9.13557	4.57933	4.45647	12.1978	14.4307	9.56685	8.15293	19.2123	3.36228	4.12617	7.44181	1.01436	8.91757	10.4605	4.05706	2.27382	3.20487	1.36291	1.16792	1.38065	4.5091	4.98975	1.32626	3.52106	0	16.9081	5.22767	4.50936	5.48784	14.494	10.1918	6.50416	4.22857	0.908106
P61313;E7EQV9;A0A2R8YEM3;E7ENU7;E7EX53;A0A2R8Y738;P61313-2;E7ERA2	P61313;E7EQV9;A0A2R8YEM3;E7ENU7;E7EX53;A0A2R8Y738	60S ribosomal protein L15;Ribosomal protein L15	RPL15	7.9742	5.29208	6.98887	3.8661	3.05475	3.63913	3.76464	5.28787	6.59376	2.90076	3.11352	6.02372	7.75267	4.3097	4.93429	3.85568	5.13572	6.59093	5.15043	4.44636	7.34218	8.35764	5.59852	6.27924	5.39481	4.04142	4.22114	6.71928	7.21877	7.00962	7.61906	6.19437	12.2399	10.1738	5.07902	12.5347	5.94974	0	4.73313	7.08188	5.96672	12.0263	8.90424	12.4185	7.07395	3.01206
P63241;I3L397;I3L504;P63241-2;Q6IS14	P63241;I3L397;I3L504;P63241-2;Q6IS14	Eukaryotic translation initiation factor 5A-1;Eukaryotic translation initiation factor 5A;Eukaryotic translation initiation factor 5A-1-like	EIF5A;EIF5AL1	13.3579	3.19228	11.6239	10.0023	9.90695	13.1884	12.3529	14.2193	11.0387	5.34928	5.96776	13.442	6.13893	10.4956	16.8367	16.6946	11.7304	15.3398	4.25857	13.2189	6.16545	3.53028	12.2692	9.88927	9.94055	10.1648	8.27922	10.4459	7.00585	11.8126	9.30053	7.60784	10.7934	8.75574	11.1917	12.5117	19.4221	3.30157	19.5314	15.0795	16.448	19.326	22.8648	21.6155	15.5145	11.8154
Q14353;Q14353-2;A0A1W2PR36;K7EM34	Q14353;Q14353-2;A0A1W2PR36	Guanidinoacetate N-methyltransferase	GAMT	4.94301	7.23841	9.37178	2.70562	5.29854	4.63783	5.38121	3.59829	2.50135	6.74877	0	5.69519	2.92578	6.14968	8.82946	4.90634	4.63209	0	4.61846	0	6.48087	11.9051	5.49786	5.13321	2.27089	2.8635	3.44851	5.4949	3.84889	4.19454	3.49637	2.90109	3.27544	1.81114	4.93936	3.40117	2.52127	0.181202	1.86596	2.42851	3.89501	3.51152	2.59642	1.97098	4.21985	4.8183
A0A0C4DGS1;P39656;P39656-3;P39656-2;U3KQ84	A0A0C4DGS1;P39656;P39656-3;P39656-2	Dolichyl-diphosphooligosaccharide--protein glycosyltransferase 48 kDa subunit	DDOST	8.36956	4.91182	9.49622	6.2146	5.31731	6.11022	5.23644	7.1018	4.44546	4.20987	3.05036	5.52338	4.33352	6.73159	7.09088	8.17755	7.10701	7.72014	4.40592	2.066	6.86649	4.08741	8.99565	11.1109	8.07319	9.47292	8.88711	11.5119	6.02831	10.8167	8.75847	11.3374	18.1489	13.1627	8.18205	14.0859	7.03954	3.06155	10.5297	7.34072	8.22776	12.6545	12.3727	13.219	8.66786	10.0591
P18077;C9K025;F8WBS5;F8WB72	P18077;C9K025;F8WBS5;F8WB72	60S ribosomal protein L35a	RPL35A	7.34366	5.09113	11.5392	8.23404	8.78848	7.16636	6.19315	10.1344	10.107	8.29985	0	9.70332	1.10029	9.89112	9.67479	12.9157	16.8161	15.1331	10.9219	6.09603	7.6797	13.1359	8.75071	8.01696	13.5655	8.79101	7.20547	11.3151	7.41502	10.857	6.40302	8.15374	16.2998	9.70437	10.7036	17.962	12.7238	3.44199	9.5583	11.5579	9.36346	13.4869	13.1283	7.84357	7.80634	12.2166
P62917;E9PKZ0;G3V1A1;E9PKU4;E9PP36	P62917;E9PKZ0;G3V1A1;E9PKU4;E9PP36	60S ribosomal protein L8	RPL8	5.68189	5.96365	8.0917	6.89848	6.2299	5.3578	4.13718	10.0729	7.24643	3.20595	7.0629	7.50673	5.84779	8.84408	10.1504	8.16719	8.58109	8.37465	8.45062	3.29084	8.90112	2.95434	5.50248	7.66822	8.02812	6.95191	6.15451	5.95323	4.61383	5.80202	5.28677	5.65364	4.7907	5.98199	7.26685	2.71952	8.67398	2.76645	8.26891	6.68846	4.78831	6.00584	10.1851	7.78453	5.19692	5.57096
Q15493;Q15493-2	Q15493;Q15493-2	Regucalcin	RGN	1.28133	1.06161	9.88141	1.33955	1.08523	1.87894	1.43925	2.0324	1.29508	0.568911	1.08844	1.14732	0.363112	1.22745	1.35545	0.938391	0.440645	0.629875	1.58051	1.36882	2.32661	0.872487	1.46959	1.54573	1.52103	1.68571	1.61809	1.86305	0	1.36434	1.10879	0.908285	1.12705	0.840634	1.80905	1.03783	1.84394	0.450737	1.88091	1.41102	1.51648	0.789005	0.670059	0.1679	0.766609	1.05718
Q02543;M0R117;M0R0P7	Q02543;M0R117;M0R0P7	60S ribosomal protein L18a	RPL18A	10.363	7.32895	14.0178	5.52032	8.99493	11.7973	7.24171	9.66136	11.6691	9.15633	5.87639	6.19262	6.91339	10.1167	8.21041	11.1396	11.8224	12.32	12.3877	3.6772	11.0068	3.28004	2.82075	5.53085	4.71218	8.65896	8.90218	11.1824	4.91961	10.0139	9.95896	9.23344	11.1801	9.58039	7.58951	10.2638	15.4254	3.09424	7.17614	9.54668	11.3616	12.4116	13.5954	2.59017	4.7968	9.72027
Q02878;F8VZ45;U3KQR5;F8VR69;F8VWR1;F8VU16;F8VZA3	Q02878	60S ribosomal protein L6	RPL6	6.36035	7.71336	8.71001	5.96643	4.62563	5.30135	4.79873	6.29608	6.49468	6.03103	3.94545	7.58503	4.98857	4.67079	4.2134	4.88932	5.26487	4.77733	5.89358	6.4785	6.94784	6.63321	4.54023	5.20635	5.58156	9.68061	6.86924	8.20721	5.50239	8.63153	6.88354	5.12245	7.24707	6.3182	4.59058	2.28003	5.89875	1.87549	6.28435	5.2582	4.88038	6.62635	5.75632	5.9122	6.49207	6.16296
P24539;Q5QNZ2	P24539;Q5QNZ2	ATP synthase F(0) complex subunit B1, mitochondrial	ATP5F1	17.7359	13.3008	12.0948	17.6913	16.6935	21.2878	11.9845	16.1542	7.7748	15.9506	3.63372	15.5681	25.4079	15.1321	11.8698	14.6783	14.5875	13.7205	17.5647	21.855	22.1145	30.3248	24.4179	18.4538	23.4483	15.4547	21.1783	18.7547	17.9989	25.6719	18.7028	22.1781	25.5302	20.8098	15.9773	23.3019	12.0596	6.5625	11.8662	12.258	14.3038	19.6813	18.7409	16.0405	16.0765	23.827
Q14749	Q14749	Glycine N-methyltransferase	GNMT	5.03973	2.60883	23.8496	5.34287	5.28482	6.67155	3.80643	5.19713	4.98903	2.69169	2.76454	4.10708	3.09132	5.6905	5.06825	3.43474	3.97772	3.56162	8.10159	5.89108	13.3941	24.1711	12.7502	10.4428	9.08052	12.8729	11.8991	6.56592	2.84438	8.13571	6.80394	7.64926	7.6379	6.35235	9.04029	8.72583	5.84472	2.17247	6.66937	5.87953	6.31342	3.28312	4.51463	4.05653	3.78468	8.87249
Q16134;D6RAD5	Q16134	Electron transfer flavoprotein-ubiquinone oxidoreductase, mitochondrial	ETFDH	6.40124	2.84303	13.9552	9.18369	8.62407	8.61824	7.03424	8.96785	6.93843	6.18096	2.36599	9.51461	4.42779	9.48299	8.16387	7.95697	7.489	8.26498	8.82624	5.17603	8.20268	11.2183	7.49362	9.34198	10.1976	9.52856	10.2037	9.90731	5.95711	11.0525	9.80314	9.93821	12.392	11.3305	9.78828	14.9753	10.9747	5.46891	10.4927	9.97027	9.337	10.7895	10.2271	8.42709	7.38019	8.89925
A2VDF0;A2VDF0-2;X6R6T9;X6RK00	A2VDF0;A2VDF0-2;X6R6T9;X6RK00	Fucose mutarotase	FUOM	1.34055	0	15.3015	0.969832	2.2527	2.19245	2.31633	1.87444	0.973235	1.19449	0	0.866785	0	1.94615	3.4077	0	0.655244	0	2.26979	0	2.75926	2.84997	4.32078	1.54916	1.99787	1.77621	1.88454	1.08944	0	1.60978	1.18254	0	0	0.454718	1.23833	0	0	0	0	2.06113	2.90024	0	0	0	2.72152	1.19077
P62263;A0A2R8Y811;E5RH77	P62263;A0A2R8Y811;E5RH77	40S ribosomal protein S14	RPS14	6.78195	6.73985	8.97384	6.44087	5.24144	6.00257	6.47144	8.58533	9.70708	5.29318	8.36699	4.16204	4.90501	6.44239	7.1928	5.41398	5.56844	6.01671	5.2098	4.42006	7.0862	9.23529	4.31076	8.78564	4.31161	10.8846	8.91232	10.508	4.57291	9.30197	9.29191	8.3365	8.77753	8.50529	7.71901	11.0875	10.6348	6.71371	7.02901	5.50588	7.71212	9.02765	9.66933	6.94446	4.72354	3.85655
P20340-2;P20340;P20340-4;P20340-3;F5H3K7;Q9NRW1;J3KR73;Q9NRW1-2;C9JU14;F5GX61;C9JB90;C9J0I2;Q14964	P20340-2;P20340;P20340-4;P20340-3	Ras-related protein Rab-6A	RAB6A	9.75576	7.39755	14.8555	4.93309	13.1985	10.5065	5.24744	14.4666	13.1813	5.44955	5.55223	7.42561	13.8586	6.23309	6.13502	12.1003	12.9685	9.01609	9.75778	10.7314	8.1679	12.3266	10.7846	7.14833	17.2336	13.4204	13.2732	11.0248	5.30812	13.112	7.86908	12.605	15.4562	11.1094	7.53002	9.44389	7.74526	9.04969	6.93202	11.6346	13.1916	15.044	17.5293	13.9759	4.70393	12.2135
O75356;G3V4I0;G3V450;H0YJH1;G3V3Y0;REV__Q8N2N9-4	O75356;G3V4I0	Ectonucleoside triphosphate diphosphohydrolase 5	ENTPD5	5.89	2.15235	11.8624	7.08448	6.3128	10.1958	7.94059	6.55551	6.14742	3.84103	1.29998	5.15699	2.39473	5.85036	4.93389	6.6952	6.22985	5.53251	7.55597	4.99144	6.27826	8.20211	7.90332	7.35071	8.28887	9.16813	10.3032	7.93692	2.31999	10.0372	8.61683	7.70408	10.6958	9.16065	7.33259	13.2099	10.461	1.9146	12.2699	11.4784	11.0718	14.7482	12.4013	11.9188	7.93052	5.81793
Q96I99;Q96I99-2;E9PDQ8;H0Y852	Q96I99;Q96I99-2;E9PDQ8	Succinyl-CoA ligase [GDP-forming] subunit beta, mitochondrial	SUCLG2	9.38281	2.42618	13.7823	7.66074	6.01861	7.77143	6.91963	6.51448	8.4055	4.72526	3.27615	8.94302	4.05815	10.0626	9.32163	9.74413	12.3038	9.73781	11.2009	2.46436	13.1777	9.07912	14.1779	14.4088	14.5986	15.6079	17.678	14.619	4.54414	18.0699	14.9415	12.5842	22.4411	18.8401	11.087	22.8258	10.9795	3.82728	14.0629	14.0383	14.0553	16.4427	13.1958	16.0537	8.9087	9.78474
P0DN79;P35520;P35520-2;C9JMA6;H7C2H4;H7C1W6;H7C2W0	P0DN79;P35520;P35520-2	Cystathionine beta-synthase	CBS	6.46997	3.19151	11.2071	8.33596	6.3031	7.01653	4.97947	6.635	4.94522	4.52174	1.634	6.14203	4.44514	7.30614	8.31136	4.41031	4.05845	3.84274	10.5356	2.68968	9.55103	15.5622	11.0021	8.23708	7.22547	6.05491	4.82067	6.27943	3.53487	6.24549	4.56196	4.32238	5.45013	4.87725	8.23755	5.31457	5.14494	1.39488	6.28985	4.24501	5.60023	4.62147	3.78498	3.41161	6.70109	8.47274
P62854;Q5JNZ5	P62854;Q5JNZ5	40S ribosomal protein S26;Putative 40S ribosomal protein S26-like 1	RPS26;RPS26P11	6.93649	0	9.66071	0	0	1.98867	4.35651	7.1681	0	0	0	0	5.39484	0	3.90897	0	0	0	2.70204	8.03129	3.50589	6.01728	8.55958	6.38261	6.7994	4.86926	4.357	4.83677	5.37849	1.70052	4.06343	0	10.4703	5.41927	4.2567	0	0	0	1.77763	3.87436	4.41166	7.70475	0	4.64379	3.27264	0
P35579;Q5BKV1;B1AH99;REV__Q9UKV3-5	P35579	Myosin-9	MYH9	13.3936	4.28916	9.69183	13.7205	13.3911	15.8959	13.0553	15.93	18.8391	10.4873	7.37948	15.2446	7.14037	17.1791	16.7155	20.1123	20.7356	26.213	17.6917	9.80646	14.178	13.9973	13.4542	16.3623	19.4671	17.2673	18.7547	18.4355	5.21455	16.2679	14.3119	14.5944	23.1473	20.9874	15.6345	26.6125	25.4095	5.2809	23.3	17.9503	19.4695	33.188	30.4254	28.5251	18.8685	15.6037
P30085;P30085-3;Q5T0D2;A0A494BXC7;P30085-2;E9PJD2	P30085;P30085-3;Q5T0D2;A0A494BXC7;P30085-2	UMP-CMP kinase	CMPK1	5.62208	4.76675	10.2564	4.33646	3.06675	3.94953	3.06269	2.35048	3.74866	2.39496	2.10627	3.70666	7.82581	3.70023	5.17235	6.31962	6.11215	4.49475	3.02161	8.44708	4.3399	2.6106	3.98654	5.30987	5.51958	4.96926	3.87902	5.20763	2.19733	6.04517	4.87051	3.61711	4.11807	5.6357	4.07968	5.45538	8.33733	1.26895	5.24179	4.28203	7.84992	5.65419	7.24682	6.40138	8.18283	4.26535
Q9UBR1;Q6AHZ8;F8WC94	Q9UBR1	Beta-ureidopropionase	UPB1	1.92398	1.50467	13.3752	5.77377	6.63433	6.81621	6.00746	7.10125	2.61998	2.84459	0	4.09794	0.52748	5.45354	4.84645	3.94087	3.31808	0.50496	5.68596	0	4.22316	7.42721	6.14575	1.6166	5.47339	4.46739	3.46587	4.65284	0	3.2093	2.41885	1.56027	1.83836	1.2795	1.55471	1.63002	6.54998	0.841589	9.6336	5.09191	5.85335	1.17193	0.963871	0.839396	4.94974	3.66902
O60701;O60701-3;O60701-2;E7ETF4;E7EV97;E7ER83;E7ER95;D6RHF4;E9PBD2	O60701;O60701-3;O60701-2	UDP-glucose 6-dehydrogenase	UGDH	8.45609	12.9176	9.33204	7.55592	7.87104	8.17283	7.50747	11.2097	11.3143	6.60698	11.0761	10.8058	12.7203	11.9355	11.3221	11.2711	12.2089	12.0472	9.59355	20.6278	10.452	5.56864	10.5187	11.1888	12.6545	11.4833	10.6056	11.5101	14.905	13.2014	10.5697	10.249	11.7469	12.7435	11.7771	12.8995	12.3338	9.34076	12.5185	8.12264	10.5722	11.5005	10.3052	11.1732	11.8675	10.4899
O95563;Q5R3B4	O95563;Q5R3B4	Mitochondrial pyruvate carrier 2	MPC2	5.54709	3.7138	12.2651	24.1297	14.9341	8.42968	0	11.3374	8.08729	9.18831	1.9103	13.7431	3.47256	15.9683	18.3904	6.74568	8.70948	8.93888	14.2197	2.35485	21.2118	27.4935	17.0181	9.72348	13.1871	9.85742	9.41493	9.66493	5.33368	7.09923	8.79184	7.18786	4.50446	3.91398	10.2684	3.8872	2.81999	0	10.5307	10.1499	4.72017	2.79549	5.07779	7.43166	15.2053	16.0979
P29401;P29401-2;E9PFF2;F8W888;F8WAX4	P29401;P29401-2	Transketolase	TKT	9.73525	9.3418	6.80073	8.33194	8.33273	10.6754	12.3122	10.5947	11.132	6.66188	6.92678	8.82764	7.40881	9.06303	10.1268	8.19088	7.50862	5.80811	6.85009	18.0682	5.16841	7.59449	6.97505	10.3773	9.01275	8.09567	5.9969	9.77007	12.9345	11.698	8.77683	5.92722	5.48919	5.47289	8.57031	5.29217	10.3691	8.14091	9.94163	10.678	13.961	9.81916	11.4904	5.70359	7.50121	9.92537
Q8WUY1;H0YAR9	Q8WUY1	Protein THEM6	THEM6	7.12124	0.392417	14.4686	7.38639	9.77204	9.19901	6.57351	12.65	8.12582	7.30734	1.49273	6.48401	2.35743	10.304	13.5002	7.4542	11.4083	11.6202	4.20124	0	10.9572	8.61678	10.4609	7.97405	10.4732	12.5014	12.3301	12.3566	4.82324	12.9469	9.3566	9.35632	11.0203	9.77551	8.49991	8.4441	8.02055	0	12.1938	12.5869	10.7263	9.40807	13.5219	9.19404	9.28245	11.2791
P08758;D6RBE9;E9PHT9;D6RCN3	P08758;D6RBE9	Annexin A5;Annexin	ANXA5	14.1115	8.51844	6.68607	8.50819	8.86833	9.92948	10.6114	12.6685	15.375	14.5752	4.46439	12.8843	8.6506	14.5573	16.9171	20.1914	22.8501	25.8184	6.30316	8.93934	6.94453	11.7075	9.49172	15.9096	16.9044	14.866	14.6511	22.2344	10.1785	26.9522	18.9008	22.7557	31.5703	29.8807	16.5805	28.6451	18.1349	4.06338	24.9918	15.9776	15.1516	34.8102	30.2436	38.3148	21.7794	17.6025
P28288;P28288-2;A0A3B3ITW3	P28288;P28288-2	ATP-binding cassette sub-family D member 3	ABCD3	9.13345	1.25819	10.7562	8.16024	7.5	9.92554	6.06442	9.29715	8.22262	8.4225	0.386279	7.91018	2.41588	8.11058	6.7041	7.64471	7.09672	8.50777	8.10608	1.03551	9.49596	8.50929	9.06438	11.2063	9.36959	10.6079	12.5049	11.7795	2.32465	13.8081	12.2792	12.7348	13.6549	14.7325	10.9275	14.6184	15.5739	1.34267	12.8956	15.5797	15.8474	22.7197	19.5379	16.0778	10.9863	8.33069
P40925;P40925-3;P40925-2;B9A041;C9JF79;B8ZZ51;C9JLV6;C9IZI0;F8WFC2	P40925;P40925-3;P40925-2;B9A041;C9JF79;B8ZZ51	Malate dehydrogenase, cytoplasmic;Malate dehydrogenase	MDH1	3.27951	1.61375	10.6307	3.72675	3.26753	5.08877	6.40322	1.70655	3.41683	4.47478	2.77049	4.75647	1.61338	3.6029	4.13957	2.40042	2.57901	1.64561	3.86978	6.95729	2.59971	2.4955	3.61672	2.9976	2.29369	1.74983	1.3172	3.55812	2.09544	3.2191	2.24702	2.36993	1.09486	1.46471	3.87905	1.32971	6.81138	3.14979	7.06429	6.4466	4.33679	2.58038	3.38242	2.01823	2.64982	2.77164
K7ELQ9;Q6UW68;K7EM09;K7EPR0;K7ER05;K7EJQ9;K7EMV9	K7ELQ9;Q6UW68;K7EM09;K7EPR0	Transmembrane protein 205	TMEM205	12.4716	2.90883	17.6364	7.6405	4.42626	4.5152	3.53586	5.02256	4.83089	3.20532	8.83332	7.68314	4.07474	5.33614	5.1662	3.85527	5.39796	4.67522	6.50285	8.93265	6.96289	15.8431	5.17862	22.9413	7.69559	9.41976	10.2348	9.87986	3.86539	10.5666	6.09505	9.32765	11.8352	8.82506	10.8178	11.1369	11.2004	4.71202	5.8109	10.0256	9.8667	9.58391	9.74509	8.5312	6.73753	5.36206
P16083;Q5TD07;Q5TD05;A2A2U4	P16083;Q5TD07	Ribosyldihydronicotinamide dehydrogenase [quinone]	NQO2	2.69602	0	2.62876	3.00178	3.12344	4.99905	2.3419	2.85649	3.40417	2.04235	0	1.86604	0	3.04054	2.9626	2.50073	1.88469	0.93767	0.448418	0	0.584682	0.878451	0.557207	4.82956	0	0.97955	0	5.42026	0.896798	5.38211	2.57926	2.33743	1.00823	1.10377	4.08226	1.22452	3.59324	1.33516	4.34713	4.6921	4.28321	1.73011	1.67653	0.499234	2.25874	3.38686
P61353;K7ELC7;K7EQQ9;K7ERY7	P61353;K7ELC7	60S ribosomal protein L27	RPL27	4.67696	2.54607	11.064	5.09388	3.28918	3.97467	1.76517	5.94419	8.9055	2.56489	0	8.43892	3.28845	3.18463	3.47216	2.88606	3.77598	2.75992	4.11461	5.21853	5.14999	7.15522	2.63668	5.90796	4.3368	5.34635	4.85176	5.93068	2.24466	7.53362	5.13691	4.7298	5.14407	5.70364	7.18211	5.11313	4.99134	2.3736	6.98226	5.86258	6.77526	6.84941	8.37523	4.20435	2.14027	5.23909
P49207	P49207	60S ribosomal protein L34	RPL34	6.64212	0	9.67017	6.91448	7.95945	10.7382	5.92945	12.6793	8.76414	4.96485	0	16.4989	9.10828	6.03184	5.57531	4.46747	6.4029	4.48794	5.90167	10.8496	10.3893	14.0048	6.2509	7.6723	9.80472	9.49703	5.32254	8.70182	3.55544	7.14209	7.83159	5.2681	6.31521	6.12152	6.46054	4.41147	9.49649	2.58688	8.20141	6.01607	8.51022	8.1458	8.30335	6.22295	4.12735	13.692
P61978-2;P61978;S4R457;S4R359	P61978-2;P61978	Heterogeneous nuclear ribonucleoprotein K	HNRNPK	7.11547	2.6212	12.2922	8.01451	7.90398	7.89328	7.41819	8.438	8.10343	5.54145	2.82006	6.97264	4.39071	7.95689	8.35779	6.56658	7.23636	9.0842	8.32869	10.0211	8.33923	7.14156	7.67337	8.08365	7.21342	7.48187	6.72929	6.7399	2.78283	8.41804	7.04682	5.92251	7.52766	7.32458	7.05135	9.0087	7.93287	0.949485	13.4167	11.4579	11.0926	13.6896	10.2647	8.22803	7.47093	7.36741
P06744;A0A2U3TZU2;P06744-2;K7EQ48;A0A2R8Y6C7;A0A0J9YXP8;A0A0J9YYH3;A0A0J9YX90;K7EPY4;K7ERC6;K7EP41;K7ENA0;A0A0J9YXM3;K7ELR7;A0A2R8YF08;A0A0J9YXH9;K7EIL4;A0A0J9YYI8;K7ESF4;Q8N196	P06744;A0A2U3TZU2;P06744-2;K7EQ48;A0A2R8Y6C7;A0A0J9YXP8;A0A0J9YYH3	Glucose-6-phosphate isomerase	GPI	2.97687	4.63923	5.93264	6.27159	7.27014	7.09758	6.67167	3.41049	2.90449	3.34369	5.81993	6.88974	1.9264	4.78747	6.69926	4.17055	3.98066	2.977	4.77778	2.9333	4.35649	3.87716	3.05241	4.32966	1.0298	2.12797	1.36335	6.32738	2.9264	6.10593	3.1449	2.28204	1.54951	1.54951	4.69457	1.38191	15.0971	2.65813	12.3079	7.50656	7.24449	3.21801	3.54868	2.28163	9.92047	2.76998
P62851	P62851	40S ribosomal protein S25	RPS25	4.58765	7.46732	11.3644	7.52881	10.0033	9.55559	8.13569	15.5132	12.1575	11.8695	3.84285	7.50231	7.33196	10.8631	8.00228	11.9799	16.7284	18.2623	12.8868	0	14.9544	9.63628	17.4014	6.67645	13.8568	9.28449	8.50461	8.50441	8.14178	6.17687	6.68525	5.76895	7.30307	8.04791	8.27841	14.2828	16.9099	0	13.2241	8.08046	7.88839	7.28521	8.74146	8.23784	5.08914	14.0905
Q92947;Q92947-2;K7EKH1;K7EKT3;K7ES74;K7ESA6;K7ERX1;K7ER63;K7EQ99	Q92947;Q92947-2	Glutaryl-CoA dehydrogenase, mitochondrial	GCDH	4.61465	3.27491	9.06288	3.29104	3.31068	3.42284	2.54423	3.47189	5.05411	3.74905	1.93348	3.5463	4.77991	2.66519	1.15364	1.34673	1.58385	3.25737	6.57531	2.34318	10.7061	19.8223	7.17175	10.0017	8.73288	10.0118	9.84479	8.09847	4.68423	12.5347	8.87072	11.0426	13.4958	8.38024	11.4989	8.48987	1.16579	1.52152	6.46182	3.98251	3.82048	4.92208	7.08571	3.58139	1.85071	7.89591
O43707;O43707-2;F5GXS2;O43707-3;H7C144;K7EP19;D6RH00	O43707;O43707-2;F5GXS2;O43707-3	Alpha-actinin-4	ACTN4	6.77002	5.84917	13.384	9.63733	9.2162	11.1106	8.6543	12.1339	11.0519	6.78171	5.66501	9.20533	4.81082	9.24135	10.4847	9.10452	9.59745	8.89777	10.5141	8.87783	7.94309	10.49	8.17839	8.85028	8.90038	8.17056	6.66943	9.86375	5.30263	10.194	7.44345	5.07394	5.47982	4.44399	8.77239	5.84924	13.33	3.93741	14.6371	14.1348	15.3013	10.8135	9.8562	7.27072	11.781	8.05713
P62269;J3JS69;A0A0G2JQH2;Q5GGW2	P62269	40S ribosomal protein S18	RPS18	5.79314	5.38524	8.99058	5.09377	4.96891	5.54988	4.77156	7.92444	5.7419	5.10484	6.56029	4.74328	4.23725	5.91076	4.89682	5.17338	4.91457	5.87252	5.02859	15.4307	6.20177	7.84855	5.1124	6.04139	6.38831	7.00249	4.78657	5.4492	3.99414	4.6209	5.22965	6.64273	6.09486	6.75757	5.9342	8.81423	4.50918	5.54449	3.50312	6.16054	6.72173	8.56802	8.97217	6.87808	5.60089	11.0682
Q04446;E9PGM4	Q04446;E9PGM4	1,4-alpha-glucan-branching enzyme	GBE1	6.56684	2.818	7.66475	7.35397	6.73762	7.34976	7.37109	10.459	8.03758	6.62068	1.77484	6.645	1.99519	7.1719	7.55388	7.5977	9.51046	10.2327	8.63061	5.03575	6.44582	5.6603	6.89547	5.91784	6.10897	7.31807	5.86569	8.89461	2.09028	7.17321	4.01144	3.21457	5.82491	5.83073	6.71727	8.90397	12.6887	1.15492	12.1154	8.46261	10.3176	11.9675	10.5314	10.6215	8.4977	5.46999
O43488;H3BLU7;H7C5H7	O43488;H3BLU7	Aflatoxin B1 aldehyde reductase member 2	AKR7A2	2.65974	1.5775	11.9707	5.20306	3.25288	3.79422	3.52999	3.38121	2.51052	2.62604	2.39062	3.24106	2.3511	4.65522	3.81827	3.17906	2.90882	2.55092	4.61767	2.13781	6.06101	10.8541	6.54456	5.71258	3.19129	5.54067	4.83084	5.97991	3.75989	6.99886	4.83404	3.49335	4.12328	3.5669	5.10233	2.88369	3.03342	0.894844	5.23223	2.06803	3.61863	1.72118	3.33849	1.83247	4.10303	2.98818
A0A024RA52;P25787;C9JCK5;H3BT36;H7C402	A0A024RA52;P25787;C9JCK5	Proteasome subunit alpha type;Proteasome subunit alpha type-2	PSMA2	3.61397	0	10.9855	8.13403	10.3798	7.52084	7.34829	4.90125	2.16762	4.02223	0	5.97575	0	5.88479	3.45222	1.39133	1.7253	1.61619	5.68396	0.975445	3.96675	5.43471	11.1923	7.76827	6.13453	4.47335	1.78238	3.39777	0.519742	4.65846	4.503	1.2911	1.50852	1.09783	3.98019	0.467165	3.06016	5.03987	6.16046	4.05237	3.33611	1.84688	1.60477	1.75157	2.34701	8.73376
Q16775;Q16775-2;H3BPK3;H3BPQ4;H3BQW8;Q16775-3;H3BV79	Q16775;Q16775-2;H3BPK3;H3BPQ4;H3BQW8	Hydroxyacylglutathione hydrolase, mitochondrial	HAGH	2.50538	1.07322	12.0049	3.12106	2.88984	3.21709	2.67239	3.34571	2.38595	2.17136	0.23146	3.68172	1.05118	3.58599	2.95646	2.19629	2.31304	2.01254	3.46078	0.906746	4.61303	3.92361	3.7206	3.1893	3.90392	3.42655	2.88151	4.13318	0.465608	4.30312	2.88512	2.24687	3.31574	2.38865	2.89953	2.60672	5.02575	1.27012	5.73405	4.70029	5.2212	2.46533	2.36962	2.17115	5.02872	2.65392
P61106;X6RFL8	P61106;X6RFL8	Ras-related protein Rab-14	RAB14	7.94759	2.16555	10.8248	8.78643	7.09143	8.08268	7.6083	10.1179	9.54924	11.2359	2.9101	10.4331	3.64745	10.6137	8.12971	11.6105	14.1192	13.8163	11.0398	6.28949	9.50667	15.7605	8.88924	10.8319	16.9522	11.633	12.279	9.46153	5.46059	10.6019	10.893	10.7213	19.8263	14.2239	11.4125	14.3541	11.9144	1.96181	11.1808	8.99876	8.76416	19.1819	16.8065	13.5102	9.41613	9.28426
P35914;P35914-2;P35914-3;H0Y2L7;G5E9S9;B7Z4D4;B7Z212;Q8TB92-5;Q8TB92-2;Q8TB92	P35914;P35914-2;P35914-3	Hydroxymethylglutaryl-CoA lyase, mitochondrial	HMGCL	7.06086	3.92568	10.6622	6.42215	8.19473	7.57614	7.01048	8.1416	8.98948	6.85636	3.95408	7.81461	4.43615	10.2502	10.5766	9.36554	9.08311	6.63481	5.92973	16.1083	7.06597	7.94545	8.23198	9.32608	7.79584	10.5863	9.3155	11.309	4.09443	11.4998	10.9522	13.1484	16.0244	14.2121	9.25009	21.6657	11.4802	3.55471	12.5927	12.6476	11.7274	18.6321	13.9905	14.6455	13.4062	9.91701
F5H324;F5GYY5;P51690;C9J5G7;P54793	F5H324;F5GYY5;P51690	Arylsulfatase E	ARSE	4.37457	0.341236	10.32	7.09772	7.47404	7.65317	5.08723	5.86296	6.26947	4.48908	0	6.84225	0.394082	5.07655	7.6621	6.86392	7.07527	9.48001	6.76284	0.290412	6.89377	6.42731	6.75224	6.15194	7.14212	7.00129	6.49067	6.55966	1.44498	7.10636	5.65455	7.30632	9.80011	9.22779	5.31345	4.64225	0.176475	0	9.57792	7.75915	6.97082	8.74893	9.53253	10.0102	7.84158	6.77141
P27482	P27482	Calmodulin-like protein 3	CALML3	3.15527	0	13.7706	20.3501	8.93931	12.1178	4.77447	21.7221	20.8241	9.57749	0	0	7.27824	0	6.47335	6.21535	7.80923	0.96296	10.5715	0	8.21705	10.5578	3.30474	5.47799	4.20445	6.45903	5.74417	4.33164	6.42707	12.1164	27.8759	3.12592	5.30716	2.53733	8.65247	4.5949	5.00627	0	17.7864	17.8671	4.51543	11.2052	13.9455	0	8.60958	2.47081
O75489;E9PS48;O75489-2;G3V194;E9PKL8;E9PJE7	O75489	NADH dehydrogenase [ubiquinone] iron-sulfur protein 3, mitochondrial	NDUFS3	8.97562	1.78315	8.34842	5.02789	5.80802	4.034	3.73603	4.79672	5.76719	2.74239	0	2.66864	2.55614	2.88456	2.51005	4.1438	5.23049	4.97122	9.86468	0	4.7259	5.43868	8.31405	8.90993	8.43956	8.07069	9.18517	10.436	0	7.88455	9.64248	9.38704	19.0389	21.4018	7.2219	14.0561	4.51228	0	8.17681	8.34263	8.17456	12.0528	9.9194	13.4058	4.81944	8.52364
P46977;P46977-2;A0A0C4DH80;E9PN73;E9PI32;H0YET6	P46977;P46977-2	Dolichyl-diphosphooligosaccharide--protein glycosyltransferase subunit STT3A	STT3A	7.26148	2.3997	7.97241	6.86453	7.14524	7.36153	5.18473	6.98902	4.92407	4.92735	1.13668	7.64188	3.99507	7.75324	5.3451	6.19012	6.28543	8.24182	5.02599	4.01749	5.34648	7.11328	6.46713	10.7673	8.30899	9.58856	9.9797	13.0146	3.508	12.5181	11.8973	13.8451	14.0466	15.7077	10.0431	18.191	7.47975	1.86972	7.18632	9.34583	10.415	9.64314	11.731	10.9244	6.20803	9.48614
P02545;P02545-6;P02545-3;P02545-5;P02545-4;H0YAB0;A0A0C4DGC5	P02545;P02545-6;P02545-3;P02545-5;P02545-4	Prelamin-A/C;Lamin-A/C	LMNA	4.8	4.44936	8.1621	5.26191	5.37503	5.66947	6.20397	6.95347	6.12498	3.77112	4.71208	5.42178	3.59904	5.8073	6.00894	6.45928	6.27619	7.01495	6.25153	9.72715	6.45561	6.70181	7.615	5.5978	7.54687	7.01992	6.28845	6.77299	2.45845	6.17874	6.58865	5.02185	6.03799	5.76769	6.40443	7.44858	10.6019	2.30809	8.9184	8.74902	9.52337	8.61454	8.37615	7.59909	7.76952	5.69696
P54840;H7C1X7;F5H228;E7EWP2;E7EPJ7;O75962-5;O75962-2;O75962-4;O75962	P54840	Glycogen [starch] synthase, liver	GYS2	5.51707	0	10.1047	2.56399	2.59149	3.35873	1.56933	2.52143	4.40166	2.344	0	3.34225	0.85486	3.61977	2.62219	2.47364	1.97616	2.77908	7.75777	0	6.05004	5.86977	6.67486	5.99708	5.58896	6.65496	7.69889	8.20089	1.52058	7.49678	6.89664	6.77075	9.07824	8.11116	5.5817	4.28302	2.71658	0.229911	3.41178	5.84262	5.29852	5.11189	3.22041	3.44073	1.78134	4.4655
Q13724;Q13724-2;A0A3B3IRK6;A0A3B3IRW2;A0A3B3IS52;A0A3B3ITC1;A0A3B3ITU6;B8ZZE2;B4E3B8;A0A3B3IRI7;A0A3B3IRI1	Q13724;Q13724-2;A0A3B3IRK6;A0A3B3IRW2;A0A3B3IS52	Mannosyl-oligosaccharide glucosidase	MOGS	4.14479	0.335869	11.9035	4.91903	5.72224	4.93514	5.50184	4.97743	5.33138	3.58192	0.539491	5.17743	1.23374	5.74991	4.48557	6.69609	7.79051	7.81751	6.58942	0.495978	5.49106	4.99656	7.84452	7.00372	7.12507	6.1414	8.12143	9.53452	1.2659	10.5745	8.94149	9.5447	10.9801	11.5196	7.31568	3.30711	2.79721	0.0683616	6.64665	6.57502	6.73559	11.3296	9.38331	14.9233	7.67927	6.79779
P39023;G5E9G0;B5MCW2	P39023;G5E9G0;B5MCW2	60S ribosomal protein L3	RPL3	6.70239	4.21433	9.75963	5.44678	3.83394	5.75957	4.95949	5.96612	3.88142	2.94957	6.93984	5.05259	3.2986	5.28016	4.41605	4.27163	4.81294	4.51841	4.77136	10.9048	5.18889	5.84221	4.73985	6.60757	5.94201	6.20538	4.97185	6.55006	4.57766	6.18618	4.7074	6.17513	5.43908	5.61664	5.5651	8.15057	5.81252	3.30854	4.99916	4.70873	6.99533	8.50404	7.22168	6.27455	5.56608	4.75381
Q08AH3;F5GWL3;E7EPS5;I3L2Y5;I3L438;H3BQ84;H3BRR3;E9PJ88;F8W0I5;F6SDX0;E9PKP1;F5GWQ4;F5H8A1;F5GYP3;E9PNS9;F5H4N5;E9PNV8;U3KRG3;E5RHP9;E7EUG2;E7EQW1;H3BQU5;C9JB18;F5H3W2;A6NJU9;C9JG80;A8MRT5;Q92617;Q92617-6;Q92617-5;Q92617-2;E9PIF3;E9PQR5;E9PJ23;F5H6Y6;E5RHQ5	Q08AH3;F5GWL3	Acyl-coenzyme A synthetase ACSM2A, mitochondrial	ACSM2A	5.57501	1.5814	9.31513	7.86545	6.83227	4.79418	5.10434	5.99744	3.96806	4.97458	0	6.3429	2.90806	5.98688	6.26447	7.95296	6.83734	6.50769	4.73912	0.808375	6.90639	4.11601	6.34659	8.39388	5.47707	9.60232	8.63918	11.5166	4.28282	10.1595	11.1027	8.46384	10.2755	7.0973	7.13922	11.3452	8.43182	3.55256	12.0869	10.1683	11.1966	10.9858	10.8949	9.59979	5.18639	5.17353
Q9Y2V2;H3BSW7;H3BUY4;H3BPY5;H3BNU9;H3BTK3;I3L3X8	Q9Y2V2;H3BSW7;H3BUY4;H3BPY5;H3BNU9;H3BTK3;I3L3X8	Calcium-regulated heat stable protein 1	CARHSP1	4.79351	6.33709	7.6302	5.03062	4.67437	3.6563	4.31842	6.20494	4.87002	6.32206	3.07133	8.83404	4.33595	8.02855	2.27712	6.65873	6.98931	4.56038	8.1226	0	2.79205	11.5737	6.19144	6.07697	5.51854	3.87677	3.74234	6.96183	4.27404	5.26117	4.95024	5.15875	6.60503	6.93372	6.89243	6.14593	10.4176	0	9.55765	7.4071	6.48165	5.35572	5.31227	4.56951	8.86086	6.44198
Q99643;Q99643-5;Q99643-3;D6RBX6;Q99643-2	Q99643;Q99643-5;Q99643-3	Succinate dehydrogenase cytochrome b560 subunit, mitochondrial	SDHC	4.86835	0	17.1591	5.45085	7.54667	4.36026	2.99059	3.3837	0	1.78911	0	3.14203	2.06464	3.79506	4.14679	3.53875	3.96727	4.13803	5.22586	0	4.91236	3.63347	8.0564	4.26677	2.96172	4.56153	4.8727	7.42246	4.16097	6.97718	5.03602	4.46623	4.61303	3.70654	4.95202	3.69065	3.59683	4.47722	7.25856	4.49871	4.83912	3.06591	3.04126	0.38094	2.57656	3.7252
P14854;A0A494C160;K7EQD3	P14854;A0A494C160	Cytochrome c oxidase subunit 6B1	COX6B1	0.559494	6.44805	9.49312	6.95431	5.54529	7.14761	5.88556	5.26393	6.13466	0	0	0	0	0	3.71887	3.02527	0	0	3.76007	0	5.87134	0	3.82958	4.61453	5.53298	8.38059	6.66728	3.75655	0	5.69063	5.98513	0	0	0	0	0	0	0	5.20207	5.30867	6.46134	0	6.88441	9.36786	0	0
Q15067-2;Q15067-3	Q15067-2;Q15067-3	Peroxisomal acyl-coenzyme A oxidase 1	ACOX1	5.05318	1.05705	13.227	9.37119	8.85352	11.8664	8.94814	6.44387	3.71715	7.97392	0.491565	9.02749	3.70354	7.97147	7.29906	6.6824	9.00012	7.68853	10.1968	5.52076	9.17185	9.29267	9.20597	10.3612	10.6132	11.384	9.66696	10.8014	3.28593	12.2989	10.1613	8.28534	12.5591	10.3648	10.0263	11.5796	9.29083	2.48827	14.4389	16.0619	15.322	16.2613	15.0667	12.7876	8.61418	8.70871
O14950	O14950	Myosin regulatory light chain 12B	MYL12B	9.92509	0	8.649	3.89139	11.4291	17.1066	7.85274	11.253	10.8451	10.492	2.53381	10.7854	3.60613	16.3505	8.99451	17.6823	15.2826	17.799	9.97568	1.79606	2.63307	4.84935	7.54463	10.8586	11.5912	12.3834	7.85814	17.2691	6.09639	19.6707	11.7209	11.1349	9.58196	7.04297	18.5	8.055	12.2596	34.0066	24.185	18.085	17.0514	12.9639	9.85333	4.64733	9.11164	20.1957
P05166;E9PDR0;C9JQS9;E7EX59;P05166-2;E7EUY3;E7ETT1;E7ETT4;E9PEC3;F8WBI9;E7ENC1;H7C5C9;C9JVY9;C9JVW9;C9JAW3	P05166;E9PDR0;C9JQS9;E7EX59;P05166-2;E7EUY3;E7ETT1;E7ETT4;E9PEC3;F8WBI9	Propionyl-CoA carboxylase beta chain, mitochondrial	PCCB	4.37636	0.945388	8.71083	5.27215	8.04409	7.01703	5.62125	7.137	5.90889	4.50249	0	7.39719	1.44234	8.96756	6.53047	7.16152	5.33838	7.00293	8.72573	1.15447	9.23168	12.1108	11.6568	7.16714	13.2726	8.40985	9.22457	6.2982	3.38651	7.96859	6.61978	6.68674	10.1726	9.10745	8.67441	8.02735	5.35925	1.31794	8.89483	8.23576	7.0286	7.49284	6.66422	8.66958	5.55677	10.1761
Q9BTZ2;Q9BTZ2-4;Q9BTZ2-2;Q9BTZ2-5;F5GWZ1;A0A087WXI8;Q9BTZ2-3;Q9BTZ2-7;P0CG22;H0YKN3;H0YNP7;F6TD35;Q9BTZ2-6	Q9BTZ2;Q9BTZ2-4;Q9BTZ2-2;Q9BTZ2-5	Dehydrogenase/reductase SDR family member 4	DHRS4	7.03823	6.36797	11.6477	7.96283	8.5746	8.09444	7.50376	14.7876	7.83681	7.8267	6.25532	12.4696	4.15157	10.7345	8.40901	9.45841	8.96295	9.39819	12.8523	6.65327	18.6047	18.9277	14.8511	10.0707	22.6198	10.6604	11.1239	10.56	7.83144	12.274	7.74112	8.23043	14.3719	10.9459	10.2801	13.6235	10.1793	3.37352	9.08889	10.0278	10.4251	13.2357	11.0784	12.8774	7.63887	10.6948
Q08380;K7EP36;K7ESM3;K7EKQ5;K7ERZ6;K7EJD3;K7ES75;K7EN99;K7EJY8;K7EQT9	Q08380	Galectin-3-binding protein	LGALS3BP	0.414099	1.31307	0.634305	9.73699	6.56726	7.09544	2.70665	4.82975	4.16054	0.148732	0	0	0	0	0	0.0539508	0.0607797	0.0138314	0.105326	0.248893	0	0.159988	0.421047	0.563405	0	0.518149	0.502815	0.665652	0.187744	0.381116	0.32862	0.560931	0.292096	0.360763	0.671806	0.359163	0.894675	0.597751	4.20192	11.9656	12.1406	11.1869	9.75482	11.4435	0.312887	0.05778
P05388;F8VWS0;P05388-2;F8VU65;F8VW21;F8VZS0;Q8NHW5;F8VPE8;G3V210;F8VQY6;F8VRK7;F8VS58;F8VWV4;F8W1K8;F8VYN4	P05388;F8VWS0;P05388-2;F8VU65;F8VW21;F8VZS0;Q8NHW5;F8VPE8;G3V210;F8VQY6;F8VRK7;F8VS58	60S acidic ribosomal protein P0;60S acidic ribosomal protein P0-like	RPLP0;RPLP0P6	5.35472	2.4866	7.97263	6.22373	4.50843	4.476	5.82432	6.22695	6.88739	5.46581	4.35152	5.45642	3.03589	6.81956	6.12215	5.77955	9.19134	6.88722	5.3426	2.1395	3.52948	2.51113	5.64041	7.15864	4.84246	6.68818	4.57745	8.06523	4.2159	9.14084	6.02592	3.72484	5.85164	5.25415	4.5545	4.94428	5.7037	2.91375	11.8313	7.54873	6.57025	6.94429	6.75929	7.17765	4.40124	2.16144
P30047;H0YNX7;P30047-2;H0YNM1	P30047;H0YNX7;P30047-2	GTP cyclohydrolase 1 feedback regulatory protein	GCHFR	0	0	9.72737	0	0	0	0	0	0	0.880304	0	0	0	0	0	0	0	0	0	0	0	0	0	0	0	5.8389	0	0	0	0	0	0	0	0	0	0	0	0	0	0	0	0	0	0	0	0
P61247;D6RG13;E9PFI5;H0Y8L7;H0Y9Y4;D6RI02	P61247;D6RG13;E9PFI5;H0Y8L7;H0Y9Y4	40S ribosomal protein S3a	RPS3A	7.18294	9.40956	10.0471	6.2467	5.79542	7.19071	8.06701	10.8145	7.71948	4.59352	6.97526	6.8075	9.18483	6.63074	6.4428	5.62298	5.79373	5.91241	6.3722	10.6357	7.89235	11.879	6.24618	7.25178	7.03053	6.21063	5.86559	6.26779	6.21349	7.99081	5.87831	7.0352	8.85763	6.79638	7.21032	9.06287	7.96944	4.12441	7.05332	5.553	9.0077	10.5952	9.64983	7.06452	5.67063	7.84694
A0A494C1N0;P26885	A0A494C1N0;P26885	Peptidyl-prolyl cis-trans isomerase FKBP2	FKBP2	3.84693	1.83894	10.106	5.32534	7.76398	7.25587	6.82486	4.53105	7.55423	6.39572	2.19611	3.98477	4.98951	5.56503	4.31408	4.79199	5.41228	5.19056	9.01195	0	7.08814	4.42882	5.86523	9.05727	7.46526	8.09062	7.95706	7.00445	0	7.77204	7.25307	7.84564	9.88151	10.2803	9.09844	9.23433	4.98403	1.6882	3.61203	4.95865	5.40068	6.17578	5.82674	5.50471	2.79839	8.31695
Q8N130	Q8N130	Sodium-dependent phosphate transport protein 2C	SLC34A3	0	0	13.2969	0	0	0	0	0	0	0	0	0	0	0	0	0	0	0	0	0	0	0	0	0	0	0	0	0	0	0	0	0	0	0	0	0	0	0	0	6.98571	0	0	0	0	0	0
CON__P02769	CON__P02769	0	0	1588.31	8864.82	11.5468	1455.43	1294.6	1240.43	1907.78	1387.87	1729.29	3956.21	9736.74	1864.28	8225.76	1394.46	1662.98	1627.5	1447.37	1359.76	968.58	7934.33	1552.55	1134.67	1004.59	1413.96	959.949	989.596	1023.98	1175.68	8203.07	790.346	1833.92	2921.18	531.878	1469.24	1122.57	329.083	1534.37	10229.3	253.558	195.641	191.58	259.483	496.332	475.6	1909.13	1344.64
Q9NZ01;M0R2N5;M0R3C3;Q9NZ01-2;M0R329	Q9NZ01;M0R2N5	Very-long-chain enoyl-CoA reductase	TECR	6.8953	2.24549	9.87217	6.58319	5.65057	6.29615	2.11386	7.34051	4.32509	4.49259	3.91675	7.09848	2.86934	6.63089	5.00805	6.07088	6.43248	5.88858	9.28624	4.29761	9.07373	10.8261	7.96591	6.71582	9.13017	8.4866	8.14852	10.3119	3.24315	8.85947	8.25121	9.24224	10.6997	9.18702	5.84056	9.11607	3.68083	1.43585	6.82444	7.90543	8.34386	6.84141	7.08585	4.53237	5.90943	7.20048
Q96DC8;Q96DC8-2;Q5W0J6;Q5W0J8	Q96DC8;Q96DC8-2	Enoyl-CoA hydratase domain-containing protein 3, mitochondrial	ECHDC3	5.99445	1.16548	8.2579	4.34805	5.12986	4.21547	3.77809	4.77423	3.22008	4.23284	3.69057	7.60126	4.44526	7.18174	7.48024	9.73756	8.34465	12.8317	5.95845	0	4.30895	8.85589	7.26306	8.22219	6.62743	7.30347	7.57203	8.99077	2.31439	9.17441	8.73002	7.23498	11.6741	10.8532	7.59304	13.0419	9.0483	2.82869	9.96947	7.10153	7.16874	11.6895	7.09321	13.4112	12.3198	5.35984
P62820;E7END7;P62820-2;P62820-3	P62820;E7END7;P62820-2;P62820-3	Ras-related protein Rab-1A	RAB1A	11.2688	11.3793	8.33104	10.5695	10.1511	9.02266	8.8292	15.96	8.48621	8.50543	14.3329	8.89886	8.09669	10.8578	10.1633	12.6429	13.4734	12.3591	10.0773	13.7831	9.21901	13.5994	8.20162	11.1583	12.2355	12.4885	11.8442	14.2374	5.49213	14.4451	13.0826	13.534	18.3711	15.5126	11.9221	20.561	12.0515	5.74913	13.7647	10.2959	13.9788	19.5677	15.8842	13.723	8.82424	12.7054
Q13268;C9JZP6;Q13268-2;H0YJG9;H0YJP4	Q13268;C9JZP6;Q13268-2;H0YJG9;H0YJP4	Dehydrogenase/reductase SDR family member 2, mitochondrial	DHRS2	7.16923	2.19957	2.66678	3.99328	4.04445	3.87038	3.25006	3.45566	3.19483	1.82801	0.524828	2.84641	2.72671	3.39299	3.08607	3.48226	3.68816	3.64572	4.78675	0	2.2108	1.937	2.71288	10.602	4.77434	3.15789	3.01647	15.7012	4.66458	14.9018	11.5723	13.8482	20.2618	15.9846	9.98631	6.32303	1.73711	1.3769	3.70741	6.10976	5.8415	7.04775	5.50257	6.47229	5.03256	10.2769
P48449;P48449-3;P48449-2;A0A0G2JQD0;C9J315;A0A0G2JS81;H7C3A5	P48449;P48449-3;P48449-2;A0A0G2JQD0	Lanosterol synthase	LSS	6.43932	1.77194	16.2682	9.59874	9.87468	10.2998	5.71715	9.53058	8.88071	6.90058	1.94276	12.7584	2.73207	10.2457	9.94739	9.78688	10.773	10.3268	17.7229	3.59764	16.4408	14.66	15.7525	8.11742	14.0469	18.0283	18.8074	14.6819	2.45556	12.515	10.1546	8.61659	10.6759	10.4351	7.7503	12.1768	16.4713	1.86263	17.8322	14.2924	15.3901	14.1652	12.1574	9.74355	12.7207	7.12514
R4GMU1;O95479	R4GMU1;O95479	GDH/6PGL endoplasmic bifunctional protein;Glucose 1-dehydrogenase;6-phosphogluconolactonase	H6PD	5.05575	3.98068	9.80431	7.60954	6.96911	7.3095	5.19095	6.09179	4.17404	4.06219	2.53324	5.57866	2.9753	4.0707	3.98373	4.36864	5.37467	5.21061	7.71934	2.26855	9.12571	11.1638	7.19911	7.61053	8.70136	9.40933	9.68215	9.35898	5.75872	8.90289	6.45399	8.84346	8.05464	8.7083	7.22061	4.46207	2.91468	0.661985	9.36554	8.93503	9.22457	8.3635	9.37401	7.65093	4.29464	5.79763
P02647;F8W696	P02647;F8W696	Apolipoprotein A-I;Proapolipoprotein A-I;Truncated apolipoprotein A-I	APOA1	47.3871	32.346	19.8197	92.6702	89.3311	79.443	74.6315	81.0801	53.4719	43.0281	26.5604	78.089	32.7946	70.9597	85.705	46.526	28.7898	27.4411	62.0919	35.4183	51.8132	41.2904	50.4729	61.8531	38.5152	34.2885	28.7236	148.592	123.827	134.808	82.0423	70.2299	26.2653	28.5713	64.8187	29.8698	163.067	49.1065	182.14	183.597	206.597	61.9632	60.4091	29.6907	167.084	56.8528
P55072;C9IZA5;C9JUP7	P55072	Transitional endoplasmic reticulum ATPase	VCP	5.92354	5.75231	9.9952	8.73922	9.49203	9.37426	7.67341	10.1552	9.20923	5.66013	4.40525	8.72044	6.49808	7.96156	7.59706	6.31364	7.69792	5.00989	10.4247	9.86427	7.45068	11.3211	6.8112	10.1687	8.35753	10.0204	7.48946	10.0676	3.77123	10.3876	7.13697	5.8441	6.44304	5.33244	10.5452	6.22174	16.6777	2.13506	17.111	12.6844	11.6781	9.07788	8.36768	5.49828	11.7154	7.6283
Q96CN7;D6RGE2	Q96CN7;D6RGE2	Isochorismatase domain-containing protein 1	ISOC1	4.97201	0.198621	9.83065	9.31108	10.7711	11.5334	9.00698	8.85049	7.92702	4.10667	0.506602	8.23029	0	8.71518	7.02477	7.31072	9.63258	6.26243	10.4039	0	12.0798	14.3756	10.0709	9.23249	10.9715	9.57132	8.02163	9.05641	0	8.84624	8.93096	8.46087	8.41361	9.82263	7.22473	5.96566	12.1341	0.518249	15.5709	13.3873	14.7264	10.8516	12.1674	8.53173	12.4699	8.50194
O15258;Q5T092;A0A0A0MR06;Q5T091;Q5T093	O15258;Q5T092;A0A0A0MR06;Q5T091;Q5T093	Protein RER1	RER1	7.51467	2.0404	7.48079	7.20966	8.82785	6.55034	6.03623	7.94421	9.11505	7.06673	4.93488	7.83675	2.87818	3.34006	4.42484	7.97347	9.81496	6.58841	6.55369	0	8.62499	4.2663	5.36183	10.1532	8.21233	9.59993	9.2821	10.1283	2.90982	5.52791	10.2129	9.44961	11.6612	11.2889	9.54673	10.0002	3.97387	2.56295	8.65745	7.5291	6.49515	8.83428	7.9685	3.92642	2.72392	5.82116
P21980;P21980-2;A2A299;P21980-3;A2A2A0;P49221	P21980;P21980-2	Protein-glutamine gamma-glutamyltransferase 2	TGM2	12.6724	26.1407	10.1759	8.02558	7.10297	7.23234	7.68821	7.73874	7.14554	12.6376	14.4516	6.66845	21.5615	6.8373	8.14618	7.47782	5.99382	9.20832	9.6674	31.7771	7.23782	6.09393	7.98334	11.7711	6.19496	9.07185	9.41915	10.996	19.6774	10.414	7.44665	10.2879	17.1654	13.2602	10.6559	16.5187	15.0502	19.7741	9.37424	7.01058	5.8181	12.5287	11.4774	9.48331	8.80188	14.453
B4DLN1;I3L1E8	B4DLN1	0	0	6.51824	2.64293	7.03133	6.42567	5.53383	7.41504	4.22081	7.31661	6.70019	7.2706	4.24535	10.3424	3.7689	8.575	8.08271	8.75123	10.7093	9.4291	6.21164	1.21265	7.68139	10.725	4.83617	10.5652	5.61123	8.98152	8.18877	10.4866	3.48337	11.2133	9.98827	8.57636	11.1094	13.1268	9.89509	11.2536	10.0011	2.57665	11.328	9.29966	9.63959	11.3725	9.73841	7.91562	8.34684	7.99726
Q9NQC3-2;Q9NQC3-5;Q9NQC3;F8W914;Q9NQC3-4;H7C106;Q9NQC3-6;A0A0U1RQR6	Q9NQC3-2;Q9NQC3-5;Q9NQC3;F8W914;Q9NQC3-4;H7C106;Q9NQC3-6;A0A0U1RQR6	Reticulon-4;Reticulon	RTN4	4.4742	1.79746	10.5422	4.86496	4.2247	5.84308	5.63156	8.53655	7.77061	4.48262	1.23973	5.98742	1.79012	7.0369	6.19357	7.16664	7.24317	11.0747	5.39501	1.92494	7.8358	4.53891	9.63701	5.98736	13.1878	8.28489	6.56413	8.19824	1.81038	7.81474	6.99931	7.11155	10.6885	11.412	4.94665	9.4266	10.5883	0.95268	5.25138	10.8932	9.38693	15.262	9.22037	9.80204	6.12227	8.83143
A0A0G2JIW1;P0DMV9;P0DMV8;P0DMV8-2;V9GZ37	A0A0G2JIW1;P0DMV9;P0DMV8;P0DMV8-2;V9GZ37	Heat shock 70 kDa protein 1B;Heat shock 70 kDa protein 1A	HSPA1B;HSPA1A	7.02705	2.13604	8.26336	5.37064	5.61051	5.50474	7.22306	7.01122	6.36347	5.18597	1.55139	5.48261	3.37152	6.61567	7.47487	7.21717	9.55256	5.14654	6.58336	1.68192	5.48069	6.24251	5.76042	9.52862	7.56189	8.35869	6.10028	5.48815	2.48864	6.92636	6.70044	4.33566	9.30192	8.01286	7.57748	8.83461	7.85377	1.78567	8.45189	9.31752	9.94635	7.53093	7.39171	6.54094	5.9111	7.95491
P52272-2;P52272;A0A087X0X3;M0R019;M0R2T0;M0R0N3;M0R2I7;M0QYQ7;M0R0Y6;M0QY96;M0QYL3	P52272-2;P52272;A0A087X0X3	Heterogeneous nuclear ribonucleoprotein M	HNRNPM	6.59702	3.62099	8.00123	8.39556	9.81111	10.0898	8.2979	8.48236	7.86027	6.64253	1.92857	10.3279	6.03564	10.8892	10.9044	11.1371	9.12555	9.88012	12.4458	3.16806	10.8786	11.8874	14.3667	9.80654	13.5593	8.98079	8.13852	7.14803	2.10862	6.58442	5.78686	6.01535	6.82804	4.36069	9.6281	7.16219	7.06034	2.15242	8.38853	5.38912	5.15945	7.32921	5.4511	4.87694	8.10984	9.26899
M0QXB5;O95571;M0QY80;M0QX80	M0QXB5;O95571	Persulfide dioxygenase ETHE1, mitochondrial	ETHE1	3.10339	0.676001	9.05657	7.45223	6.73266	5.92955	4.08981	5.91305	9.49272	5.83396	1.13339	10.3682	1.24018	8.21511	5.99713	7.19265	7.02248	7.60945	9.07612	3.06973	9.78918	9.84243	10.5683	4.66099	8.06798	10.4344	10.8519	6.32568	1.99916	7.35244	4.45583	6.15711	6.75028	5.19903	4.57086	6.04038	1.14513	0	17.0887	11.3004	11.4908	10.6969	12.7866	5.07453	4.02423	2.47285
Q9Y5M8;H7C4H2;C9J5Z8	Q9Y5M8;H7C4H2	Signal recognition particle receptor subunit beta	SRPRB	5.55772	1.07716	8.67567	4.83129	4.97103	5.38703	6.63496	7.79396	8.08009	3.89024	0.969652	5.96316	4.18889	6.57872	5.69724	6.00685	6.2458	6.91128	7.8102	1.45791	7.0685	0.545442	4.83695	8.8535	5.69709	9.64445	12.9492	9.95811	1.91741	8.3893	9.2992	10.0383	13.0058	13.1511	8.66253	14.06	8.33613	0.50424	6.78491	8.50237	7.6966	12.5684	12.2873	11.1964	4.30869	5.92369
P07919;A0A096LP55;A0A087X2B9;A0A087WTF2	P07919;A0A096LP55	Cytochrome b-c1 complex subunit 6, mitochondrial;Cytochrome b-c1 complex subunit 6	UQCRH;UQCRHL	6.82555	0	14.5788	10.3417	11.8722	10.2929	13.086	11.8906	9.29415	10.1075	0	13.3059	0	10.1263	0	19.3953	11.2082	17.4193	21.3222	0	34.0061	19.7361	43.3972	7.27828	38.7321	24.6578	17.6328	13.8441	2.53491	20.909	14.2116	11.955	14.9478	13.6305	15.7663	8.40615	0	0	9.68984	6.08203	4.61974	9.02408	4.91581	30.6677	8.15019	19.5611
A0A0C4DGA2;O75521-2;O75521;F1LLU7;F8WAW4;F8W6J1	A0A0C4DGA2;O75521-2;O75521	Enoyl-CoA delta isomerase 2, mitochondrial	ECI2	7.10911	1.71829	9.14737	10.2292	10.5515	9.26842	6.53552	8.13029	7.01849	8.94924	0	6.80026	1.37523	8.77643	7.30388	7.30433	6.27297	8.57483	11.7455	1.20271	8.43294	21.7769	8.93361	10.9976	13.2378	9.333	9.78901	10.8333	4.01683	13.438	11.503	8.63695	15.8668	15.0988	9.39689	18.866	10.6968	2.42309	12.6553	13.3764	12.8386	17.8737	11.2204	12.7009	8.48706	11.409
Q6YN16;Q6YN16-2	Q6YN16;Q6YN16-2	Hydroxysteroid dehydrogenase-like protein 2	HSDL2	6.09957	1.33189	11.549	5.13553	5.23072	5.56373	4.80471	5.95772	5.19896	3.70428	1.93289	7.63778	2.32057	6.87363	6.97812	7.44676	7.58374	7.30055	9.10642	13.98	8.37997	10.4691	8.55626	8.36582	12.7479	14.0569	14.4698	8.0984	3.75545	9.28607	10.5298	10.0536	14.5196	14.9419	8.09669	16.774	7.03307	2.99324	8.90479	9.29695	7.4837	10.7471	9.43304	12.9185	9.69272	6.88123
Q8NBS9;Q8NBS9-2	Q8NBS9;Q8NBS9-2	Thioredoxin domain-containing protein 5	TXNDC5	3.52536	4.74044	6.92558	4.82303	4.55336	5.12208	4.6792	5.61783	6.09536	3.17369	3.25732	2.96411	2.56832	3.22173	3.3147	2.48824	3.0997	4.43217	5.41159	6.50491	4.07249	4.02645	4.6778	5.69627	5.77965	4.9703	4.67784	4.95377	1.26548	4.37937	3.61981	4.33841	7.99912	7.41255	4.03736	9.94911	5.57957	1.71264	6.5756	5.36218	5.40902	6.43187	5.88299	7.45562	3.75056	3.90228
P61254;J3QRI7;J3QQQ9;J3QQV1;J3QRC4;E5RIT6;Q9UNX3;J3KSS0;J3KS10;E5RHH1	P61254;J3QRI7;J3QQQ9;J3QQV1;J3QRC4;E5RIT6;Q9UNX3	60S ribosomal protein L26;60S ribosomal protein L26-like 1	RPL26;RPL26L1	5.02049	4.53016	9.38631	3.22223	4.85552	4.99403	3.93955	4.57393	7.67883	2.90736	0	5.83477	5.61021	4.39019	4.4934	2.77524	4.43944	6.23267	5.09629	0	4.99008	0.473899	4.24441	6.15717	3.73542	6.47049	4.67857	4.88598	2.11827	5.77009	5.73314	4.9482	7.74598	7.72753	6.19932	5.89801	4.37302	2.413	4.85248	2.95476	5.80888	6.02715	9.16754	2.70469	3.62932	3.85729
Q9NUI1;Q4VXZ8;Q9NUI1-3;A0A0J9YWI0;Q9NUI1-2;H7C078;G3V0I9;A0A0J9YXZ6	Q9NUI1;Q4VXZ8;Q9NUI1-3;A0A0J9YWI0	Peroxisomal 2,4-dienoyl-CoA reductase	DECR2	8.0595	3.88805	9.96651	5.19691	5.89986	6.51315	5.54676	5.06653	3.9857	5.7129	4.01255	6.25468	5.71601	7.66095	6.01602	8.75946	9.94305	7.2391	20.4832	6.63853	11.4263	19.5906	13.1219	7.74098	13.1211	14.9507	13.2315	18.2447	9.64172	13.9521	13.9095	12.229	13.7859	13.5159	5.90185	8.4744	9.6376	2.43376	9.34495	10.7279	10.8858	11.1477	9.05575	10.4644	9.61827	8.3662
A0A087WXM6;J3QQT2;J3KRX5;A0A0A6YYL6;P18621;P18621-3;J3QLC8;J3KRB3;A0A087WWH0;J3QS96;A0A0A0MRF8;P18621-2;A0A087WY81;J3KSJ0	A0A087WXM6;J3QQT2;J3KRX5;A0A0A6YYL6;P18621;P18621-3;J3QLC8;J3KRB3;A0A087WWH0;J3QS96;A0A0A0MRF8;P18621-2;A0A087WY81	60S ribosomal protein L17	RPL17;RPL17-C18orf32	3.44273	5.63671	5.85286	2.31387	2.40338	2.3592	2.42312	6.71546	3.63668	1.97781	5.47814	4.33784	2.93424	2.97199	2.34871	3.96729	3.07077	3.21838	4.33951	7.00183	3.12598	2.70623	2.56045	4.90795	5.72494	2.41483	2.78149	2.82316	1.21151	2.67025	3.58918	2.65924	2.85654	3.2779	4.90454	3.77459	5.56732	3.72282	3.71216	4.08658	4.0727	4.48673	5.10921	4.16078	4.78027	3.65318
P39019;A0A075B6E2;M0R2L9;M0QYF7;M0R140	P39019;A0A075B6E2	40S ribosomal protein S19	RPS19	3.34727	6.26675	6.74794	9.67713	7.10552	8.97792	8.23013	15.8998	9.63017	3.91262	6.89657	6.8907	3.28024	6.04253	7.73592	7.51506	9.66534	10.2829	7.71394	16.5664	11.6046	2.13695	4.86595	6.02157	3.0071	5.69767	5.54262	5.68468	5.92515	6.72072	4.48115	4.24679	4.85099	4.393	7.32491	0	0	0	15.2387	9.12564	6.86148	7.80603	7.97289	5.85957	3.25811	8.91036
Q96FJ2	Q96FJ2	Dynein light chain 2, cytoplasmic	DYNLL2	5.03015	0	10.6049	0	0	3.71034	0	0	0	0	0	0	0	0	0	0	0	0	0	0	0	0	2.61608	3.24349	0	3.57061	2.0487	0	0	0	2.62302	1.4526	0	0	2.22583	0	0	0	0	0	0	3.25237	7.31032	0	0	0
A0A1W2PQV2;P23434;H3BUH9;H3BNV1;A0A1W2PRH4;A0A1W2PPE4;A0A1W2PNX3;A0A1W2PPQ1;A0A1W2PS29	A0A1W2PQV2;P23434;H3BUH9	Glycine cleavage system H protein, mitochondrial	GCSH	2.73523	0	5.92756	12.2983	13.2402	5.28987	5.99119	3.86004	5.43254	2.04023	0	4.35083	0.39649	5.45747	4.54848	3.59785	3.7904	1.61046	11.0167	0	6.61965	0	0.637124	5.68917	1.89931	8.34751	8.37287	5.38838	0.685081	7.16314	4.7957	5.38324	10.4354	9.40201	7.7111	12.2729	7.02084	0	10.5641	11.347	7.05873	9.22447	4.16559	5.3802	4.06607	0
P22695;H3BRG4;H3BSJ9;H3BP04;H3BUE4;H3BUI9;A0A087WVZ4	P22695;H3BRG4;H3BSJ9;H3BP04	Cytochrome b-c1 complex subunit 2, mitochondrial	UQCRC2	5.53384	2.74556	9.63284	4.84186	5.60341	5.56739	5.80499	5.91078	7.43759	3.63194	9.61762	5.28385	3.10103	4.81485	4.84211	3.31928	5.40977	6.47991	10.9709	3.9164	11.2441	9.06497	7.18009	7.85485	10.1601	7.50308	8.27695	7.39536	2.44453	7.64285	7.35469	8.57504	11.55	8.32942	7.12446	12.6897	7.43384	2.5835	5.78316	7.66106	7.74705	11.4133	12.5879	8.32571	4.9126	9.23173
P60660-2;G8JLA2;F8VZU9;F8W180;F8VXL3	P60660-2;G8JLA2	Myosin light polypeptide 6	MYL6	7.46495	1.69791	6.10672	10.3972	10.2184	11.2445	7.06002	13.2033	11.562	8.56748	4.04576	13.9157	3.79678	9.84559	10.4859	13.9106	12.2851	12.9946	9.01565	8.14827	8.02198	7.19268	9.05535	7.38431	9.27154	9.80988	11.1504	12.0359	2.79789	12.7407	10.3265	9.53016	10.7964	9.67514	10.6851	16.3233	17.4555	3.36208	19.4142	17.7446	17.1053	19.6452	14.3606	13.0655	9.70663	8.19162
F8W727;P62910;D3YTB1;D3YTI8	F8W727;P62910;D3YTB1	60S ribosomal protein L32	RPL32	7.86338	6.18367	10.2811	6.46248	5.95656	5.59353	5.08862	6.68112	5.05855	1.71325	0	4.62533	6.95901	3.15855	4.20664	3.01058	3.48749	4.25483	3.71318	4.71471	2.45638	4.00808	3.32587	5.08294	5.87871	5.64632	5.82062	6.26365	3.31804	5.74551	3.53788	3.53633	6.41854	4.33227	4.03462	8.6789	8.02685	3.69073	7.96143	3.94813	7.27601	9.06588	6.39027	4.16938	6.68065	2.73984
P52565;J3KTF8;J3QQX2;P52565-2;J3KRE2;J3KRY1;J3KS60	P52565;J3KTF8;J3QQX2;P52565-2;J3KRE2;J3KRY1	Rho GDP-dissociation inhibitor 1	ARHGDIA	6.25964	0	4.79102	7.3498	7.87463	9.78511	7.4867	8.56131	5.34518	6.2525	0	5.41324	1.10173	8.1334	9.84486	6.73435	7.32178	5.37564	8.48086	2.24253	10.4365	6.92963	7.9903	7.476	9.00621	6.96883	6.7463	6.6824	0	8.79574	6.10903	4.6706	3.91706	3.65407	7.4207	3.03352	10.682	2.24378	8.38688	7.77786	11.1851	8.00672	8.23345	5.46965	9.37114	7.39831
P24534;C9JZW3;F2Z2G2;F8WF65	P24534	Elongation factor 1-beta	EEF1B2	5.26016	1.73559	6.74747	3.62372	3.49615	4.38134	4.08769	5.55423	3.94117	3.48899	1.90409	3.33985	4.8948	3.62676	4.6647	4.10512	5.58294	2.76051	3.90352	0.887493	3.41333	3.54022	3.31771	5.2382	3.15212	3.86332	2.76348	5.11299	4.86802	6.15537	4.85016	2.56608	3.46689	2.92825	5.97692	3.62447	5.75216	4.91545	6.98623	7.15283	5.79092	6.40171	4.6108	2.92052	3.8147	4.25265
Q53GQ0;A0A1B0GV93;A0A1B0GVY6;E9PI21;Q53GQ0-2;A0A1B0GW85;A0A1B0GU83	Q53GQ0;A0A1B0GV93;A0A1B0GVY6	Very-long-chain 3-oxoacyl-CoA reductase	HSD17B12	4.84915	0	9.1769	4.50249	4.48789	5.08553	5.359	4.02428	7.09093	2.72552	1.28601	6.93965	1.65162	7.46022	5.1796	7.25827	6.50031	4.91743	4.50537	4.96241	6.89923	11.4955	8.62192	5.83006	7.82294	9.94822	9.65938	9.26823	3.16676	9.06707	8.8004	9.93348	11.0442	10.7427	6.89155	8.68711	8.47146	1.40595	9.61831	7.96265	8.38213	13.7923	12.1461	16.1145	9.73599	2.54283
P25788-2;P25788;G3V3W4;G3V5N4;H0YJ03	P25788-2;P25788	Proteasome subunit alpha type-3	PSMA3	4.47974	3.22755	10.181	6.97445	5.17463	7.74676	5.67834	7.73169	4.45818	3.97038	2.04503	5.03943	4.47084	4.67893	4.1372	2.80022	2.37721	2.69053	4.6877	6.10804	5.6516	6.63881	4.42656	5.17407	5.60631	3.76089	2.08526	4.28572	1.01817	3.23737	3.33005	2.42499	2.48092	1.87006	4.53379	3.00351	7.83059	1.43589	5.58624	3.5505	6.5302	5.02446	6.4174	2.62813	5.3892	4.32553
A0A0A0MT83;P26440;A0A0S2Z4K7;P26440-2;H0YLC3;H7C4G6;H0YKV0;H0YN10;A0A087WVD3	A0A0A0MT83;P26440;A0A0S2Z4K7;P26440-2;H0YLC3;H7C4G6	Isovaleryl-CoA dehydrogenase, mitochondrial	IVD	4.83471	0.957623	7.16303	5.03657	5.6483	6.35915	5.73988	5.80029	4.71508	3.20866	1.09507	4.13571	2.90764	7.11378	6.0257	5.03968	6.54482	6.60785	6.5229	0.577052	7.18063	9.22326	7.02602	5.84592	10.5333	6.05597	5.53618	5.80358	2.77566	8.17483	6.05662	4.63953	9.49992	8.09528	5.53179	9.54514	6.58559	1.20347	4.27336	5.61278	6.48252	9.49296	7.53444	10.3044	5.89666	5.98595
P28070	P28070	Proteasome subunit beta type-4	PSMB4	2.3973	0	4.19662	3.26354	4.79766	4.0164	3.65274	5.01133	2.87403	4.06337	0	3.34519	3.69105	3.52708	3.28954	3.3833	4.25018	2.68234	5.69651	1.51951	4.77473	4.47413	4.98501	3.21162	3.07739	2.25452	1.47796	1.36719	0	1.57959	1.53589	0.967703	0	0.894695	2.55089	0	0.998368	0	2.13554	3.87291	3.34617	0	1.30407	0.926895	0	2.64587
Q9UN36;Q9UN36-3;G3V2I9;H0YJT9;G3V578;G3V5S0;G3V383;G3V5L7;G3V3P1;G3V358;G3V3D5;G3V2T2;G3V4T9;G3V3P6;G3V552;G3V2S0;G3V5P9;G3V5B5;G3V2A6;H0YJ56;G3V3L1;G3V4X3	Q9UN36;Q9UN36-3;G3V2I9;H0YJT9;G3V578;G3V5S0;G3V383	Protein NDRG2	NDRG2	1.77528	0.641696	8.78728	2.83058	2.80368	2.91323	0.515469	1.25928	0.731725	1.9014	1.0637	2.51968	0.685319	2.94684	2.01385	1.17565	0.925246	1.02155	2.92841	0	2.72696	1.72327	2.35379	2.34346	1.87154	1.8047	1.20996	1.6358	0.246443	2.21557	1.82692	1.49991	1.50409	1.63817	2.54531	1.43114	2.65458	1.11549	3.51738	2.11425	2.22779	1.33417	1.47591	0.958013	1.32688	2.27841
Q14165;F5H1S8;H0YG07;F5GX14	Q14165;F5H1S8	Malectin	MLEC	4.79529	1.45767	8.45558	3.05451	3.33814	3.60426	2.52684	3.86273	3.16713	0.730181	1.22678	1.81154	1.81876	3.26302	2.98647	3.81492	2.68053	4.48807	3.55181	2.55669	3.32463	3.34173	2.19746	5.09071	3.24654	6.52498	5.41097	5.44291	3.40696	7.57944	5.48729	5.47744	9.94874	8.53154	4.11834	10.0831	4.35454	1.79359	5.1202	4.42909	4.8212	6.00557	5.12523	5.22396	1.99998	4.3723
Q9BQB6;I3L3B4;F8W9H0;E9PLN8;Q9BQB6-3;Q9BQB6-2;H0YD56	Q9BQB6;I3L3B4;F8W9H0;E9PLN8;Q9BQB6-3;Q9BQB6-2	Vitamin K epoxide reductase complex subunit 1	VKORC1	0	0	7.25542	5.11757	4.57078	4.90825	1.81066	0	0	0	0	5.17452	0	4.82018	0	0	1.20508	0	2.35328	0	0	0	0	4.04817	0	0	0	0	0	8.32614	6.60449	6.74547	3.78379	0	4.29569	0	0	0	9.56366	7.21578	5.13235	0	5.14072	2.75709	0	4.79032
P18124;A8MUD9;C9JIJ5;C9JZ88	P18124;A8MUD9	60S ribosomal protein L7	RPL7	3.42488	2.8272	7.52805	3.58886	3.03758	4.28279	3.23731	5.64706	4.58274	1.86179	0.407283	5.51832	3.97898	5.6511	6.78175	5.12739	5.13495	4.79519	2.77396	4.01491	4.61272	1.25294	4.24106	4.48077	2.75705	5.41105	2.95432	5.52488	2.20333	6.32744	3.09458	3.65385	3.20252	3.43121	4.01715	4.90136	6.60981	1.7093	4.44997	3.35051	4.95074	7.07576	4.82097	4.73709	3.77719	3.6184
P49368;B4DUR8;P49368-2;Q5SZX6;E9PRC8;E9PQ35;Q5SZX9;E9PM09;Q5SZW8	P49368;B4DUR8;P49368-2	T-complex protein 1 subunit gamma	CCT3	5.8425	1.27459	6.23382	7.10179	6.16722	6.70967	5.28898	6.54006	6.1925	5.0849	0.173197	6.12415	2.02851	4.86299	5.19011	6.89645	7.86446	7.45012	3.72186	1.08868	2.95194	4.70897	4.71323	6.03085	4.24607	6.96919	6.58873	8.28004	2.26698	8.98721	6.26525	4.57072	7.14679	7.40693	5.63631	7.4976	7.6178	4.08406	11.3061	8.09624	7.00017	7.33126	8.29366	7.29051	7.79907	6.68401
Q8NBX0	Q8NBX0	Saccharopine dehydrogenase-like oxidoreductase	SCCPDH	6.18097	1.30355	7.17735	1.78825	2.59365	3.71682	3.32033	4.30264	8.21501	2.60653	1.05989	7.50173	1.07089	4.23526	3.54509	4.10869	3.99999	4.66591	6.98564	0	6.33181	6.63796	5.42727	9.32359	7.15356	10.6135	9.96981	7.61706	2.897	12.3491	7.78987	8.98188	14.2969	12.1617	7.78222	10.0098	6.68327	1.8143	6.88709	4.70189	6.50884	9.30419	8.65542	7.27131	5.94797	5.98176
H0YKD8;P46779;P46779-2;P46779-3;H0YMF4;P46779-4;P46779-5;H0YLP6	H0YKD8;P46779;P46779-2;P46779-3;H0YMF4;P46779-4;P46779-5;H0YLP6	60S ribosomal protein L28	RPL28	5.54301	5.74357	6.3869	5.40872	7.80218	8.47445	1.66779	2.81859	1.49583	9.94259	2.73065	3.70251	9.18027	8.41493	6.62829	5.62586	6.0383	4.85357	10.1414	5.56099	6.84683	9.83274	9.48077	5.76466	14.8154	10.8263	6.44242	8.05788	4.58216	6.07184	4.01012	6.52579	7.99935	6.15002	5.83887	10.6621	8.47403	8.33104	5.27686	4.76189	8.16952	9.26273	8.54984	4.9865	10.412	9.70149
P62266;D6RD47;D6RIX0;D6R9I7;D6RDJ2	P62266;D6RD47	40S ribosomal protein S23	RPS23	5.29474	4.6407	8.71328	3.88437	4.33625	3.88728	3.92963	5.75746	3.9276	3.1574	0	3.85226	3.35875	4.70623	4.15087	4.48348	6.53558	5.66926	5.07932	5.89458	4.06873	8.2695	6.20897	4.2355	6.78956	5.71634	4.77243	4.96953	3.96164	4.00747	4.57921	3.43119	4.59117	4.43327	3.76356	4.52717	3.7554	2.24595	3.95805	3.36577	4.52848	5.6254	3.81662	3.19114	3.38848	7.66562
P25398	P25398	40S ribosomal protein S12	RPS12	8.19981	1.7996	8.04067	7.21317	8.19248	6.14932	10.018	12.4288	8.77747	5.16781	4.04189	7.30886	3.80692	6.28656	7.68556	9.96766	9.9381	9.95085	3.68169	3.82407	3.42938	0	4.5029	6.04601	5.73123	6.81096	5.25397	5.67379	5.66543	6.66785	6.31706	4.34055	5.61965	5.25532	6.24519	7.40072	7.34077	3.39597	10.8896	8.46722	9.53361	9.04115	8.88671	5.86331	5.56931	5.44838
P52209;P52209-2;K7ELN9;K7EPF6;K7EM49;K7EMN2	P52209;P52209-2	6-phosphogluconate dehydrogenase, decarboxylating	PGD	5.443	2.47094	6.65353	4.71528	4.9133	4.67326	3.98562	5.7272	4.17037	2.64449	3.21018	4.21168	5.52933	4.07961	4.74883	3.83961	3.40675	3.57618	5.05045	2.34222	4.37632	4.72078	4.06579	5.79559	4.66845	4.07107	3.261	5.836	5.22142	6.12676	4.64361	3.95079	4.98826	4.01383	5.00117	5.63926	7.90662	1.37283	9.70015	5.99825	7.55657	5.61775	4.53597	3.75945	8.24817	6.46452
P22760;C9K0E9;Q6P093	P22760	Arylacetamide deacetylase	AADAC	5.40939	1.24245	10.0335	5.60048	5.71421	6.75053	5.04373	5.65	4.28252	2.35782	0	3.23101	1.71941	3.11889	4.074	3.98578	4.61887	4.42675	8.73211	0	8.1735	5.99738	7.19244	7.41239	9.23573	8.38419	8.35576	9.37948	2.02701	8.07322	7.02733	5.38505	9.72577	10.2906	4.63798	7.11766	5.83594	0	10.2456	8.76975	8.688	8.83435	8.33848	12.7896	3.88881	4.92442
P46782;M0R0R2;M0R0F0;M0QZN2	P46782;M0R0R2;M0R0F0;M0QZN2	40S ribosomal protein S5;40S ribosomal protein S5, N-terminally processed	RPS5	7.45935	8.4063	6.91586	6.15752	6.08447	9.10091	9.5335	10.2871	12.3509	10.1728	5.92099	8.88072	7.06784	9.71989	8.17846	7.34344	13.9409	11.6133	7.58519	19.3931	16.2104	14.6339	9.40157	7.40676	10.942	8.19477	6.8747	6.83443	6.05437	8.73898	5.72193	6.25031	11.5565	8.34263	6.77293	11.2023	8.77022	1.72647	7.63411	5.50922	11.7306	10.6122	10.6986	6.36518	5.14038	10.1442
F8W6I7;P09651-3;P09651-2;P09651;F8VZ49;Q32P51;A0A2R8Y4L2;F8VTQ5;F8VYN5;H0YH80;F8W646	F8W6I7;P09651-3;P09651-2;P09651;F8VZ49;Q32P51;A0A2R8Y4L2;F8VTQ5	Heterogeneous nuclear ribonucleoprotein A1;Heterogeneous nuclear ribonucleoprotein A1, N-terminally processed;Heterogeneous nuclear ribonucleoprotein A1-like 2	HNRNPA1;HNRNPA1L2	7.10017	3.97229	6.9362	8.13663	5.37244	5.71586	6.62835	5.64309	6.3478	2.84332	8.57303	5.96073	6.58424	5.86596	6.39508	6.2107	7.37118	7.88089	4.84902	14.8957	4.93658	4.45935	5.42071	4.18272	9.06229	7.38501	7.53058	6.55274	4.21403	8.3905	6.00202	5.6796	6.54702	3.70952	6.28157	7.54445	7.32068	4.63029	9.04119	9.30072	9.71623	12.1687	10.9577	5.98143	4.82618	5.47595
P62241;Q5JR95	P62241;Q5JR95	40S ribosomal protein S8	RPS8	2.39659	2.45649	6.84902	2.67805	3.04028	3.16706	2.94475	5.34797	4.07362	2.84127	4.05238	3.57605	3.05742	2.61226	3.20564	4.8363	6.43671	5.20514	3.14383	1.94971	2.1945	4.08971	2.4945	3.29185	3.6245	3.79095	3.65344	3.29424	1.62008	4.36621	3.22992	2.71469	3.51065	2.72791	3.41724	3.89935	5.22104	2.02864	6.877	5.19042	4.48857	6.44292	6.09076	1.85282	2.03401	4.05972
P06748;P06748-3;P06748-2;E5RGW4	P06748;P06748-3;P06748-2	Nucleophosmin	NPM1	5.51288	1.74712	5.73565	5.32963	5.38592	5.81764	3.84039	7.93275	7.96609	0	1.99593	5.17263	4.86836	5.47708	5.60235	6.21137	5.51256	5.43293	4.22019	2.70098	3.96751	6.56189	3.08809	8.26533	6.31898	6.54414	4.95421	6.61704	3.47378	6.25502	6.99177	6.64653	4.69283	4.54311	5.54589	3.82011	7.34761	1.40804	6.66881	6.58435	8.38809	7.86306	7.79972	5.22239	5.7656	7.78027
P62753;A2A3R7	P62753	40S ribosomal protein S6	RPS6	4.79028	4.35244	6.05269	4.65042	3.08769	3.62833	3.01371	8.19966	5.92793	3.26837	2.00815	2.63983	2.53045	4.12644	3.33949	4.24866	3.44996	4.43705	3.95502	11.0482	3.73004	5.52347	3.20912	4.84247	5.19803	5.26803	4.5069	4.86552	4.67009	4.18308	3.3485	3.67583	4.72252	3.4615	4.68261	2.70158	4.89117	3.40694	4.54959	4.33673	3.75885	4.46912	5.28379	3.32135	2.663	3.06971
P46778;M0R181;G3V1B3;M0R3I5	P46778;M0R181;G3V1B3	60S ribosomal protein L21	RPL21	0.825709	1.90947	6.03533	2.06948	2.36727	1.69932	0.389411	1.21139	2.51313	2.00589	1.59791	3.9464	0.727366	1.2147	3.98626	2.19759	1.58435	0.439094	0.255586	0	2.62531	6.42492	1.39092	1.66269	3.89377	1.66293	2.44744	2.05357	1.82499	2.26073	1.80802	2.73565	2.36421	1.42383	1.55455	2.42981	3.43558	0.569908	1.72615	2.06938	2.05696	2.33348	3.61928	3.47383	3.30672	0
P13929;P13929-3;P13929-2;E5RGZ4;K7EPM1;K7EKN2;E5RI09;E5RG95;K7EP84;E5RJH5	P13929;P13929-3;P13929-2;E5RGZ4	Beta-enolase;Enolase	ENO3	0.768583	0	2.67565	0.835521	0.94086	0.710389	0.728115	0.461985	0.58309	0.558931	0.684497	2.72039	0.218393	3.19038	4.15768	2.01033	1.24949	1.17144	0.616279	0	0.529483	0.201129	0.550501	0.439747	0.572515	0.274399	0.348377	0.559434	0	0.357927	0	0.268045	0.0893194	0	0.5994	0.0752827	0.589494	0	0.251956	0.145929	0.381785	0	0.026351	0	3.53044	0.662607
P37059;H3BS44;H3BRZ6;H3BNN1;H3BQY3;H3BV42	P37059;H3BS44	Estradiol 17-beta-dehydrogenase 2	HSD17B2	2.98853	0.688789	10.0105	3.92101	3.80757	3.52861	3.85114	4.27498	3.43758	1.50996	0.931162	2.95171	2.81243	3.88701	3.04267	2.86981	2.09737	2.9746	5.69532	6.14153	4.56486	2.75928	4.64715	4.9085	4.93581	6.79309	6.59294	6.24259	2.44009	4.87351	7.40768	6.87271	7.37132	7.84839	3.78861	10.3663	4.52485	0.300267	4.28947	4.6271	4.99517	7.53059	6.14094	6.55077	3.4748	3.66302
B4DR61;P61619;P61619-3;F8W776;Q9H9S3-2;Q9H9S3-3;Q9H9S3;H7C1Q9;H7C069;A6NK38;F2Z2C7;A6NIF9;C9JJV4;H7C1S8	B4DR61;P61619;P61619-3	Protein transport protein Sec61 subunit alpha isoform 1	SEC61A1	6.20579	2.36563	9.19634	3.07546	3.52319	3.04686	3.79371	4.35099	5.78826	3.85013	5.27549	5.06881	3.72792	3.07956	8.60438	4.37784	5.98702	6.73173	6.36808	5.14235	4.13051	4.69279	5.32055	4.05165	6.73208	4.80278	3.17644	7.97433	2.39982	6.28304	5.6023	5.42445	5.95391	8.99692	5.14741	9.85782	7.87177	3.4204	4.12308	6.78918	8.29149	11.8563	8.53255	5.86985	7.71656	4.90511
P56470;M0QZ93;Q4VXA5	P56470;M0QZ93	Galectin-4;Galectin	LGALS4	6.14258	8.75572	22.6283	18.6	19.626	18.8979	16.6942	22.6767	14.3262	17.6846	1.34243	13.5063	1.3276	17.7086	13.4646	14.5014	17.0045	12.4864	31.2631	13.1063	21.7465	22.1039	21.0259	13.3193	21.9234	14.7369	12.4048	36.2166	1.41641	27.905	17.6024	16.4453	6.05378	6.57355	11.7151	7.45958	66.2567	0.926877	66.8205	63.1851	62.8986	33.3104	29.9313	21.5504	39.4178	15.9498
O76054;O76054-4;O76054-5;B3KRD8;C9JZI9;F8WEE7;H7C4C6;C9JTM4;H7C1K3;C9JYY7;F8WED8;H7C1Y0	O76054;O76054-4;O76054-5;B3KRD8	SEC14-like protein 2	SEC14L2	2.78476	0.782247	9.18574	4.20232	4.41445	4.92885	2.94104	3.29743	2.51614	2.15838	0.525288	2.77517	1.23717	4.74853	4.01429	3.64085	3.08951	2.62312	7.3272	0	9.37662	12.0591	9.08535	3.1049	6.69639	4.39785	3.69742	3.90009	0.974107	4.39005	2.28771	2.29057	3.01584	2.11173	3.74796	2.64687	3.00401	0.420791	2.60623	2.18406	3.18505	1.92145	2.09116	1.43323	3.17229	3.87146
P49721;A0A087WVV1	P49721	Proteasome subunit beta type-2	PSMB2	2.56696	1.8146	12.5414	7.47895	7.35574	8.09443	5.06073	6.6311	5.86423	4.31048	1.38939	5.69779	1.85809	5.20265	4.15799	2.3834	0	4.12603	2.88915	0	5.184	3.91955	4.84994	3.79639	4.61439	5.284	3.26462	5.44889	1.92874	5.67942	3.81603	1.7318	2.05221	1.95596	5.44398	0	0	0	4.7653	6.75879	10.3095	5.71979	1.52787	4.62687	0	5.49137
P22033	P22033	Methylmalonyl-CoA mutase, mitochondrial	MUT	4.51841	2.34013	6.83918	4.42232	3.82325	3.51083	2.30063	3.22975	3.04636	2.01504	3.12604	3.94447	1.91725	3.40186	2.31666	4.28819	3.38565	4.73488	5.08295	2.17631	4.61648	8.35267	7.03982	5.98453	6.08457	5.05784	5.28332	5.12809	2.72786	5.87562	6.20919	5.12406	8.71624	7.79112	4.72669	10.4479	6.50881	3.21367	6.30896	7.02717	6.02346	6.96654	5.95459	6.95124	4.04422	3.78115
Q9Y6B6;D6RD69;D6RDB2;D6RAA2	Q9Y6B6;D6RD69	GTP-binding protein SAR1b	SAR1B	3.90914	0.874474	10.2264	2.56599	3.28809	3.03522	2.85996	4.56158	4.74441	1.77011	1.4819	4.7629	2.146	4.10657	4.71251	4.54523	5.47809	5.03642	2.70922	11.3635	2.64663	4.61355	6.11994	4.7358	2.83092	5.06505	4.66473	3.31647	3.39334	4.39737	5.80573	5.31699	5.03613	9.27313	3.75868	5.15666	6.1881	0.258302	7.06395	7.0224	5.18192	9.72505	8.28252	11.94	5.8265	2.30323
Q7KZF4;H7C597	Q7KZF4	Staphylococcal nuclease domain-containing protein 1	SND1	3.21659	4.16529	6.80308	3.59383	3.03853	3.83946	2.65069	3.99732	4.1156	2.92202	2.77512	3.70056	3.0427	3.595	4.07923	2.54103	2.39902	2.84271	3.85689	4.11873	4.48494	4.99309	2.82582	4.88455	3.72569	3.81535	4.25103	4.60167	4.36194	4.54007	3.48069	3.67972	5.22155	4.62091	4.70342	5.42389	4.8689	1.26537	4.57177	4.54238	4.27207	5.38044	4.87457	4.83454	2.7753	4.64233
P21912	P21912	Succinate dehydrogenase [ubiquinone] iron-sulfur subunit, mitochondrial	SDHB	5.27861	2.13156	9.76859	7.10502	6.68476	7.65214	6.23602	7.01879	5.26633	4.13985	1.38152	7.5293	5.9037	8.53109	7.44369	7.76937	7.23714	7.7226	8.00309	6.11306	8.93918	7.81231	9.00845	5.68734	9.22809	9.67935	9.96411	7.85244	6.29965	9.49039	7.81101	5.90978	11.6848	13.1612	6.92891	9.97465	8.28259	2.47194	7.70477	7.86674	6.6568	10.1241	7.96683	15.5385	8.51869	10.3273
P37837;F2Z393;E9PKI8;E9PM01	P37837;F2Z393	Transaldolase	TALDO1	3.6711	1.47376	9.41615	6.01393	4.06801	5.92543	4.35834	5.60596	5.06293	3.31081	2.95189	5.74739	1.99406	5.21808	4.55836	4.2633	3.67259	2.99421	6.29482	1.77134	3.97467	4.60179	5.18677	4.903	5.93739	4.74358	3.6574	3.97404	1.52979	3.95243	3.93618	2.7398	4.03491	3.33381	4.06165	3.9448	7.30329	1.71901	9.67615	5.79005	7.39949	4.37793	4.44891	2.84405	4.19029	4.58402
P61457	P61457	Pterin-4-alpha-carbinolamine dehydratase	PCBD1	2.63139	0	10.7019	0	0	2.19622	0	2.31896	2.15238	0	0	2.53154	4.89848	1.53099	2.54807	0	0	0	2.12763	0	21.8671	0	2.69883	2.2676	0	3.53177	2.25544	2.90717	0	2.78816	2.65113	1.88184	1.21475	1.32171	4.16938	1.12856	5.63736	4.80093	8.18677	5.15225	5.91401	2.35629	2.38469	3.12078	6.6165	0
Q99720;Q99720-3;Q99720-2;Q99720-4;Q99720-5;Q5T1J1	Q99720;Q99720-3;Q99720-2;Q99720-4;Q99720-5	Sigma non-opioid intracellular receptor 1	SIGMAR1	16.081	0	7.51167	15.4865	21.2486	22.102	15.2368	18.8872	22.2565	14.0605	0	20.4695	0	14.5087	15.3135	17.9695	20.9203	21.8168	26.6691	0	17.4472	18.1096	21.8628	20.3865	16.0803	20.8224	22.3703	26.4779	3.75852	27.9226	25.6959	22.542	37.7404	38.5318	14.4273	45.7207	33.8078	0	26.6371	23.0894	24.5481	30.6312	28.7549	32.5894	25.3184	20.303
Q9UHG3;Q9UHG3-2;F8W8W4;C9K055;C9JM55;C9JGT6	Q9UHG3;Q9UHG3-2;F8W8W4	Prenylcysteine oxidase 1	PCYOX1	3.83283	0.935159	12.528	5.62962	6.36177	6.10375	3.46879	5.18812	4.11624	6.19349	0.281388	7.00214	2.34618	5.55017	5.62389	4.46479	4.18757	3.91433	10.9872	2.51455	9.3583	7.28713	9.58472	5.05619	8.17655	7.36347	9.07732	5.71745	1.89814	5.88138	4.97932	6.20315	6.33402	5.11689	6.18317	9.92814	7.44325	1.24358	7.57123	6.32789	4.97626	8.69945	7.90941	8.49055	6.75782	6.27012
Q96EK6;G3V4W4;G3V5E4	Q96EK6;G3V4W4;G3V5E4	Glucosamine 6-phosphate N-acetyltransferase	GNPNAT1	1.53908	0	5.23317	1.45668	2.02268	1.8085	1.37626	1.70147	0.88305	0	0	1.83022	0	1.83334	1.61951	2.03262	2.50366	1.57987	2.31712	0	1.79606	1.19915	2.1497	3.83956	2.36637	3.41601	2.55102	2.41054	0	2.84201	2.28164	2.40793	2.12812	2.41099	2.71673	1.7765	2.67999	1.18192	2.65526	2.3331	2.01136	0.967981	1.26003	2.23709	0	2.92004
P61981	P61981	14-3-3 protein gamma;14-3-3 protein gamma, N-terminally processed	YWHAG	3.4573	2.91033	8.09881	5.53289	4.04118	4.56916	6.76731	5.31864	5.15536	5.67915	3.87873	2.8395	3.46567	4.55698	4.23921	5.25576	6.00515	4.57956	4.13597	8.25436	3.35785	5.46887	4.08609	4.32898	4.94281	6.14554	3.7718	6.22674	1.97727	6.50606	4.54505	3.52152	3.78088	3.32033	3.64018	3.52372	6.99329	4.05886	9.19574	7.8085	8.00685	7.64933	6.94137	5.31084	5.96395	5.39005
Q969X5-2;Q969X5;F2Z3Q5;F2Z2U2;Q969X5-3	Q969X5-2;Q969X5	Endoplasmic reticulum-Golgi intermediate compartment protein 1	ERGIC1	4.44451	3.08545	5.55974	5.02617	6.48194	7.10618	7.72254	7.82454	6.60054	7.66624	3.7817	6.39116	4.50964	8.04258	6.34395	8.22571	8.27389	9.73281	4.50547	4.61583	4.49809	6.04728	5.70593	5.54594	9.94462	7.08428	7.89705	6.93863	2.2538	9.9983	5.70403	6.26671	11.0212	8.77833	5.16397	10.469	5.24315	1.09632	5.28252	6.69299	7.64089	14.5642	14.0117	11.2657	7.26795	9.68535
P07902;P07902-2;G3V4G9;G3V3U5;G3V223;F2Z2X9;H0YJL3	P07902;P07902-2	Galactose-1-phosphate uridylyltransferase	GALT	0.804499	0	7.12935	3.54929	2.95929	2.67702	1.77594	2.12182	1.4463	0.899759	0.373429	1.42742	0.313488	1.60688	1.33786	0.676983	0.78059	0.273543	1.2284	0	1.09344	1.08531	1.81884	1.12271	0.276302	1.17434	0.707348	2.2343	0	2.87884	0.762577	0.379707	0.772316	0.409275	1.69612	0.57765	2.27306	0	2.18993	2.09191	3.60195	0.735507	1.15076	1.09126	1.55729	1.03573
P09382;F8WEI7	P09382	Galectin-1	LGALS1	7.01667	2.20456	1.64084	5.1288	6.21684	5.08469	4.97066	6.14286	6.12211	0	2.29058	3.99329	1.48138	4.33119	7.95405	5.15603	7.26723	7.86052	0	11.6441	0.886439	0	1.708	8.14287	2.67849	0	0	15.9354	2.12476	17.4142	10.5235	11.3007	11.0064	10.3709	6.80142	11.6792	17.0324	2.17926	20.9003	14.3573	16.6558	14.8804	14.3228	17.7859	4.3262	16.2422
P05026;P05026-2;V9GYR2	P05026;P05026-2;V9GYR2	Sodium/potassium-transporting ATPase subunit beta-1	ATP1B1	5.73529	0.679877	4.23553	5.11817	5.00614	6.09625	4.07772	5.22087	7.73961	2.4998	0	4.5859	3.08665	6.12825	5.78106	4.79434	5.53259	4.55804	3.36849	1.41027	5.10685	3.03853	2.94675	6.62245	4.37362	5.32682	5.40472	6.50229	0	8.03857	7.8614	6.98363	11.038	9.65358	7.33349	7.64556	6.62839	0.599929	7.56598	7.2482	9.06706	9.25393	10.3793	8.04848	4.78713	4.60972
O75390;B4DJV2;A0A0C4DGI3;H0YH82;F8W4S1;H0YIC4;F8VPA1;F8VTT8;F8VPF9;F8VRI6;F8W1S4;F8VRP1;F8VX68;F8VR34;F8VU34;F8VZK9;F8VWQ5;F8VX07;F8W642	O75390;B4DJV2;A0A0C4DGI3	Citrate synthase, mitochondrial;Citrate synthase	CS	4.3277	3.40711	7.92021	6.04125	4.93127	5.8558	5.71026	8.69446	5.45825	4.98483	7.19988	6.21825	3.13115	9.08795	6.68591	7.92136	5.5714	7.67742	6.79982	1.49646	8.69312	7.92402	6.01024	5.53559	6.82757	9.65954	10.3679	9.91035	3.8115	10.8247	8.10727	8.93285	10.9274	7.30536	7.52147	11.6012	7.25691	3.43071	10.3659	11.7456	11.8301	12.2457	18.4912	11.6887	6.13965	6.39259
Q9Y617	Q9Y617	Phosphoserine aminotransferase	PSAT1	1.93137	0	8.83845	1.35141	1.2474	1.54313	1.06029	1.61827	0.518479	0.737581	0	1.48811	0	1.31358	0.845215	1.05638	1.2894	1.39719	1.43642	0	0.992315	1.61114	2.43885	1.74821	1.4582	2.02338	1.57427	1.61658	0	1.28254	0.895373	0.807384	1.38321	1.26382	1.34747	1.57662	2.13942	0.402916	1.78617	1.477	2.01566	1.4569	0.897274	0.844663	1.13373	0.635717
E7ETK0;A0A2R8Y849;A0A2R8YD14;P62847-2;P62847-3;P62847;P62847-4;A0A2R8Y8A0	E7ETK0;A0A2R8Y849;A0A2R8YD14;P62847-2;P62847-3;P62847;P62847-4;A0A2R8Y8A0	40S ribosomal protein S24	RPS24	4.71418	8.58422	4.39713	6.92813	5.74235	5.97233	3.45496	7.19188	6.26577	6.71533	0	5.02894	2.70785	5.43663	5.19514	6.5801	12.588	8.52641	6.89451	0	5.44477	4.90443	2.12928	7.93813	8.59273	6.92917	8.76315	9.57089	4.03202	11.7184	5.57935	6.2439	13.8667	11.8929	5.4414	10.6943	8.59444	5.83625	12.8409	8.36238	3.94499	10.5605	7.22076	6.69971	5.87211	7.16795
Q86WA6-2;Q86WA6;Q49AI2;B4DML3;H7C0M3	Q86WA6-2;Q86WA6	Valacyclovir hydrolase	BPHL	2.50845	1.42412	6.89476	3.37441	3.91932	2.8131	2.29559	2.46306	2.35238	2.23265	2.52418	5.8432	1.79537	4.50064	4.15845	4.94502	3.54582	4.08145	3.64729	3.49687	3.49446	9.68073	5.71434	4.78887	5.78778	5.60365	6.04255	4.87776	3.38289	5.59563	4.95982	4.13568	5.87727	6.22152	4.06264	5.72714	4.85502	1.81355	5.14106	4.26749	4.33251	5.38536	5.82207	7.47541	5.83537	2.08694
Q96EY8;S4R3P5;F5H4Z7;A0A087X114;S4R3Z1;F5H079	Q96EY8;S4R3P5;F5H4Z7	Cob(I)yrinic acid a,c-diamide adenosyltransferase, mitochondrial	MMAB	0.472958	1.12047	7.56666	1.52984	1.45535	2.15459	1.60616	2.17026	2.95938	2.3996	0	6.03188	0	4.11263	4.20084	4.05003	4.90302	5.04702	4.73577	0	7.02823	9.23077	3.49607	0.719783	5.41315	7.1513	7.4442	0.420159	0	0.203645	0.527547	1.10966	1.12923	1.20432	0.26756	1.53326	2.23866	0.77885	4.35192	4.56282	5.33087	5.2595	5.08755	5.23721	4.37516	0
K7ELL7	K7ELL7	0	PRKCSH	4.61791	2.5976	7.65312	3.76857	5.20031	4.48341	3.39535	5.60635	4.96985	2.88436	3.9803	3.53048	2.39611	4.40059	4.08783	4.67627	4.33491	5.35343	6.53895	3.67292	6.64504	3.28434	5.86915	5.01054	6.10273	6.05679	5.29944	4.94746	3.25675	5.86658	4.96986	5.84218	7.36289	7.27634	6.00715	8.75415	4.23216	2.28733	6.43234	4.6622	4.51474	5.61742	4.6206	6.84396	3.06793	5.13796
Q5TC12-3;I3L448;Q5TC12;H0YEW4;H0YD21;A8MRA7;Q5TC12-2;E9PPX6;H0YCA6	Q5TC12-3;I3L448;Q5TC12;H0YEW4;H0YD21;A8MRA7;Q5TC12-2	ATP synthase mitochondrial F1 complex assembly factor 1	ATPAF1	4.04576	0	5.26232	0	2.48726	0	0	4.23453	0	0	0	0	0	0	4.42293	0	0	0	0	0	0	0	0	0	2.97774	4.66828	4.44036	5.35596	0	0	5.57774	3.80747	6.67659	7.30849	3.59204	7.58021	0	0	0	5.89178	0	0	6.46278	4.59351	0	3.56198
P84077	P84077	ADP-ribosylation factor 1	ARF1	7.0985	3.22088	8.36396	10.2094	2.49044	15.8062	8.3914	11.1668	8.93308	10.3042	0	14.2096	0	19.4407	18.5766	15.6026	19.8911	21.0622	7.75189	0	12.0998	16.7493	10.7646	9.82023	11.0477	4.08505	6.25269	11.2378	7.99563	10.2637	11.3663	5.26977	6.58066	8.07331	11.142	1.54504	1.75341	0	0	9.08622	10.9743	11.9727	3.22067	15.6619	13.9983	0
P46777;A0A2R8Y6J3;A0A2R8Y4A2;Q5T7N0;R4GNJ2	P46777;A0A2R8Y6J3	60S ribosomal protein L5	RPL5	4.27657	3.72939	6.15214	2.97525	3.50431	4.78641	3.41181	6.94273	4.53907	3.13778	2.18111	3.65805	7.68418	3.1769	2.79595	3.3388	3.28944	2.93097	3.86568	4.58421	4.264	3.33009	3.81649	4.54877	5.30763	4.89346	4.20554	4.57707	2.76508	4.58567	4.16469	3.48581	4.17342	3.21286	4.23649	1.61856	3.9218	1.72498	3.60636	2.90737	3.99652	4.52971	2.86871	2.35622	1.90833	4.03907
P04004;F5GX75;H0YJW9	P04004	Vitronectin;Vitronectin V65 subunit;Vitronectin V10 subunit;Somatomedin-B	VTN	37.4701	22.9594	9.59558	72.5473	68.3741	76.1192	48.0142	56.5525	42.3096	50.4266	14.1391	64.4658	16.6466	54.833	68.0979	42.5862	32.7574	30.6492	52.6682	8.45747	47.8604	76.3157	44.0208	50.4309	32.8842	40.3329	37.0868	94.8408	78.5903	123.528	101.1	85.0919	39.2911	37.0687	61.9122	62.017	67.349	34.8917	159.945	108.997	120.629	99.3478	111.911	55.9545	107.676	47.7073
P49720;A0A087WUL2;A0A087WXQ8;A0A087WY10	P49720;A0A087WUL2;A0A087WXQ8;A0A087WY10	Proteasome subunit beta type-3	PSMB3	2.20307	0	5.59302	9.16312	8.12484	7.77449	7.56649	7.00232	3.62447	3.45628	0	4.92551	2.46614	7.62357	2.59136	8.12016	7.97895	4.03013	6.59506	0	6.35118	5.78826	10.4472	4.69255	7.0646	4.1035	2.97311	7.72826	0	5.17285	3.32933	2.15315	1.66897	1.36994	4.81245	0	11.1022	0	2.94077	3.11521	3.23197	3.12249	1.80342	4.04655	6.45167	0
A2A274;Q99798	A2A274;Q99798	Aconitate hydratase, mitochondrial	ACO2	4.27021	2.9198	9.08733	5.51031	5.03327	5.76794	4.3781	8.32178	7.94349	3.47083	1.8686	4.0911	2.06818	4.3765	4.22383	5.49692	7.56073	4.6962	4.83773	5.57675	5.38537	5.37602	5.78728	5.62734	7.69436	8.74863	8.0746	6.71804	3.08406	7.43982	5.78818	5.91602	9.6718	8.06461	5.65256	12.128	10.2352	4.21523	10.392	8.13813	10.3255	15.4261	11.6594	9.2105	5.64084	3.93711
Q9ULC5;Q9ULC5-3;Q9ULC5-4;A0A494C046	Q9ULC5;Q9ULC5-3;Q9ULC5-4	Long-chain-fatty-acid--CoA ligase 5	ACSL5	3.55586	0.788474	11.9826	5.75554	5.24313	4.64627	3.46431	5.7822	4.28981	3.66573	0.847974	6.08502	2.70753	4.51163	3.64921	5.60934	5.69127	6.11544	7.98468	1.39146	10.6357	10.9185	6.82484	6.25341	9.77589	11.4917	13.7832	7.20254	2.14305	7.43213	5.78302	5.49583	8.39194	9.25621	5.11946	10.1703	4.59021	1.38787	7.04648	5.21588	6.00979	8.66678	5.87461	7.87542	4.2951	4.1133
Q96GK7;Q6P2I3;C9JGM0;C9J5B6	Q96GK7;Q6P2I3	Fumarylacetoacetate hydrolase domain-containing protein 2A;Fumarylacetoacetate hydrolase domain-containing protein 2B	FAHD2A;FAHD2B	3.24062	0.526082	7.61311	5.48943	5.15791	5.26685	2.58602	4.58883	3.42967	2.68513	1.21343	3.97385	2.5288	4.36476	2.24895	2.16605	2.81777	2.36812	9.05975	1.39832	6.35508	16.7974	4.92133	5.67263	8.22841	7.51339	8.23304	8.33999	2.43004	6.62301	4.35432	5.74818	8.42667	8.12895	6.09679	8.78962	8.15588	1.40501	9.17276	8.7544	7.2311	4.90144	4.74262	3.93177	5.2826	2.68286
P55263-2;P55263-4	P55263-2;P55263-4	Adenosine kinase	ADK	1.67046	2.41035	6.28631	3.12093	4.32417	2.84892	3.56926	2.42229	2.5869	2.63696	1.05596	3.36273	0.780474	3.38789	3.79859	2.5743	2.90847	2.54467	4.05806	0	2.89294	5.94461	3.04182	2.35372	2.24082	1.86513	1.64389	2.57847	1.95994	2.33448	1.92754	1.55808	1.95771	2.07475	2.48239	2.57213	2.79552	0.852156	3.79307	3.0083	2.74164	1.98807	2.38884	0.64208	3.15973	2.27063
B1AH87;P30536	B1AH87;P30536	Translocator protein	TSPO	6.76116	0	2.64651	7.63812	0	10.7159	7.47689	0	11.8581	0	0	5.4196	0	6.72135	7.72425	3.67601	4.56694	0	7.80054	0	0	4.46834	0	0	5.21694	2.07989	5.51249	8.66423	0	0	6.78718	7.92624	10.1031	8.38989	8.83093	0	0	0	11.0181	7.62693	18.4739	36.9317	22.8623	26.1134	0	0
Q9NZ45	Q9NZ45	CDGSH iron-sulfur domain-containing protein 1	CISD1	5.0469	0	6.69685	7.87282	6.7773	4.98578	3.57414	8.1484	4.3302	3.50708	15.8041	6.48213	2.11607	4.69265	6.91675	3.8545	4.92081	3.57999	5.54937	1.98364	7.30698	2.27104	5.08113	4.96724	6.51119	5.30377	4.70964	4.76596	0	6.58793	5.44804	3.18474	7.72687	7.16514	5.50293	6.90312	6.15246	1.99355	5.40422	5.24687	6.09158	6.25718	6.30832	5.12966	7.82748	6.5695
Q9NQC3-3	Q9NQC3-3	Reticulon-4	RTN4	2.74146	0	10.1852	2.44198	2.31325	1.80484	1.20945	1.04864	0.963396	0	0	5.48393	0	4.45893	3.31617	2.27196	2.09085	2.25075	1.24924	0	2.16755	0	7.8652	3.75606	0	4.86119	4.36783	2.05364	0	2.93753	5.12543	3.34008	2.88271	3.69504	2.73105	0.437321	0	0	0.834809	4.05412	1.45523	0.743626	1.41413	2.51103	3.75312	0
Q04837;A0A0G2JLD8;E7EUY5;C9K0U8	Q04837;A0A0G2JLD8;E7EUY5;C9K0U8	Single-stranded DNA-binding protein, mitochondrial	SSBP1	6.8171	0	6.59212	8.656	7.50908	9.87661	9.41481	10.5539	11.5021	6.07888	2.7555	6.45974	4.05624	11.0122	9.28512	8.7199	7.61288	10.6104	7.01314	6.17419	7.26181	8.50574	7.62365	9.7979	14.1503	11.6617	8.27216	7.8015	4.19263	10.1157	7.6743	8.73436	13.0002	10.9161	7.8436	10.741	8.38877	0	10.2078	7.05372	9.36955	19.0644	20.3492	20.6191	5.11298	9.61751
Q9UKK9;A6NFX8	Q9UKK9;A6NFX8	ADP-sugar pyrophosphatase	NUDT5	3.36772	0.875207	5.40234	3.37899	3.788	4.46041	2.95063	2.85377	2.73733	1.55411	1.57739	1.32074	1.07944	2.37183	1.69626	1.66042	1.08049	0.565481	3.19378	0	2.63511	2.28677	3.23324	2.42898	1.51641	2.18023	1.50549	5.0661	1.58144	5.96142	3.78772	1.98052	1.88526	1.57567	2.85029	0.976315	4.51905	2.31994	4.57674	6.83573	6.38209	2.49583	2.12755	0.874948	1.15137	2.2822
P51858;P51858-2;P51858-3;H3BPQ6;M0R0J3;Q9Y3E1	P51858;P51858-2;P51858-3	Hepatoma-derived growth factor	HDGF	2.44738	0	7.41051	4.53538	4.22217	4.77569	3.69805	5.83522	3.85971	2.32835	1.98778	2.89311	1.03596	3.66802	3.25548	3.80095	3.73849	2.47114	3.69328	0.483909	3.37865	3.23371	3.01531	2.62547	3.57118	2.61484	1.95503	4.21793	1.73993	3.83586	2.8005	1.98591	1.5657	1.16482	2.44548	1.50918	5.55276	2.29597	6.71898	5.61569	6.10661	2.98888	3.77661	1.39338	3.9044	3.08661
Q9UF12;A0A590UKC3;K7EJK5	Q9UF12;A0A590UKC3	Probable proline dehydrogenase 2	PRODH2	2.96853	0.407564	3.99744	1.56679	1.32783	1.99228	1.62332	1.19849	3.04367	1.63204	0	3.94871	1.38398	3.3138	4.02956	3.10891	3.23115	4.34111	1.56566	0.978349	1.37894	1.77563	1.60745	4.00925	1.7514	3.13815	3.0044	4.87073	1.83112	4.58176	3.56786	4.30232	5.7044	5.69154	3.86149	8.69273	0.869713	0.354589	4.16582	3.64794	3.73698	5.89065	5.85381	5.38131	4.00113	2.79574
Q13576;F5H7S7;E7EWC2;Q13576-3;Q13576-2;D6R939;E9PDT6;D6RDK8;H0YA28;D6RGC6;D6R999	Q13576;F5H7S7;E7EWC2;Q13576-3;Q13576-2;D6R939	Ras GTPase-activating-like protein IQGAP2	IQGAP2	3.17517	0.77017	7.9427	4.53674	4.73193	4.82661	3.93639	5.33734	5.54515	3.21124	0.62139	3.49508	1.58565	4.36574	3.97964	3.73945	3.64382	3.98607	5.82268	2.53385	6.4113	4.53558	4.87631	4.33149	5.90219	6.86296	6.88249	5.42533	1.87467	6.38497	4.81553	5.17997	6.97663	5.51482	4.61154	7.71019	5.74335	1.72417	6.66119	6.98347	7.5437	8.038	6.57024	6.07006	4.61026	4.65611
A0A0A6YYA0;Q86XR7-2;Q9Y3B3-2;Q9Y3B3;G3V2Y2	A0A0A6YYA0;Q86XR7-2;Q9Y3B3-2;Q9Y3B3	Transmembrane emp24 domain-containing protein 7	TMED7-TICAM2;TMED7	4.58174	2.59426	8.59536	4.70406	4.53126	3.5421	5.14727	4.28184	4.21759	2.65533	1.32867	5.27659	3.85202	7.025	3.3523	4.33691	4.40837	7.22555	6.58116	3.78899	7.54724	3.03253	5.14458	8.23196	4.95243	7.79355	7.50136	8.53636	3.43446	10.2751	7.91056	10.2222	9.37526	8.95669	7.70837	21.5439	8.38166	5.45475	11.5925	7.69309	7.71046	10.3401	11.6822	5.35085	4.18764	2.93323
P20618	P20618	Proteasome subunit beta type-1	PSMB1	4.08773	3.27166	7.02344	3.9028	6.01842	4.06451	4.24865	6.16949	4.39007	2.6226	1.65841	2.58902	2.08118	2.6441	2.95725	2.51117	2.49851	2.40792	2.3131	3.56731	2.05363	3.99626	3.31107	3.04092	2.75878	3.2357	2.00136	3.74084	2.19377	4.31974	2.44421	1.3638	1.76597	1.53027	3.1135	1.31875	5.03777	2.52569	7.33815	5.77826	5.80126	3.31646	2.3789	2.00538	2.24721	2.53762
P51991;H7C1J8	P51991	Heterogeneous nuclear ribonucleoprotein A3	HNRNPA3	2.84065	1.84116	6.35369	3.00936	3.35599	2.94233	3.0028	3.24093	4.29013	2.25198	2.83264	3.25466	0.942763	2.86036	3.04011	3.29528	2.91219	3.46767	3.87117	0.690306	3.45231	3.42609	2.68671	2.57656	3.47046	3.51648	3.2033	3.4112	0.966878	4.23531	3.30245	4.08689	4.63442	5.20307	3.2147	4.9548	4.64624	0.926954	4.66002	5.47558	5.57539	6.61762	4.96854	5.72842	3.03703	2.88347
P49888;H0Y8G0	P49888	Estrogen sulfotransferase	SULT1E1	1.47588	0	4.65442	0.933291	1.46153	0.670335	0.284468	0.71656	0	0	0	0.497011	0	1.00038	0.714049	0	0	0	1.42046	0	1.57414	1.52897	1.52554	2.2308	1.54863	1.09606	1.18414	1.18868	0	1.92733	2.19342	1.47364	1.74641	1.90444	2.7727	3.3213	1.42429	0	1.31711	1.42001	1.0593	1.49149	0.414554	5.52363	17.1182	0
P35754	P35754	Glutaredoxin-1	GLRX	4.03876	12.8726	4.01131	3.34992	3.39404	3.47754	3.01054	1.91328	1.31694	6.88587	0	3.08649	14.9021	2.95749	0	2.41707	3.20727	0	4.4932	8.36417	6.00297	12.1703	4.37116	7.0742	0	4.63886	4.06658	6.16054	15.5907	7.8581	5.14944	2.31537	4.00683	6.268	5.68181	6.40154	0	18.4095	10.3404	8.28088	7.2623	3.17451	7.69208	2.33383	2.76107	1.07164
O94760;B4DYP1;O94760-2	O94760;B4DYP1;O94760-2	N(G),N(G)-dimethylarginine dimethylaminohydrolase 1	DDAH1	1.55806	1.30714	10.9806	2.12484	2.60427	2.93041	2.68526	3.28435	1.73208	2.61856	0.73016	2.29332	2.00808	2.75504	2.00812	1.88398	1.12804	0.762773	5.08291	1.96761	4.261	3.21534	3.79273	1.68264	3.48273	2.6047	1.51558	1.81642	1.90486	1.66228	1.31291	1.10856	0.598485	0.875374	1.71076	0.892083	4.30508	1.8554	3.4137	4.26722	3.6959	2.39115	1.80707	0.373774	2.64232	1.12185
P20674;H3BNX8;H3BRM5;H3BRI0;H3BV69	P20674;H3BNX8	Cytochrome c oxidase subunit 5A, mitochondrial	COX5A	8.685	0	4.22444	17.1967	14.7192	19.4301	21.9565	17.9836	13.611	0	0	24.8155	0	7.01382	0	6.71656	2.61935	2.83363	0	0	32.9478	0	14.0736	19.0258	8.68369	8.21413	17.0133	10.5371	0	2.25742	10.9057	4.82543	12.4118	11.6863	30.9047	0	0	0	8.94774	6.83029	5.5867	21.023	11.7829	0	0	25.6231
Q96A26;F8W7Q4;E9PH05	Q96A26;F8W7Q4;E9PH05	Protein FAM162A	FAM162A	4.29005	1.76857	5.80837	4.58745	3.15677	4.63304	3.9335	9.00281	5.55534	1.06657	2.27944	4.35731	0.840012	5.74382	2.98196	2.33425	1.54767	1.46074	5.26167	7.07667	4.20652	1.01602	3.68272	5.72376	4.44621	4.04989	3.29951	5.47018	3.53097	6.03405	4.6489	5.62964	5.21396	2.70623	7.6075	3.56347	3.5425	2.19688	3.12909	3.67273	3.09007	4.5525	4.57291	3.46181	1.12234	6.13463
P22309;P22309-2	P22309;P22309-2	UDP-glucuronosyltransferase 1-1	UGT1A1	2.89078	3.37385	8.84271	7.23894	6.52065	7.2686	6.24319	6.99364	4.50957	4.00392	2.68652	3.08452	2.79642	4.38385	4.12906	3.78721	5.50152	5.20085	8.47773	5.14634	8.15161	8.61892	10.4353	1.93905	11.1167	9.45388	7.99704	2.72029	4.77592	3.595	2.35145	3.67284	3.47099	3.81662	1.82876	2.28829	8.44056	1.8429	5.31097	3.39701	5.51334	10.887	8.04968	12.853	6.39919	3.54249
Q8NI22;Q8NI22-2;Q8NI22-3;H7BZ18;A0A3B3IU18	Q8NI22;Q8NI22-2;Q8NI22-3	Multiple coagulation factor deficiency protein 2	MCFD2	4.18137	0	4.90396	3.02338	3.6132	3.76202	1.96257	0.405934	4.34014	0	0	0	0	1.41657	5.05714	3.78207	0	3.82456	2.25071	0	0.478116	1.36189	2.33415	2.17565	0	2.55147	3.18475	4.12003	0	4.95922	2.7774	3.25711	10.1127	4.97593	3.10033	0	0	0	0	6.33245	4.46616	7.84434	7.07034	7.48134	2.74842	0
K7ELC2;P62841;K7EM56;A0A0B4J2B4;S4R417;K7EQJ5;K7EJ78;S4R456	K7ELC2;P62841;K7EM56;A0A0B4J2B4;S4R417;K7EQJ5;K7EJ78	40S ribosomal protein S15	RPS15	1.09785	9.10471	5.12915	0	0	1.95287	0	2.16301	0	2.91212	7.23088	0	5.12747	0	0	2.59573	5.02363	3.51251	5.33389	15.9834	3.28999	7.20839	3.3965	2.01361	3.33921	3.21493	0	4.61019	4.57995	2.39759	0	3.7457	2.06061	1.91466	2.91019	0	7.92902	0	3.52807	3.41301	3.16545	4.41041	3.45243	0	0	4.8827
P63244;J3KPE3;D6RAC2;D6RHH4;H0YAF8;D6REE5;H0Y8W2;D6R9Z1;H0YAM7;D6R9L0;D6RFX4;D6RAU2;E9PD14;D6RBD0;D6RFZ9;D6RHJ5;H0Y8R5;D6R909;D6RDI0	P63244;J3KPE3;D6RAC2;D6RHH4;H0YAF8;D6REE5;H0Y8W2;D6R9Z1;H0YAM7;D6R9L0;D6RFX4	Guanine nucleotide-binding protein subunit beta-2-like 1;Guanine nucleotide-binding protein subunit beta-2-like 1, N-terminally processed	GNB2L1	4.57545	2.78887	6.85966	3.78077	3.3371	2.71718	6.4162	4.51649	5.42808	4.46435	1.22967	4.25158	1.90133	3.85834	1.82329	5.54516	5.35938	6.37017	6.68126	4.3675	3.13444	7.8085	4.10945	5.0843	5.53739	6.48232	4.25202	4.15773	4.97576	5.79415	6.05386	5.79999	7.33301	7.88234	3.61682	5.53399	4.13823	0.960789	5.29431	4.86544	6.16723	6.0094	5.53239	4.04799	3.54028	3.64519
Q9P2E9;A0A087WVV2;Q9P2E9-3;F8W7S5;A0A087WU26;A2A2S5;V9GY78;Q8N4C6-4;Q8N4C6-9;Q8N4C6-11;Q8N4C6-6;X6R6X3;Q8N4C6-2;Q8N4C6;Q8N4C6-5;Q8N4C6-10;H0YDJ4;H9KV85;E9PN67;C9J066;Q8N4C6-7	Q9P2E9;A0A087WVV2;Q9P2E9-3;F8W7S5	Ribosome-binding protein 1	RRBP1	2.02321	3.27882	4.49777	2.82342	2.71159	3.59484	3.35554	3.71732	2.70103	2.44919	2.80485	2.46226	2.99544	2.63564	2.50887	1.87666	1.48415	1.7349	2.62126	6.4343	2.74266	2.40179	2.40193	2.81312	2.60086	2.06452	1.95885	2.51696	2.00117	2.50987	1.74409	1.53937	1.88092	1.33459	2.90094	1.63991	2.96856	1.44113	3.22219	2.93112	2.99494	2.24454	2.03522	1.31935	2.63655	3.22778
O60656;O60656-2;Q9HAW9;Q9HAW8;P19224-2;Q9HAW9-2;Q9HAW8-2;B5MCT4	O60656;O60656-2;Q9HAW9;Q9HAW8	UDP-glucuronosyltransferase 1-9;UDP-glucuronosyltransferase 1-8;UDP-glucuronosyltransferase 1-10	UGT1A9;UGT1A8;UGT1A10	5.07952	1.29288	5.5376	11.1825	9.6335	11.3378	7.77503	8.01359	7.44766	7.7949	0	12.1189	2.42625	11.3088	9.1303	7.41814	9.95297	8.61095	9.46132	0	5.24371	6.67322	11.0356	9.89284	9.66171	9.74207	9.15266	9.06509	3.71333	13.6748	11.0038	10.577	8.3668	7.52312	8.81206	8.07456	7.7419	2.16857	15.758	9.7205	10.3603	15.2653	9.09324	16.6405	10.0571	7.65679
P17858;P17858-2;F8WEU2;V9GYV7	P17858;P17858-2	ATP-dependent 6-phosphofructokinase, liver type	PFKL	2.82281	1.11939	4.49662	5.89441	5.75402	3.61483	4.16936	3.80907	4.04702	2.718	0.697383	3.7346	1.17199	4.82166	4.49046	5.0479	4.16474	4.56868	4.83074	0	4.11636	4.84558	4.42653	3.87287	4.65704	3.50943	2.74053	4.7635	0.330423	3.1437	3.77228	3.00765	5.40777	4.53795	3.34506	4.44992	4.22466	0.779962	4.68963	4.56768	5.45953	5.77842	4.87046	2.62326	4.24357	2.64851
P32969;A0A2R8Y5Y7;D6RAN4;E7ESE0;H0Y9V9;H0Y9R4;REV__A0A2R8YDK3;REV__B4DZN5;REV__O75648-5;REV__A0A2R8YFQ3;REV__A0A2R8Y4R7;REV__A0A2R8Y6L6;REV__O75648-2;REV__O75648	P32969;A0A2R8Y5Y7;D6RAN4;E7ESE0;H0Y9V9	60S ribosomal protein L9	RPL9	2.76183	5.5308	5.38136	1.82657	3.15753	1.66904	2.19895	1.46048	4.62909	0.623962	0	3.16513	6.7497	3.32889	3.10146	4.70454	6.56892	3.82482	2.92429	0	1.09751	3.03599	0.311269	3.20277	2.65351	3.09211	4.97427	3.60551	5.88773	3.81176	2.00713	3.13441	4.1305	4.26003	3.48527	3.75206	3.76136	1.26918	5.2353	1.84051	3.51169	2.15886	5.22928	2.57745	4.38071	1.33305
P36578;H3BM89;H3BTP7;H3BU31	P36578;H3BM89	60S ribosomal protein L4	RPL4	3.142	4.58443	4.28677	4.74338	3.87393	3.65398	4.17212	3.64606	4.23177	2.32733	2.27166	3.77972	3.42812	2.99234	2.75173	2.94762	3.11368	3.07772	3.41419	2.84679	3.4323	4.52557	3.24351	3.40778	4.35432	4.59965	3.39235	4.07925	7.05828	4.33556	3.03398	3.55526	3.66028	2.68133	4.02684	3.54559	4.48348	3.84948	4.7124	3.13929	3.97008	4.01678	4.35763	1.71782	1.98026	4.04027
Q8N4T8;Q8N4T8-2;H0Y962;D6RAV8;D6RJF4;D6RGF2	Q8N4T8;Q8N4T8-2;H0Y962	Carbonyl reductase family member 4	CBR4	2.98571	1.09611	8.16955	3.83065	5.00283	4.08224	3.17203	5.91615	6.13854	3.0481	5.08002	5.3059	1.6893	5.38281	5.20474	6.59449	6.59053	7.14243	6.08456	1.51135	5.29186	3.40641	6.7258	5.07137	6.62719	6.64062	7.7974	3.85447	2.68064	6.20755	4.98848	6.49348	5.41635	7.03069	5.11551	7.30414	4.77148	1.65278	5.15236	4.33507	4.99975	6.76993	7.65294	5.30294	3.22004	4.09515
P05165-2;P05165;A0A1B0GU58;P05165-3;A0A1B0GWI4;A0A1B0GUX9;A0A1B0GWA1;H0Y5U0;Q5JTW6;A0A1B0GTR1;Q5JVH2;H0Y4B9;H0Y798	P05165-2;P05165;A0A1B0GU58;P05165-3;A0A1B0GWI4;A0A1B0GUX9	Propionyl-CoA carboxylase alpha chain, mitochondrial	PCCA	3.69035	0.521117	6.38983	3.85119	3.20081	4.15757	3.11749	3.37026	3.96102	1.83285	1.33737	3.31807	1.92109	3.31015	3.33509	3.06727	2.93173	2.52416	4.97195	0.533569	4.35342	3.84351	4.95214	4.29685	5.35564	4.93486	5.11759	4.90121	1.51591	5.65653	4.65237	5.1095	7.71612	7.15049	4.16801	6.39707	4.40326	2.72253	5.46444	5.47349	4.58633	5.25063	4.94651	6.12539	3.26953	4.16065
P54727;P54727-2;Q5W0S5;H0Y579;Q5W0S4	P54727;P54727-2	UV excision repair protein RAD23 homolog B	RAD23B	3.27616	0.894528	5.06849	5.28489	4.68687	5.43712	4.14713	4.77432	3.53202	3.43252	1.35701	4.98082	1.44799	4.7395	3.81571	3.02353	3.69749	3.23569	3.70831	1.64793	4.17102	5.59806	5.16862	4.61138	4.73043	3.47244	2.8184	4.59107	2.58166	4.55461	2.94149	2.61986	3.80832	2.20313	3.4839	2.03819	4.95995	1.02797	4.50433	3.62142	4.79429	3.18117	2.82961	2.44335	4.32588	5.552
P29692;P29692-2;E9PRY8;P29692-4;E9PK01;E9PQZ1;A0A087X1X7;E9PI39;E9PQ49;H0YE72;E9PPR1;E9PL12;H0YE58;E9PMW7;E9PK06;E9PIZ1;H0YCK7;E9PK72;E9PKK3;E9PJD0;E9PNW6	P29692;P29692-2;E9PRY8;P29692-4;E9PK01;E9PQZ1;A0A087X1X7;E9PI39;E9PQ49;H0YE72	Elongation factor 1-delta	EEF1D	3.80025	3.62153	5.92386	4.24582	3.43377	4.78751	4.38379	7.75826	3.74313	4.30109	5.13415	5.00334	4.61899	1.6815	4.15904	4.39667	6.65897	5.59471	2.76383	1.09064	3.00725	1.69736	3.56547	5.63077	4.95746	6.1965	3.79257	5.19958	3.22944	5.07077	4.14841	2.82594	4.53332	4.38304	5.50238	5.00024	8.25131	3.39558	7.2825	7.68631	5.68189	7.59417	5.75517	4.06282	4.60775	3.94574
P61019;P61019-2;E9PKL7;H7C125;H0YD31;E9PE37;A0A1D5RMT4;H0YDL5	P61019;P61019-2;E9PKL7	Ras-related protein Rab-2A	RAB2A	2.73625	3.10687	4.75618	2.72462	3.29306	4.09518	4.36985	4.31609	2.63673	1.06199	0	4.34306	2.3132	6.09784	3.94009	5.87713	5.49143	7.28694	7.68706	1.58469	9.31539	13.6323	8.16147	9.44067	6.95508	10.3659	11.5824	7.91103	2.17054	8.68369	8.20621	7.05154	12.789	10.7167	7.19134	5.35278	3.90323	1.37697	6.70724	7.64127	6.19438	5.09609	6.38389	5.23936	2.08177	5.47392
Q01628;E9PS44;H7BYV1;E9PQN9;P13164;Q01629;C9JQL5	Q01628;E9PS44	Interferon-induced transmembrane protein 3	IFITM3	1.87275	0	1.72597	0	1.45473	1.83403	2.21439	2.13405	0	0.751575	0	0	0	1.11781	0.999449	1.4127	0	1.20549	0	0	0	0	0	0	0	1.62597	1.32883	2.01798	0	0	0.644049	0	2.44279	0.852081	0	0	0	1.86718	2.73861	1.68934	0.380186	3.60091	2.62225	4.05485	1.21749	1.87257
Q6NUN0;A0A087WTR4;I3L536	Q6NUN0	Acyl-coenzyme A synthetase ACSM5, mitochondrial	ACSM5	4.34514	0.758977	3.10473	1.95306	2.14082	1.55082	1.58835	1.53157	1.35554	3.58807	0.992226	5.78731	1.7377	5.38954	5.23782	4.79762	5.76141	5.32632	2.95974	0	2.79164	1.55387	2.20802	6.1004	2.47817	2.72784	2.87128	7.3813	3.0356	7.84198	7.01475	7.89684	11.355	9.22736	7.08271	9.72149	1.39217	0.155777	2.54937	2.15968	2.31242	3.73958	2.75608	3.33794	4.78346	6.35276
P08559;P08559-4;P08559-3;P08559-2;Q5JPU3;Q5JPU0;Q5JPT9;Q5JPU1;Q5JPU2	P08559;P08559-4;P08559-3;P08559-2	Pyruvate dehydrogenase E1 component subunit alpha, somatic form, mitochondrial	PDHA1	3.26269	1.19014	3.67897	5.61785	3.88727	4.73111	3.46276	4.80137	3.33778	2.70449	1.54396	4.18209	1.23287	5.22246	3.03077	5.0143	5.57698	6.50754	4.60599	2.94434	2.47627	4.19485	2.00107	4.24614	3.04609	3.76317	2.98467	5.77063	1.1876	7.37114	4.5422	5.30552	5.5641	4.97078	4.76062	6.19858	6.49895	2.0513	8.03619	7.66857	7.94594	7.48872	10.5144	7.5495	4.5783	3.90602
Q9H078-2;Q9H078;A0A2U3TZY2;Q9H078-3;H0YGM0;Q9H078-4;Q9H078-5;A0A2R8Y602;F5H7A5;A0A2R8YDH5;A0A2R8Y6R5;F5H392;A0A2R8Y7E8;F5GX99	Q9H078-2;Q9H078;A0A2U3TZY2;Q9H078-3;H0YGM0;Q9H078-4;Q9H078-5;A0A2R8Y602	Caseinolytic peptidase B protein homolog	CLPB	15.8826	68.7806	6.55588	16.0612	2.04748	0	11.161	17.1281	28.702	9.80208	0	0	24.3801	9.25196	8.03959	15.6418	0	6.48983	8.05714	0	14.3171	0	6.15046	21.8607	14.3971	13.5342	14.8243	19.5703	0.849553	3.97823	14.9473	17.0374	9.93164	2.87917	3.52856	12.723	8.47913	0	12.9808	8.38683	6.19878	10.3067	10.4797	8.70936	9.67556	13.1168
Q709F0;Q709F0-2;Q709F0-3;D6RDI8;F8WEV0;A0A0J9YXS1	Q709F0;Q709F0-2;Q709F0-3;D6RDI8;F8WEV0	Acyl-CoA dehydrogenase family member 11	ACAD11	5.32234	1.12499	5.38854	6.95041	7.40947	7.92687	5.48202	7.76911	5.54931	4.07239	1.61021	7.86325	3.243	7.90126	6.96303	5.68759	5.88028	6.21024	6.3964	2.88602	7.30363	8.16603	7.19713	7.56149	7.75222	7.43427	7.47293	10.0265	1.38581	11.8939	9.169	8.85479	9.15198	7.98382	7.16905	9.67912	9.11348	0.263305	9.65313	10.8234	13.1965	14.8314	13.0178	12.6078	8.23765	8.89144
P08238;Q58FF7	P08238	Heat shock protein HSP 90-beta	HSP90AB1	5.62013	4.40964	6.08054	5.4801	3.8564	4.65996	5.13617	6.74916	6.0499	4.41567	2.61113	5.57145	5.42962	5.48452	6.98286	4.99622	4.57795	4.82409	4.31505	3.17848	3.45796	5.53708	4.42389	5.52539	5.52425	7.12189	5.76435	5.11382	3.92334	5.2042	3.72921	3.50992	3.747	2.95062	7.65495	4.84757	4.93134	3.35318	6.71064	4.33007	6.05649	5.24835	6.69894	4.80738	3.75197	5.97398
P49755;G3V2K7	P49755;G3V2K7	Transmembrane emp24 domain-containing protein 10	TMED10	6.87466	0.852213	5.81512	2.49326	1.6791	2.86045	4.19337	4.44313	2.17116	2.31117	0.998689	5.16261	7.55926	4.06769	4.49105	5.1839	4.37423	4.95124	2.65156	1.80577	3.12989	5.73929	3.31558	6.06233	5.77396	4.63003	5.51418	5.82633	2.19986	7.1494	6.71136	4.47707	10.9388	8.50973	5.11718	9.80476	3.91264	1.921	5.72146	5.72163	4.69779	9.62774	5.59445	12.4575	4.36018	6.14458
Q9BVC6	Q9BVC6	Transmembrane protein 109	TMEM109	6.99341	0	8.9961	1.69924	1.4697	2.14234	1.49759	2.02098	5.9584	1.35591	0	0	0	0	1.22994	5.64467	1.36737	1.99031	3.32501	0	0	5.36375	5.39478	6.3052	3.73495	8.52775	6.05153	10.2104	0.52086	9.4506	10.0324	10.2176	11.5693	11.302	8.17264	6.6318	0	0	10.5863	8.9128	8.07076	5.9364	12.5677	3.42232	1.75013	2.43183
O96000;H3BPJ9;H3BV16	O96000;H3BPJ9;H3BV16	NADH dehydrogenase [ubiquinone] 1 beta subcomplex subunit 10	NDUFB10	3.68345	0	5.83372	4.62838	3.68337	4.16719	3.70869	5.0827	3.93701	1.81194	0	2.26054	6.2717	2.83682	0.756048	1.75053	3.16505	1.67125	6.8546	2.93526	4.79337	6.61025	3.03375	3.01209	3.67223	3.90031	3.7941	4.05205	3.88287	5.4114	3.78681	4.79984	7.39075	6.3399	5.40398	5.34743	4.89593	0.588993	4.09708	2.08961	2.59762	5.6779	5.50006	6.27406	2.50061	3.81776
P31947;P31947-2	P31947;P31947-2	14-3-3 protein sigma	SFN	2.21214	3.88857	4.22818	5.18502	6.09814	4.7114	7.45369	7.13086	8.74643	2.68996	7.39577	4.74365	3.8125	6.19386	4.00826	8.08577	16.5173	11.23	7.06034	9.9957	5.75251	2.31742	6.26864	3.68151	11.0409	8.419	5.62652	5.57289	2.8716	2.9584	15.6852	3.5464	5.82949	6.77565	3.68591	6.36056	9.90508	0	6.47205	6.52972	6.72962	11.3086	9.04775	10.1743	6.33966	5.24705
A0A3B3IRT8;P43307;C9J3L8;C9J5W0;E9PAL7;C9IZQ1;P43307-2;C9JBX5	A0A3B3IRT8;P43307;C9J3L8;C9J5W0;E9PAL7;C9IZQ1;P43307-2	Translocon-associated protein subunit alpha	SSR1	7.18972	1.24803	4.20714	3.62972	2.74859	2.76221	3.29736	2.20106	2.83716	2.98915	0	2.96416	0.106552	4.95805	2.05413	5.02123	6.15044	8.21716	5.90505	0	4.4537	2.44706	3.56232	9.56931	5.61322	9.28104	8.51984	15.4372	5.94817	9.59099	7.12148	14.4954	15.1781	14.5613	7.30471	16.0323	4.43994	0.908117	12.2821	10.535	9.50769	12.826	10.8188	8.45628	4.34285	4.0124
P02679;C9JC84;P02679-2;C9JEU5	P02679;C9JC84;P02679-2;C9JEU5	Fibrinogen gamma chain	FGG	12.4618	59.9302	3.57189	14.9733	13.6708	15.8034	7.91821	6.63674	6.71247	11.3362	66.0329	9.44408	81.5017	7.60381	8.98179	6.54515	5.2358	4.94107	14.3855	137.528	18.1922	12.3796	18.8215	20.1754	5.66312	4.71041	5.21947	9.58839	71.6823	21.6781	18.5324	30.5268	17.6913	14.5298	21.8679	12.6054	14.1723	39.3772	14.278	13.7291	19.8294	18.7687	26.2135	11.8902	10.5721	23.4063
P07355;P07355-2;H0YN42;A6NMY6;H0YMD0;H0YMU9;H0YM50;H0YKS4;H0YN28;H0YL33;H0YMM1;H0YKL9;H0YNA0;H0YN52;H0YLE2	P07355;P07355-2;H0YN42;A6NMY6;H0YMD0;H0YMU9;H0YM50	Annexin A2;Annexin;Putative annexin A2-like protein	ANXA2;ANXA2P2	31.0514	18.4259	1.45151	31.6927	29.1926	33.4596	37.8087	53.1631	61.5262	23.5674	10.0654	42.9576	16.9753	32.0479	36.2634	41.1858	47.4059	53.7378	33.7337	24.1875	20.3497	23.8987	23.0626	31.6866	34.1782	40.3437	39.5674	56.5182	11.2022	66.5978	47.504	55.7707	73.4158	57.7417	36.15	73.0161	79.6248	14.6391	79.6908	63.008	77.019	127.678	132.087	101.18	53.2579	31.3761
Q9UDW1;Q9UDW1-2	Q9UDW1;Q9UDW1-2	Cytochrome b-c1 complex subunit 9	UQCR10	6.82101	0	8.98575	1.18275	5.00414	2.78851	1.52664	1.80422	1.94108	5.76877	0	8.93644	0	0	5.10537	6.77171	0	0	7.84753	0	14.6933	12.9638	10.5574	0	0	8.70076	12.7703	12.8476	0	7.47356	10.1494	11.7069	9.69219	8.75206	4.07479	0	0	0	2.6007	5.33447	6.72881	0	0	0	0	9.95171
P14324-2;P14324;A0A087WVN4;A0A087X090;A0A087X1D8;A0A087WTP2	P14324-2;P14324;A0A087WVN4;A0A087X090	Farnesyl pyrophosphate synthase	FDPS	4.78457	1.32154	10.0931	7.6134	6.73343	8.21783	7.48696	5.88543	5.15266	4.07601	0.761141	7.47502	1.60367	5.95724	5.74015	6.66622	4.162	1.81517	8.11471	2.47772	10.208	15.2078	7.30183	4.00745	5.58072	5.3284	3.93188	13.7846	0.745431	9.30874	4.00531	3.96104	2.99952	1.58244	4.66149	2.34979	25.1341	1.97476	20.1773	11.7477	13.0741	7.86936	8.29521	3.76729	12.264	4.28928
Q8IVS8;Q8IVS8-3;Q8IVS8-4;C9JA32;C9J3N5;Q8IVS8-5;Q8IVS8-6	Q8IVS8;Q8IVS8-3;Q8IVS8-4	Glycerate kinase	GLYCTK	4.24458	0.237928	6.42613	1.93446	2.3195	2.80609	1.89496	2.06502	1.42942	1.91386	0	2.51892	0.982094	2.76707	3.13486	2.07106	2.99422	3.28166	3.71575	0.442265	4.87313	4.27056	4.04088	5.08267	4.63354	5.5242	5.61376	5.25753	0.496996	4.77316	4.58312	4.79268	6.57573	6.06853	4.48637	2.12198	0.616219	0	1.26377	3.5875	2.6948	2.32864	3.00474	3.70598	2.56762	3.75251
P07305;P07305-2	P07305;P07305-2	Histone H1.0;Histone H1.0, N-terminally processed	H1F0	1.10953	0	9.16572	1.79666	1.51009	1.74443	1.4291	2.06002	0.482697	1.67736	0	0.998669	0.36212	0.480945	0.87393	1.41756	0	1.15288	2.20444	0	1.47154	0	2.60904	1.62397	0	1.10199	0.982314	2.80906	1.02966	3.05578	2.7926	0.951279	0.321323	0.396381	0.498903	0.659321	2.2954	3.3136	3.52657	6.02395	5.47981	1.00713	0	0	3.99525	1.27002
P82980;A0A0B4J233;F5H2Q2	P82980;A0A0B4J233	Retinol-binding protein 5	RBP5	1.09232	0	17.7071	1.70535	1.83695	1.75023	0.784571	0	0	0	0	1.31275	0	0	0.981787	1.23167	1.27291	1.40833	1.95909	0	2.52518	3.82232	2.47656	2.4523	0	1.40136	1.12792	1.59192	2.10107	1.69024	1.35414	1.16015	0.997464	1.06208	1.64966	0.852461	2.54122	0	3.07445	1.85895	2.09156	1.11921	0	0	1.55175	0
Q9Y2R0;K7EPV0	Q9Y2R0;K7EPV0	Cytochrome c oxidase assembly factor 3 homolog, mitochondrial	COA3	3.20315	0	7.87676	4.61744	4.59512	5.57737	4.79023	5.49885	6.15476	0	0	4.36101	0	3.38311	3.98351	3.85209	2.17712	4.10497	3.77726	0	3.42781	5.21454	3.21883	5.28652	4.4924	5.82995	6.58482	3.95084	0	4.66788	3.87317	4.06304	7.14771	5.57344	5.5997	6.79139	4.93683	0	4.0334	4.03413	4.33827	7.78976	6.24314	8.63951	3.21736	5.49014
Q9UBR2	Q9UBR2	Cathepsin Z	CTSZ	3.40578	0	8.9616	7.74859	8.64674	7.94196	7.33285	6.95051	5.77349	5.24722	0	8.67383	0	9.09044	7.91599	7.42201	6.34955	6.2093	14.3123	0	12.2841	10.069	9.00288	4.75217	13.1197	6.8881	5.78696	8.51926	3.96569	13.5635	4.81965	4.05975	4.88391	4.3057	6.00147	0	9.78541	0	16.8811	12.3053	9.9227	0	0	2.94382	3.2606	7.03888
Q13813;Q13813-3;A0A0D9SFF6;A0A1B0GUH3;A0A1B0GTB7;A0A0D9SFH4;A0A1B0GV13;A0A1B0GW19;A0A1B0GWE2	Q13813;Q13813-3	Spectrin alpha chain, non-erythrocytic 1	SPTAN1	3.03656	1.83938	4.18729	3.59145	3.22968	4.40912	3.42214	3.95258	3.63167	2.85494	1.33721	3.03288	2.44813	3.83961	4.01963	3.62495	3.14365	3.6282	3.49045	2.80229	3.21693	3.60674	3.32481	3.28131	3.3287	3.03536	2.94477	4.62184	1.98151	4.97732	3.21006	3.01271	3.44758	2.97448	3.31657	3.8651	7.59352	1.70871	7.56045	5.67668	6.99411	6.38347	5.34106	3.84557	5.71848	3.38645
P30050;P30050-2	P30050;P30050-2	60S ribosomal protein L12	RPL12	6.12511	3.63211	5.52886	9.50636	10.0511	6.2954	7.11839	11.0042	7.68869	5.9717	5.15896	10.2896	3.17012	10.1009	10.774	8.18161	9.03956	8.70589	11.7247	14.7257	9.69633	9.90915	15.5257	7.16257	12.3224	7.19039	4.48628	5.36235	12.3887	4.4523	4.81696	3.72991	3.6799	5.55945	4.34457	4.29185	3.62867	5.81942	3.26188	4.15822	4.37312	6.96834	3.6875	1.32661	6.62959	6.30435
Q5R3I4;A9UJP8;H7C2L7;H7C089;F8WBU8	Q5R3I4;A9UJP8	Tetratricopeptide repeat protein 38	TTC38	3.00877	0	3.41757	3.56997	4.73453	4.76592	3.6058	4.58587	2.70336	1.76562	0	2.86204	0.981017	2.44063	2.79265	1.73556	1.90886	1.44935	1.63886	0	1.75571	3.48016	1.30952	3.76041	1.57789	1.76193	2.12404	4.10773	2.29453	3.73863	2.60513	2.07234	3.06372	2.69102	2.67603	2.76733	3.00101	0	2.46508	3.24588	2.51055	1.66902	1.25437	1.31592	3.00162	2.54897
P14868;P14868-2;H7BZ35;C9J7S3;C9JLC1;H7C278;C9JQM9	P14868;P14868-2	Aspartate--tRNA ligase, cytoplasmic	DARS	3.64073	2.72241	5.59595	3.99383	3.17386	3.40897	2.98197	3.546	5.50212	3.55049	2.34217	4.25168	2.06371	3.30323	3.26682	3.74135	3.96902	3.80036	5.86187	6.06956	6.6396	6.30968	4.96371	4.73881	5.18125	5.61659	6.0355	6.00722	2.33848	3.61284	4.10109	4.31639	6.15558	5.19253	4.23108	6.18515	4.52308	0.572177	4.76126	5.31384	5.60288	7.06205	6.70435	4.64756	2.27769	3.22091
P43155-2;P43155;P43155-3;H0Y4Z7;B7ZBP5;A6PVN3	P43155-2;P43155;P43155-3	Carnitine O-acetyltransferase	CRAT	3.09448	2.22604	7.42523	3.27172	3.37472	3.76757	2.8128	3.67237	3.15625	3.04253	2.49614	5.15757	1.81615	4.86488	3.65572	3.0629	4.31973	4.90535	4.57276	2.83178	5.51551	5.7644	3.7767	4.00848	6.32249	5.52017	5.02558	4.76178	2.69039	4.75765	5.06554	5.69203	6.11062	5.31098	3.46678	5.9219	4.43532	1.96053	5.10316	5.34879	5.40792	6.77224	7.54491	7.97491	5.3291	3.39621
P36957;P36957-2;Q86SW4;H0YJF9;G3V3F0;G3V5M3	P36957;P36957-2;Q86SW4	Dihydrolipoyllysine-residue succinyltransferase component of 2-oxoglutarate dehydrogenase complex, mitochondrial	DLST	5.10775	1.43546	6.10141	3.85341	4.19709	4.58719	4.23683	5.56731	6.21827	4.03808	4.3439	4.46954	2.48382	7.16595	5.42262	6.63	7.51632	6.97285	6.19543	4.2724	5.28856	8.19506	7.62787	6.38958	8.08214	8.89821	8.52139	9.16833	2.13578	8.71683	8.06819	7.53583	11.0667	12.0656	6.87011	10.1016	8.0154	1.48242	8.68799	9.27797	8.48194	12.0434	8.51833	10.838	6.62536	5.66301
O75828	O75828	Carbonyl reductase [NADPH] 3	CBR3	0	0	8.72032	0	0	0	0	0	0	0	0	0	0	0	0.714454	0	3.75541	0	0	0	0	0	0	0	0	3.81501	0	3.39316	0	0	2.04735	3.62338	4.61509	5.55227	0	0	0	0	0	2.52125	0	0	0	0	0	0
P63173;J3KT73;J3QL01;J3KSP2	P63173;J3KT73;J3QL01	60S ribosomal protein L38	RPL38	4.38348	5.83361	1.36845	3.63645	2.99376	0.79365	3.77098	4.97924	4.22049	5.70953	6.02627	2.85328	17.6413	4.58737	4.24532	4.10899	4.03412	4.1166	5.14255	2.82584	12.4366	24.0206	9.58809	5.58434	9.3638	8.4038	8.10486	3.68584	11.1785	5.25492	4.22728	7.00683	9.65099	8.22434	3.17511	4.44258	0	3.39793	2.51027	2.774	3.1482	5.93902	7.00335	3.80535	4.08754	4.0622
P20073-2;P20073	P20073-2;P20073	Annexin A7	ANXA7	5.02322	2.89116	4.96501	9.29929	8.53111	8.87718	7.5516	8.26831	9.23447	6.94339	2.28258	8.45568	3.98618	10.2869	7.61368	7.12635	11.8341	10.673	6.7807	5.02295	8.35025	13.0348	9.68738	6.90905	12.6241	9.02242	8.51991	9.09421	3.79131	7.42316	6.42506	7.12303	8.78491	7.77164	7.4946	5.81919	8.12453	1.33305	12.6862	6.17594	7.2834	12.9928	12.7145	11.3113	7.28704	6.59945
P35268;K7ERI7;K7ELC4;K7EMH1;K7EJT5;K7EP65;K7EKS7	P35268;K7ERI7;K7ELC4;K7EMH1	60S ribosomal protein L22	RPL22	2.16169	4.32694	3.36159	6.06757	4.19342	3.07445	5.04679	0	3.69746	0	13.4488	1.87933	4.94295	2.9829	3.4411	3.49592	4.59141	3.49696	3.08483	0	4.42499	0	0	3.12094	4.20645	3.02581	2.7745	2.70716	5.09675	2.59364	2.97452	3.89472	3.90449	3.60813	3.58279	0.661645	4.61499	4.04606	3.15671	2.71817	3.47392	4.82675	5.12966	2.52237	0.637768	1.83159
P22570;P22570-7;P22570-5;P22570-2;P22570-3;P22570-4	P22570;P22570-7;P22570-5;P22570-2;P22570-3;P22570-4	NADPH:adrenodoxin oxidoreductase, mitochondrial	FDXR	3.78861	0.794331	3.00919	3.13184	3.65057	3.08588	3.43289	3.90538	2.57809	1.81865	0.549426	3.3006	2.60947	2.82878	2.67847	4.03095	2.49288	2.70622	2.00203	0.404087	2.07069	2.98896	1.54457	4.98506	2.40338	2.53964	2.63209	5.10983	1.4865	5.04653	4.52203	4.87688	5.13232	5.61739	4.88306	4.4991	1.82144	0.470781	3.62956	4.42941	5.13083	5.46587	6.44783	5.69255	2.31029	3.70955
P00491;G3V5M2;G3V2H3;G3V393	P00491;G3V5M2	Purine nucleoside phosphorylase	PNP	1.45757	1.638	9.15025	2.71851	2.5818	2.76348	1.68767	2.18112	1.51694	1.59641	0.856546	1.40966	1.58119	0.633564	1.72406	1.64991	2.26751	1.59955	4.41916	0.226282	1.644	3.40239	1.69564	2.1948	0.787557	1.183	0.402639	1.01192	0.838106	1.14413	0.56069	0.367706	0	0.387493	1.87878	0	0.74203	0	0.940359	0.897356	0.979525	1.00281	0.302815	0	0	2.10581
Q9Y619;Q5VZD9;F2Z354;Q9BXI2	Q9Y619	Mitochondrial ornithine transporter 1	SLC25A15	4.26962	0	3.9515	2.88549	3.67006	3.28433	3.5318	3.12826	3.75532	4.2477	0	6.16127	1.71867	6.29021	4.94519	5.84449	6.78364	5.46296	4.71116	1.27828	3.3753	4.12452	5.05026	4.5278	4.91526	4.82923	3.93539	6.85343	1.45675	5.53237	7.09368	5.1283	5.45828	5.95725	4.57789	11.4859	6.24198	0	7.03042	3.96326	4.91831	7.04968	6.07297	8.13575	5.45877	4.12631
P16104;Q96QV6	P16104;Q96QV6	Histone H2AX;Histone H2A type 1-A	H2AFX;HIST1H2AA	0	0	4.0186	0	0	0	0	0	0	0	0	0	0	0	0	0	0	0	0	0	0	0	0	0	0	0	0	0	0	0	0	0	0	0	0	0	0	0	0	0	0	0	0	0	0	0
P27169;F8WF42	P27169	Serum paraoxonase/arylesterase 1	PON1	2.18238	0	8.47564	3.22956	2.02865	2.42148	2.22659	3.97021	2.67576	0	0	3.50544	0	2.90902	3.97091	2.97054	3.11879	3.20483	2.67679	0.562801	3.13327	5.13495	5.37466	4.04649	4.09514	2.8643	3.71534	3.17409	0	3.88882	4.14455	3.56533	5.27185	5.63577	3.05183	4.94141	2.40856	0	3.21216	3.23797	3.7562	4.25901	6.49393	6.16483	3.4657	3.20352
G3V0I5;P49821-2;P49821;B4DE93;E9PQP1;E9PLC6;H0YE81;E9PPS5;E9PJL9;H0YD04	G3V0I5;P49821-2;P49821;B4DE93	NADH dehydrogenase [ubiquinone] flavoprotein 1, mitochondrial	NDUFV1	4.92764	1.3747	6.67152	3.97969	1.94392	3.45813	1.9344	3.61066	2.68809	1.19475	0.505358	2.63897	3.46701	1.72302	1.14809	0.969329	2.2337	0.406403	5.07193	0.854263	4.03269	4.16472	4.59823	6.24593	4.04993	4.84431	5.20726	4.46499	1.35382	5.41828	5.09287	6.06026	8.24709	7.97935	5.68632	9.34665	5.41009	1.1832	4.44121	4.18226	4.51053	6.18432	5.9612	5.17433	0.900177	5.54629
Q9Y2T3;Q9Y2T3-3;Q9Y2T3-2;Q5SZC6;H0YDZ7;Q5SZC3;Q5SZC5	Q9Y2T3;Q9Y2T3-3;Q9Y2T3-2;Q5SZC6	Guanine deaminase	GDA	1.44593	0.772977	4.36878	2.73807	2.22919	2.18144	2.1843	2.91858	2.1706	2.03779	0.640724	2.05476	0.427543	1.54268	2.45751	1.69172	1.48996	0.704488	3.3484	0.82939	2.78028	1.69213	2.2095	1.22339	1.60192	1.10535	0.823726	2.22936	0.863697	1.40793	1.12769	0.933387	0.536809	0.410404	1.38907	0.180686	2.789	0	4.53716	2.03945	2.79627	1.08252	1.5064	0.377986	2.33206	1.286
P61513;Q6P4E4;E9PEL3;C9J4Z3;G5E9R3;M0R0A1;M0R2L6;E9PPK6;A6NKH3	P61513;Q6P4E4;E9PEL3;C9J4Z3;G5E9R3;M0R0A1;M0R2L6	60S ribosomal protein L37a	RPL37A	0	0	5.65703	1.37389	1.06347	3.14932	1.13033	2.53174	0.66462	0	0	1.11489	0	0.978104	2.77579	2.56436	2.68566	1.34974	2.34381	0	3.27969	4.60791	1.45518	1.29459	0.725437	1.65113	0	2.36388	0	0	0.48814	0	1.81066	0	1.54624	0	1.57598	0	1.79512	1.50281	1.66427	0	0	1.3787	2.57269	0.791736
O95210	O95210	Starch-binding domain-containing protein 1	STBD1	3.39677	2.58687	5.10581	4.48051	3.07156	4.75883	2.00951	3.02165	2.8359	1.73624	0.484927	5.63818	0.165688	4.22633	3.28038	3.1759	2.00021	3.63198	3.33418	0	3.75619	3.70363	3.50165	4.21115	2.97843	4.6867	4.4344	5.35639	0.565209	6.60212	4.72663	3.95739	3.53536	5.08002	2.68542	2.23249	5.67144	0.376954	7.40348	6.81487	8.3253	9.80739	10.1749	8.04523	6.0824	2.84146
Q9UBI6	Q9UBI6	Guanine nucleotide-binding protein G(I)/G(S)/G(O) subunit gamma-12	GNG12	2.91884	0	3.77483	0	0	4.91869	0	4.41612	0	0	0	0	0	2.23527	0	4.17711	5.87457	5.7405	1.91353	0	0	4.15628	0	0	0	3.72798	0	7.97463	0	4.79118	8.88896	0	7.89001	6.49136	0	0	0	0	0	7.53622	6.02047	11.7493	4.80656	10.3432	0	0
P49638	P49638	Alpha-tocopherol transfer protein	TTPA	1.35689	0	5.41665	0	0	1.69102	0	0	0.888449	0	0	0	0	0	0	0	0.895017	0	0.824075	0	0.829351	0.869355	1.3908	1.35409	1.0342	1.52879	0.834103	1.59374	0.403668	1.7855	1.3965	0.755654	2.05418	1.3094	0.521204	2.37398	0.624074	0	0.790121	1.5577	1.1696	0.496948	0.138484	0.877441	0.699611	0
Q16186;A0A087WX59;A0A087WUX6	Q16186;A0A087WX59	Proteasomal ubiquitin receptor ADRM1	ADRM1	5.39875	0	4.98245	9.49698	7.0205	7.76617	3.44451	4.49101	0	0	0	6.82182	0	8.85587	10.1374	10.9471	10.9828	8.14031	8.34992	0	6.20436	0	0	8.12331	9.23289	10.4832	8.07031	7.78919	2.38449	7.96031	5.74755	4.26573	7.26957	6.26049	8.36006	6.95217	12.7633	5.4456	14.2236	8.09845	7.55453	10.4852	9.08191	5.72874	1.14794	0
Q9HCC0;Q9HCC0-2;D6RDF7;D6R9R1;A0A0G2JM88	Q9HCC0;Q9HCC0-2;D6RDF7;D6R9R1	Methylcrotonoyl-CoA carboxylase beta chain, mitochondrial	MCCC2	4.02519	1.18586	5.5175	4.87696	4.00979	4.42069	2.82793	4.93662	5.01176	3.66321	1.23026	4.09769	2.65419	4.51034	4.7403	4.1681	4.61941	5.58062	5.38716	2.9713	3.83489	5.01145	5.75944	5.3692	6.49593	5.46285	5.04784	5.27515	5.64375	5.96637	5.46099	5.80764	6.64981	6.96464	4.97995	7.0131	6.07902	0.703851	6.04084	4.79898	4.55509	7.44715	6.17368	6.7981	5.09858	4.80943
P49257	P49257	Protein ERGIC-53	LMAN1	3.80163	4.63371	5.7013	4.54568	6.19671	5.05274	4.23374	5.54195	8.07006	2.11377	3.50359	2.40266	4.07484	3.02503	3.72006	2.9227	3.37161	3.52757	4.10231	11.8024	3.0758	0.738192	2.38139	4.16587	4.55589	4.9117	4.40612	4.32567	2.66463	4.6428	4.88872	5.75455	6.75755	7.74025	6.3958	6.88704	6.81552	3.49277	4.74684	5.71828	4.89583	8.14906	6.05156	7.70054	2.5175	3.77029
O14841;A0A087WY99	O14841	5-oxoprolinase	OPLAH	2.24969	0.166209	6.4776	2.33527	2.01503	2.4009	1.71874	1.58974	1.51594	1.54738	0.0679884	2.40251	0.151751	1.20843	1.89088	1.73023	1.44739	1.68044	2.79951	0.288053	2.48539	2.40398	2.81183	3.02901	1.57232	2.80566	2.06454	2.73596	0.0682197	2.73896	1.81757	1.38226	1.5324	1.52244	2.39493	0.430685	0.799588	0.11654	2.4454	3.9868	3.14191	1.58901	1.69306	1.5582	2.39653	1.67798
P46776;E9PJD9;E9PLL6;E9PLX7;H0YF34;E9PKT2	P46776;E9PJD9;E9PLL6;E9PLX7	60S ribosomal protein L27a	RPL27A	3.07519	1.06818	4.49889	3.16935	4.03256	3.05108	1.44166	3.98897	2.60866	2.18238	0.880905	2.59658	2.0502	2.85239	2.78494	2.60602	3.05157	2.95106	3.87632	0	1.65425	0.180026	2.88856	3.26884	3.32386	3.62861	2.86233	3.16816	1.89825	3.87872	3.12524	2.60058	3.75986	4.13252	2.79454	3.49046	2.17934	1.77415	4.32116	4.11214	4.11603	3.03384	3.48969	4.46518	2.78004	5.49122
P51687;F8VVW9	P51687	Sulfite oxidase, mitochondrial	SUOX	1.33835	0.422629	9.28803	2.4741	2.67751	2.57787	1.53168	1.9806	2.04774	0.485498	0.173659	1.17347	0.779319	0.426017	1.46503	0.28922	0.336226	0.278154	2.96176	4.33357	4.0181	5.89259	3.91643	1.97277	2.77756	3.07805	2.79253	2.05143	0.97979	1.43922	1.59291	1.67179	1.64197	1.12152	2.37387	1.31846	0.423009	0.462653	2.60259	2.13273	2.2982	1.34599	1.15775	1.41968	1.37668	2.2988
O00764;F2Z2Y4;O00764-3;O00764-2;A8MV33	O00764;F2Z2Y4;O00764-3;O00764-2	Pyridoxal kinase	PDXK	1.61168	0.536258	4.91173	1.71772	1.13405	2.30049	1.91251	1.16498	1.52057	0.413051	0	0.944144	0.270286	1.60109	0.611851	0.968954	0.988314	0.722414	1.73504	0	1.69975	1.19589	1.44976	3.02834	1.14593	2.53778	1.01283	3.33519	0.552909	3.42075	2.55364	2.52919	1.54521	2.11344	1.66654	2.35209	3.46412	0.289434	5.74831	4.39783	4.95669	2.83058	2.71743	2.24509	2.29978	1.59475
P55957-2;P55957;P55957-4;B2ZP78;P55957-3	P55957-2;P55957;P55957-4	BH3-interacting domain death agonist;BH3-interacting domain death agonist p15;BH3-interacting domain death agonist p13;BH3-interacting domain death agonist p11	BID	6.95673	0	5.62627	7.54372	9.01464	7.84937	10.8156	8.75303	7.34029	4.13958	0	5.18447	0	5.91496	8.73992	6.84442	8.85859	6.67437	7.6446	0	5.41829	5.21864	7.91361	5.37713	7.52164	5.09517	3.68373	7.8571	0	5.99072	4.96009	3.61648	3.21118	3.65586	8.05433	0	0	0	15.8642	8.99449	9.61938	7.45568	7.73686	5.99103	5.93892	6.07637
Q16795;A0A3B3ISG8;F5GY40;H3BRM9;F5H0J3	Q16795;A0A3B3ISG8	NADH dehydrogenase [ubiquinone] 1 alpha subcomplex subunit 9, mitochondrial	NDUFA9	5.6687	0.416716	5.31944	3.90897	4.88902	3.2737	2.49984	5.51734	5.77687	1.88814	0	3.2894	1.84646	3.03342	1.5135	2.69112	3.44502	2.45468	3.98425	0	4.24567	10.2052	3.21948	8.11747	3.35236	6.99427	7.4926	7.6645	1.89415	9.39912	8.30946	9.28333	13.6181	10.8235	7.93481	13.013	3.76182	0.443817	4.60458	4.46124	5.72748	11.0031	8.81926	6.39938	2.40976	4.77141
Q8TC12;Q8TC12-2;Q8TC12-3;H0YJ46;G3V2G6;G3V234;H0YIZ8;Q96NR8	Q8TC12;Q8TC12-2;Q8TC12-3;H0YJ46	Retinol dehydrogenase 11	RDH11	3.63014	1.92736	5.30683	2.08792	1.72977	2.02786	1.49693	1.86256	1.87211	1.87515	1.75724	2.01853	2.49803	1.74427	0.990754	1.80939	2.27646	2.36451	4.62309	1.97413	3.30706	4.40568	3.63843	4.6038	3.1771	4.25269	4.49193	5.70218	3.50752	3.97838	4.87358	4.13367	4.66336	5.7413	3.71529	4.43573	2.52837	3.42404	3.85988	2.84929	3.72957	4.11614	4.4774	2.75663	1.46252	2.94844
A0A3B3ITT5;P47914;F8WF43;C9IYI4	A0A3B3ITT5;P47914	60S ribosomal protein L29	RPL29	2.78419	4.77376	6.91926	2.45722	1.76758	2.50882	3.0721	3.80345	2.47772	0.666476	2.63273	2.45634	3.57135	2.05145	1.89584	1.94282	1.33873	2.13272	1.67343	5.80961	2.66001	2.69039	1.74819	3.24201	2.85471	1.49658	2.50267	2.10337	0	1.45904	1.61706	1.46154	1.5394	0.828496	2.38857	1.27779	2.78443	2.89324	1.84091	2.09105	3.5036	2.79473	3.13367	1.52083	0	2.4739
A0A1W2PQS6;F6U211;A0A2R8Y7H1;A0A2R8YFH6;S4R435;A0A2R8Y6L3	A0A1W2PQS6;F6U211;A0A2R8Y7H1;A0A2R8YFH6;S4R435;A0A2R8Y6L3	0	RPS10;RPS10-NUDT3	3.23008	3.96997	3.01743	5.7541	6.26116	5.77084	6.81579	6.82092	4.13379	4.04755	6.08097	5.89105	4.80956	8.23567	6.01461	7.09	7.83254	8.09612	6.77365	8.52759	4.94424	10.0532	7.85118	5.69002	8.60095	4.7899	4.39109	6.7934	4.23633	5.75862	5.6631	5.32648	4.32067	2.98156	6.45544	8.57085	9.8273	0	7.01191	3.73656	4.2317	8.20206	5.58125	10.3443	8.32526	7.16955
H7BY10;K7EJV9;K7ERT8;A8MUS3;P62750;K7EMA7	H7BY10;K7EJV9;K7ERT8;A8MUS3;P62750;K7EMA7	60S ribosomal protein L23a	RPL23A	1.73102	0.936761	3.52757	2.52344	2.19872	1.54551	1.9534	3.74678	3.23141	2.44701	0	2.17633	2.01674	2.72314	1.6569	2.79087	1.77531	2.50616	3.08173	1.31359	2.04021	1.34714	1.60238	2.90085	0	2.89455	2.58539	2.28407	0.956569	2.26032	2.23549	1.80559	1.5813	1.85293	2.07185	2.25714	2.8777	1.36496	3.16655	2.61801	2.48292	3.05279	1.63886	2.09003	2.05815	1.4033
Q9P2X0-2;Q9P2X0	Q9P2X0-2;Q9P2X0	Dolichol-phosphate mannosyltransferase subunit 3	DPM3	5.19846	0	7.53974	3.8004	5.03403	4.73946	6.68229	6.99603	7.39469	5.03287	0	3.94341	1.29237	9.18162	7.45795	3.81666	9.01992	8.73927	7.3534	3.64126	4.29496	3.72411	5.33855	3.92749	11.9814	6.40361	5.33562	6.38654	0	5.50715	3.29475	5.19454	5.6888	6.39384	3.38503	0	0	0	0	7.68813	8.62659	14.9372	11.2899	15.5932	8.96387	6.00092
P28331;P28331-2;P28331-4;P28331-5;B4DJ81;P28331-3;C9JPQ5;F8WDL5	P28331;P28331-2;P28331-4;P28331-5;B4DJ81;P28331-3	NADH-ubiquinone oxidoreductase 75 kDa subunit, mitochondrial	NDUFS1	3.59294	0.430504	5.3207	2.55591	2.05355	2.16621	1.99856	2.67858	2.78304	0.693431	0.179153	1.93203	1.40528	2.0619	1.89785	2.40316	2.21908	2.29064	3.64312	1.35353	2.76502	5.22884	3.0396	5.93307	3.21728	4.14127	3.76949	5.51739	0.330728	6.40452	5.52578	4.89871	7.80764	7.32385	4.6898	6.25597	2.89924	0.19874	4.64105	3.74257	3.29232	4.10121	3.64918	3.72497	1.25897	2.45011
O14880;Q5VV89;Q5VV87	O14880;Q5VV89;Q5VV87	Microsomal glutathione S-transferase 3	MGST3	11.6737	3.48972	6.80484	4.30283	0	3.92117	0	4.07641	0	2.91768	4.54215	5.50271	0	7.29097	0	5.51742	4.35777	0	3.52464	0	6.25971	17.2287	9.46594	15.493	9.19779	22.1833	15.1836	11.6972	0	12.1528	15.8083	13.4713	17.6966	13.3131	14.3962	4.73885	7.85785	0	8.8368	4.58602	7.12702	5.58162	10.5736	5.93075	6.83324	8.68581
Q07021;I3L3Q7;I3L3B0	Q07021;I3L3Q7;I3L3B0	Complement component 1 Q subcomponent-binding protein, mitochondrial	C1QBP	5.35995	0	3.22909	6.10691	4.75283	7.69261	7.41045	7.86728	4.63161	5.06802	0	8.07669	0	10.195	9.12855	9.91458	8.41894	8.44771	5.44481	0	3.55599	3.27584	4.06028	8.64872	7.82533	7.39939	9.78512	11.2853	1.31221	21.2419	10.5024	10.0619	14.7796	10.6212	10.7378	0	0	0	1.86551	10.7228	7.75182	11.7062	10.4083	14.6018	6.32375	8.3226
A0A087WVQ6;Q00610-2;Q00610;J3KS13;K7EJJ5;J3KSQ2;J3QL20;J3KRF5;F5H5N6	A0A087WVQ6;Q00610-2;Q00610	Clathrin heavy chain;Clathrin heavy chain 1	CLTC	3.32721	1.37735	4.18659	3.12831	2.94973	3.8778	3.36009	4.11366	3.99669	3.26219	0.989519	3.4992	2.60209	4.18647	4.11519	4.86429	5.79922	5.95544	4.14343	1.61739	3.99554	5.00833	3.94932	4.85763	5.60034	5.18887	5.07043	5.12111	1.82812	5.1253	4.59071	4.40859	7.35104	6.66357	4.08142	7.76577	5.52672	2.11782	5.14803	5.2334	5.23457	8.02534	6.50944	7.3101	4.18897	4.20051
P09622;E9PEX6;P09622-2;P09622-3;F8WDM5;A0A1W2PR83;F2Z2E3	P09622;E9PEX6;P09622-2;P09622-3	Dihydrolipoyl dehydrogenase, mitochondrial;Dihydrolipoyl dehydrogenase	DLD	3.36431	1.91857	4.66404	4.92604	5.24092	5.33404	5.26375	5.40529	7.1693	2.68011	0.841381	3.26283	3.53834	5.40731	4.42023	4.95065	3.99532	4.92707	4.93406	1.94166	5.1842	8.87297	9.5713	4.47425	8.09071	4.64454	6.11334	4.82108	1.28408	5.29573	6.30163	6.93779	7.206	6.91929	5.23101	4.84284	5.42143	3.0303	5.69545	6.72724	5.39036	5.97529	7.94087	14.5244	6.82207	3.13819
P62906	P62906	60S ribosomal protein L10a	RPL10A	2.29777	1.90801	6.55832	2.68624	4.39218	5.10153	4.19843	5.14402	3.87805	5.66177	9.28958	1.98854	6.58944	4.02255	2.13465	3.71174	4.67298	3.63699	5.00032	3.98251	3.84528	0	3.75402	2.69674	1.93927	4.01788	3.09632	3.34665	3.78469	3.76424	2.44435	2.2084	2.58632	2.11082	4.01552	3.8557	5.58348	4.24529	5.91945	4.89167	5.05422	5.37614	4.12381	2.68863	3.24141	2.29396
P61158;B4DXW1;F8WDR7;Q9P1U1-2;Q9P1U1;A0A0A0MTI9;H7C4J1;C9IZN3;Q9C0K3;Q9P1U1-3;F8WEW2;F8WE84	P61158;B4DXW1	Actin-related protein 3	ACTR3	4.30669	1.87479	5.10197	5.13055	4.5328	5.29049	6.30637	6.73028	6.14775	3.73694	0	3.16871	2.99147	6.40303	5.17538	5.47742	6.01707	5.82629	4.47741	0.341753	5.63954	3.32042	3.57848	5.24575	5.11178	6.79137	6.0615	8.72613	1.9516	7.04353	6.48058	5.26618	5.12637	4.67254	4.6034	2.8918	5.74486	1.62885	7.73729	7.8094	8.15755	7.68614	5.3812	5.36206	4.39714	5.35718
P07306;P07306-2;J3QSZ2;K7EPS5;I3L129;I3L2S9;I3L1F8;J3KR22;Q8IUN9-2;Q8IUN9	P07306;P07306-2;J3QSZ2;K7EPS5	Asialoglycoprotein receptor 1	ASGR1	3.32645	1.7254	5.87393	2.45457	2.80726	2.89012	2.32151	3.24831	3.3206	1.90815	1.80462	4.27708	2.37604	2.96738	2.80117	2.1243	2.90696	3.219	3.4414	3.7587	3.18156	2.43562	3.13117	3.17964	3.27856	4.02109	3.88921	4.56055	2.60445	4.3484	3.3918	3.51646	5.82813	3.63797	3.11364	4.99267	3.33344	2.28595	3.59611	2.72987	2.98636	4.25505	3.97828	2.76519	2.91514	3.57107
Q15907;Q15907-2;M0R2D0	Q15907;Q15907-2	Ras-related protein Rab-11B	RAB11B	4.01765	1.29102	5.19197	8.09596	8.28157	9.22314	7.83021	8.12227	7.95986	4.96942	2.54453	6.9453	2.43749	6.55342	6.27211	6.94605	8.13101	9.44425	8.01008	2.65341	9.19922	5.94358	9.1143	5.37639	10.5151	5.70747	6.60633	6.23926	1.2742	8.39689	4.91777	5.39509	7.4107	6.87939	5.92205	7.14757	7.39606	1.53764	9.16349	7.49085	6.39646	10.243	4.28388	8.10729	5.52053	8.02485
P14920;F8VV35;F8W152;A0A0B4J250;A0A0B4J257;F8VVT2	P14920;F8VV35;F8W152;A0A0B4J250	D-amino-acid oxidase	DAO	3.28337	0.775097	4.65725	3.43847	3.90401	4.59195	3.24076	3.74645	3.02132	2.02518	0	3.23157	0.927144	3.74708	3.03102	3.34303	3.11082	2.5496	3.73518	0.902395	3.73604	3.91336	3.7491	2.5576	2.61851	4.4105	5.13767	4.81819	0.829666	5.14341	3.80837	3.62157	3.5531	3.46778	3.42686	5.57382	5.36182	0	7.83265	7.03952	6.44922	5.11889	5.21608	4.93554	4.83635	3.15589
Q15166;F8WD41;C9JZ99	Q15166;F8WD41;C9JZ99	Serum paraoxonase/lactonase 3	PON3	3.32501	0.278714	5.21268	2.17018	1.76279	1.72836	1.71113	1.68409	2.21384	0.645572	0	2.346	0.844259	2.69201	2.54988	1.81642	2.50276	2.61144	2.1546	3.05199	2.6449	1.27381	3.6339	5.25496	3.86932	4.07321	6.03228	4.5131	0.827107	5.93442	4.71919	3.97289	7.91695	7.8003	3.96441	7.7809	2.21424	0.116414	3.87599	3.48759	3.14805	4.3431	2.99039	5.98147	3.35531	2.32818
P23786;A0A1B0GVF3;A0A1B0GV75;A0A1B0GTB8;A0A1B0GWC0;A0A1B0GTM0;A0A1B0GUD9;A0A1B0GTL9	P23786;A0A1B0GVF3;A0A1B0GV75;A0A1B0GTB8;A0A1B0GWC0	Carnitine O-palmitoyltransferase 2, mitochondrial	CPT2	2.8429	1.13092	9.64848	1.79747	1.55594	2.16205	1.66134	2.05741	2.5293	2.35461	1.08088	3.37636	2.21647	3.1473	3.57694	2.73299	2.84364	2.7321	4.8218	3.40103	4.63823	7.12723	3.46888	3.6161	3.87618	5.32594	5.53227	4.52298	2.40613	4.44154	4.35189	4.97208	6.86136	5.31847	3.56091	6.4944	2.88443	1.05629	3.77442	2.50667	2.98479	4.19766	3.62742	3.65465	3.14271	2.51046
P14927;B7Z2R2;P14927-2;E5RHG9	P14927;B7Z2R2;P14927-2;E5RHG9	Cytochrome b-c1 complex subunit 7	UQCRB	5.66089	2.32439	7.04857	4.97486	3.86513	5.3294	4.18932	5.70909	3.87606	2.42973	1.94658	4.3098	2.22673	6.04352	6.18396	5.51419	4.2154	5.81682	4.6191	2.51357	7.05693	3.80426	7.16288	6.47811	9.61092	6.68327	6.55971	8.25035	4.60771	9.24294	8.97296	8.30786	11.0288	5.98973	8.28805	9.92219	5.4752	1.64362	5.4461	4.36881	6.3393	9.44775	8.71693	6.7579	3.91178	6.05166
P01024;M0QYC8;M0QXZ3;M0R0Q9;M0R1Q1	P01024	Complement C3;Complement C3 beta chain;C3-beta-c;Complement C3 alpha chain;C3a anaphylatoxin;Acylation stimulating protein;Complement C3b alpha chain;Complement C3c alpha chain fragment 1;Complement C3dg fragment;Complement C3g fragment;Complement C3d fragment;Complement C3f fragment;Complement C3c alpha chain fragment 2	C3	7.90836	21.265	3.28205	20.6062	17.3942	18.1073	8.56755	8.80518	6.70175	5.73431	5.86614	10.4493	9.51373	11.5017	12.3841	5.40516	3.79124	3.9891	11.8252	26.1868	14.2767	16.1967	15.0137	15.3204	5.40642	4.98479	4.40193	10.1429	13.0683	12.9031	9.6625	8.35689	7.3449	6.06743	16.5877	6.39322	10.2255	13.2848	17.3182	14.7684	16.4602	5.84965	6.56895	4.95485	9.20141	14.2654
Q96HY7;C9JWN1;H7C1J3;H7C149	Q96HY7	Probable 2-oxoglutarate dehydrogenase E1 component DHKTD1, mitochondrial	DHTKD1	4.00045	0.453757	3.08031	1.83087	2.45575	2.90856	2.09557	2.03095	1.29207	2.6693	0.302238	3.53499	1.50325	5.40693	4.53734	3.39255	3.74099	4.16802	4.14748	0.717905	2.99283	4.54575	4.49259	4.81086	3.94754	2.56088	2.92578	5.8348	2.43133	6.43476	5.45156	5.87443	5.83349	6.71883	5.45741	9.76764	2.41939	1.10416	2.1229	2.70497	2.7017	3.82135	3.91816	4.19482	4.27124	4.98833
P62424;Q5T8U3	P62424;Q5T8U3	60S ribosomal protein L7a	RPL7A	3.00699	2.83322	5.30129	2.79907	2.34592	2.40793	3.22003	4.59441	3.31435	2.67785	2.13002	3.07386	4.90975	2.82571	4.01649	3.83443	4.37784	4.52616	3.34436	4.52591	2.49884	2.72559	3.79873	4.57022	5.94295	3.97772	3.85559	3.58502	2.4873	4.68087	3.48135	3.09719	5.77453	4.27946	3.68347	4.32695	4.95097	1.43378	5.08041	4.47441	4.79894	5.41208	4.63343	4.36551	4.3134	3.66058
G3V325;C9JJT5;P56134-4;P56134-2;O75127	G3V325;C9JJT5;P56134-4;P56134-2	ATP synthase subunit f, mitochondrial	ATP5J2-PTCD1;ATP5J2	4.34365	1.8653	3.09189	7.10901	12.1179	8.68768	7.05961	7.4393	4.86483	7.8713	1.06581	8.10583	0	10.6546	7.96799	9.62193	9.27857	9.01235	10.3808	0.931355	10.3296	9.76454	1.39236	8.41204	0	7.90386	6.06668	11.5208	2.98441	10.3141	12.6234	10.0421	6.83925	4.47432	7.29319	0	0	0	0	4.77653	4.34353	6.35723	2.44565	11.2313	12.0224	12.4054
Q9BYV1;Q9BYV1-2	Q9BYV1;Q9BYV1-2	Alanine--glyoxylate aminotransferase 2, mitochondrial	AGXT2	2.45186	2.04614	6.19707	3.1989	3.65911	3.454	2.95631	4.29859	4.00128	0.838546	0.409688	0.927313	2.01816	1.33988	1.08825	1.68791	1.35065	1.92142	4.25502	2.09789	3.13046	7.13217	3.6568	3.84558	5.26253	4.86763	5.01301	3.30039	1.66748	3.26575	3.59907	3.64946	5.35539	4.0301	3.73278	5.50867	3.97613	1.07225	4.40958	5.80235	5.94842	7.48257	7.30509	8.36717	0.634684	2.94071
Q15392;A0A0A0MTI1;Q15392-2;A0A3B3IRV7;A0A3B3ISR5;A0A3B3ITT9;A0A3B3IT58	Q15392;A0A0A0MTI1;Q15392-2	Delta(24)-sterol reductase	DHCR24	4.61447	0.377686	12.2765	3.625	3.81663	5.41586	3.23108	5.02576	3.37057	4.40407	1.47088	3.87593	3.28652	6.31596	6.73769	5.62506	5.79911	5.7527	12.8611	3.79821	8.73079	6.58815	8.17413	5.27031	11.2997	13.7702	15.6682	8.26036	1.15509	9.04674	7.19712	7.4815	7.96918	9.0771	4.94889	9.55362	7.94252	1.22567	6.08807	4.21117	5.38935	8.2044	7.53808	8.15996	6.30207	6.34738
P60900;G3V5Z7;P60900-2;P60900-3;H0YJC4	P60900;G3V5Z7;P60900-2;P60900-3	Proteasome subunit alpha type-6;Proteasome subunit alpha type	PSMA6	2.383	1.40131	5.41983	3.61337	2.74861	3.05884	2.66241	5.12978	2.57173	1.81602	1.76487	2.49574	2.16892	3.14675	2.35338	2.99581	1.91994	1.71757	3.17476	1.09493	2.17266	6.40093	2.7317	2.35905	3.00657	3.01828	1.56704	3.11631	1.60617	2.82349	2.05559	1.1833	1.0471	1.21401	2.8653	1.39669	4.46619	1.59087	4.53567	3.06113	4.50718	2.95316	2.21548	1.35159	3.0931	2.09291
Q9Y365;F5H1Z6;F5H8H3;F5H8G1;F5GY11;F5H0V7;H0YFF3;H0YGA9;H0YH17;F5GWK5;F5H5A8;H0YGN8;F5H3G8;F5GY07	Q9Y365;F5H1Z6;F5H8H3;F5H8G1;F5GY11;F5H0V7;H0YFF3;H0YGA9;H0YH17	PCTP-like protein	STARD10	4.15009	0.567622	7.07863	3.44322	4.22266	3.80917	3.44338	2.57772	1.82602	2.75573	0.481643	3.68979	0.69012	5.237	2.53688	3.07212	2.46692	1.0952	3.82042	0.585389	3.41092	3.94049	3.06458	3.94192	3.80886	4.56097	3.07654	6.53508	1.0568	6.54345	5.20948	4.01073	3.03237	2.80668	4.72743	3.29921	4.25734	1.00669	6.1536	7.37635	8.37731	3.57561	4.01307	3.01096	3.30615	4.55397
Q56VL3;D6RD77;J3KPI9;Q56VL3-2	Q56VL3;D6RD77;J3KPI9;Q56VL3-2	OCIA domain-containing protein 2	OCIAD2	3.51741	0	3.6274	3.58462	3.77258	4.25824	2.79808	2.33999	5.05125	3.14729	1.05571	3.99192	1.57913	6.6131	3.57518	3.21911	4.28535	3.43771	4.68646	1.66183	4.56871	4.66739	2.86923	5.53808	4.5098	3.64352	3.33572	7.21739	2.02875	7.04576	7.22449	6.50791	5.80004	6.25751	5.42859	6.88135	9.682	1.37096	6.43012	7.31429	9.05071	7.03706	9.20828	8.58659	4.2091	5.07582
P13861;P13861-2;H7C330;H7C1L0;H7C4A9;C9J830;P31323	P13861;P13861-2	cAMP-dependent protein kinase type II-alpha regulatory subunit	PRKAR2A	2.32365	0	4.57515	3.55657	3.75075	3.56434	3.07894	3.15812	2.54385	2.97125	0	3.14031	1.97246	3.90474	3.13773	3.08108	3.06254	3.08613	3.38149	1.00772	2.68692	3.20384	3.32759	3.31983	3.85996	2.8825	2.92954	2.34826	1.67085	2.76634	2.45319	2.16035	3.22064	3.24859	2.46358	3.91544	4.05536	0.406069	2.49643	2.88965	2.7022	4.0653	3.27772	3.0182	2.65367	3.87453
K7ERI9;P02654;K7EJI9;K7ELM9;K7EPF9;K7EKP1	K7ERI9;P02654;K7EJI9;K7ELM9;K7EPF9	Apolipoprotein C-I;Truncated apolipoprotein C-I	APOC1	15.7266	0	1.02996	32.1263	23.6584	21.0354	8.65091	10.2827	15.8685	36.717	0	34.0314	0	23.8438	25.6025	7.90104	9.79768	6.01057	73.6014	0	104.081	99.6818	31.372	30.507	24.3494	18.9045	16.2133	49.4487	9.83025	62.5651	54.8353	25.8227	13.4878	20.9886	25.2705	14.0244	21.3308	1.84454	49.6487	39.9928	33.6951	8.84515	15.2511	22.8615	38.5114	12.0387
J3KTL2;Q07955;Q07955-3;Q07955-2;J3KSR8;J3QQV5;J3KSW7	J3KTL2;Q07955;Q07955-3;Q07955-2	Serine/arginine-rich splicing factor 1	SRSF1	2.80283	0.784854	4.42893	4.52568	4.71927	4.59185	4.56023	5.10115	4.40794	2.10433	0.775687	4.22896	0.885501	4.54611	2.49728	2.56008	3.9245	2.73001	3.69518	0	4.54494	4.38455	3.35141	3.1387	3.49936	3.91193	3.23971	3.6685	0.552867	2.89008	2.88632	3.32737	3.14145	2.50915	2.46243	1.95692	2.59224	0	2.75136	4.32531	3.74324	4.84004	4.13205	3.6143	1.36814	4.15927
P84103;P84103-2;A0A087X2D0	P84103;P84103-2;A0A087X2D0	Serine/arginine-rich splicing factor 3	SRSF3	3.13322	0	4.82307	4.61954	4.79952	3.54363	3.33446	3.5861	1.98485	1.68314	0	2.42608	0	2.54991	1.69452	0	0	0	3.5714	0	5.68752	5.33625	5.21362	4.17864	2.15622	7.23717	3.70105	3.89937	0	1.79731	3.2819	2.07965	3.09615	3.44451	3.02638	1.67296	0	0	2.26745	3.08056	3.0782	2.90589	1.65209	3.21664	1.9317	4.00994
O14579;M0QXB4;O14579-3;O14579-2;M0R061	O14579;M0QXB4;O14579-3;O14579-2	Coatomer subunit epsilon	COPE	1.56398	0.956191	4.91152	2.54166	2.24642	2.83021	2.641	2.31405	2.17852	1.88498	0	1.97406	0.743645	2.1717	1.97909	2.40783	2.21549	2.36855	2.30904	0.823174	2.45329	0.978704	0	2.79302	1.78938	2.40716	1.72482	2.32586	1.09225	2.87269	2.03819	1.40434	1.32912	1.78005	2.49057	2.92615	2.0757	2.56604	3.96723	2.65388	2.43224	2.23467	2.14423	1.14619	0.988138	0
Q99447-3;Q99447;Q99447-4;I3L1R7;Q99447-2;I3L1L9;I3L2Q1;I3L3V9;I3L1C4;I3L1F9;I3L102	Q99447-3;Q99447;Q99447-4;I3L1R7;Q99447-2;I3L1L9;I3L2Q1;I3L3V9	Ethanolamine-phosphate cytidylyltransferase	PCYT2	2.29981	0.666764	6.79337	3.37265	3.29934	3.21111	2.14177	3.71899	3.72364	2.91833	0.630603	2.7085	0.860418	3.17843	2.49564	1.84498	1.51903	1.43847	5.03402	0.673288	4.06995	7.49101	3.72995	3.28227	4.09931	3.47442	2.9701	4.34834	1.29873	4.15835	2.90057	2.5882	3.22585	3.26417	2.60151	3.57008	5.52861	0	7.15892	4.55185	4.65509	3.25191	2.62635	2.69542	2.8388	2.94395
P47989	P47989	Xanthine dehydrogenase/oxidase;Xanthine dehydrogenase;Xanthine oxidase	XDH	0.289157	0.244518	4.54284	0.469554	0.632982	1.07322	0.31561	0.547983	0.164863	0.0738733	0.114433	0.343642	0.0912661	0.278934	0.287319	0.167543	0.0429867	0.109862	0.440562	0.464256	0.73208	0.876978	1.25858	0.499414	0.526997	0.384527	0.186632	0.299519	0	0.279115	0.109637	0.117063	0.214462	0.151021	0.463872	0.225094	0.536474	0.106025	0.651178	0.246445	0.550195	0.174514	0.200426	0.0919231	0.216813	0.340826
P11226	P11226	Mannose-binding protein C	MBL2	2.96276	0	3.00763	3.13222	2.42442	2.89135	2.53499	2.55369	2.87075	0	0	0.253007	1.44441	0.238304	0	0.32502	0.411276	0.30261	1.52878	0	1.76896	1.2006	1.56746	3.46314	2.3829	1.42452	2.01791	4.36381	0	5.06804	3.27501	2.67471	6.15308	4.19479	4.77546	6.14038	1.43749	1.0805	1.54214	2.05602	1.53774	2.02394	1.4498	3.07858	0.214966	3.58254
P08574	P08574	Cytochrome c1, heme protein, mitochondrial	CYC1	7.95429	2.92721	6.47485	4.86965	3.20869	5.79491	7.86261	7.60599	4.13104	5.36325	0	5.3285	4.22672	10.1401	8.90554	8.55943	8.36046	9.40678	9.13472	3.29979	6.16203	7.55053	9.75421	12.0479	6.36803	9.54276	11.712	7.76199	2.27458	8.55089	8.11246	6.62323	8.77756	10.6041	7.29602	4.20904	1.67572	0	5.54925	7.02203	5.50595	10.1869	10.2068	12.5334	6.25644	8.16889
P62879;E7EP32;C9JXA5;C9JIS1;C9JZN1;P62879-2;Q9HAV0;C9JD14;H7C5J5	P62879;E7EP32;C9JXA5;C9JIS1;C9JZN1	Guanine nucleotide-binding protein G(I)/G(S)/G(T) subunit beta-2	GNB2	2.95715	1.43438	6.26063	2.65456	2.53756	2.7458	3.13561	3.20304	2.83847	1.88442	0.551471	2.22587	1.78347	2.61594	2.82709	3.91006	6.24303	3.20133	3.11554	5.88267	3.49437	2.3444	1.5225	3.25109	4.30894	4.63158	3.68649	4.93145	1.9688	3.93757	3.91409	4.19426	4.12871	3.92902	2.71702	2.05992	3.5903	1.81843	4.06422	4.49275	3.65106	8.09549	5.88828	7.29282	0.846143	2.29186
P45880;A0A0A0MR02;P45880-1;Q5JSD1;A2A3S1	P45880;A0A0A0MR02;P45880-1;Q5JSD1	Voltage-dependent anion-selective channel protein 2	VDAC2	6.11708	0.286451	4.84254	4.49403	4.43468	4.28119	4.52189	3.90058	5.25929	5.14054	1.66376	5.64957	2.5927	6.74287	4.35598	10.5753	13.8406	11.9827	6.4185	1.403	4.81679	2.54192	6.46155	10.4175	9.85604	12.0018	12.9904	8.57606	3.129	11.9941	11.9375	12.1243	18.26	20.2553	6.93905	20.5639	6.99349	2.93359	8.67154	10.5527	10.4681	22.9998	12.6736	17.7049	8.37262	5.31462
Q969H8;M0QXF7;M0QYN0	Q969H8;M0QXF7;M0QYN0	Myeloid-derived growth factor	MYDGF	2.51662	2.36892	4.03199	3.42603	3.62328	2.62386	1.89988	6.25589	4.03743	0	1.66416	1.97527	0.996225	1.43108	1.18183	1.22518	0	0	4.46173	1.17373	1.17924	0	2.39781	3.25473	3.51104	3.1575	3.12531	2.18141	1.36982	2.21085	1.72763	4.06783	4.88382	2.8007	3.15615	4.47783	1.95796	1.45403	1.53406	2.27907	2.33967	3.68701	3.21198	3.16417	1.46305	3.63283
P68871;A0A2R8Y7R2;F8W6P5;A0A0J9YWK4	P68871;A0A2R8Y7R2;F8W6P5	Hemoglobin subunit beta;LVV-hemorphin-7;Spinorphin	HBB	2.1404	2.23682	0.366783	11.6868	10.6741	7.23949	1.5888	0.918294	0	0	0	0	1.02562	0	0	0	0	0	0	0	0.319732	0	0	1.78176	0	0	0.415185	0.419071	0	1.07691	0.451629	0.390232	0.536207	0.375621	2.42202	0.781815	1.79958	0	0.875629	0.939421	0.382149	1.50351	0	0.714618	0.158823	2.47195
P62829;J3KT29;C9JD32;J3KTJ3;B9ZVP7;J3QQT9	P62829;J3KT29;C9JD32;J3KTJ3;B9ZVP7	60S ribosomal protein L23	RPL23	3.09747	5.51592	4.99194	1.59732	2.85229	3.31654	2.50728	3.07168	1.78922	7.69907	7.11101	3.71192	0	3.17079	3.32547	2.26422	4.83565	3.24687	5.91019	7.5082	7.17039	16.9018	4.84879	4.78318	8.26185	4.99045	4.21499	3.34954	14.627	3.40215	2.36135	3.48782	4.51622	3.28961	3.32086	8.90963	3.62764	10.375	2.14119	1.54842	0	6.0688	6.29202	0	4.16781	6.35065
P61088;F8VSD4;F8VV71;F8VZ29;F8VQQ8	P61088;F8VSD4;F8VV71;F8VZ29;F8VQQ8	Ubiquitin-conjugating enzyme E2 N	UBE2N	1.91779	2.12299	4.82827	2.50745	2.20637	1.99321	2.28223	2.76034	2.88394	2.23937	0	2.04759	2.00145	1.64169	1.4965	1.24614	1.34677	1.38634	2.24177	0	2.61466	0.536594	1.6198	1.41476	1.32483	3.84041	1.99397	2.79333	0	3.3067	2.12974	1.88449	0	1.04881	1.91322	0.288294	3.35116	0.308931	4.4632	3.81112	3.0215	2.89009	1.78746	0.949284	1.70985	0.864382
G3V5T0;A0A0C4DFM0;G3V4T6;G3V267;A0A0A0MR33	G3V5T0;A0A0C4DFM0;G3V4T6;G3V267;A0A0A0MR33	0	GSTZ1	1.14892	0	7.68476	0	0	0	0	0	0	0	0	2.57494	0	0	0	0	2.41841	0	2.84094	0	2.25369	7.72016	8.21064	1.16654	8.93881	2.06962	3.80837	1.90081	0	2.13702	1.81987	1.63304	1.45523	1.63732	0.831035	1.91758	2.27486	0	1.05881	1.35351	1.53259	1.96358	3.58622	3.40979	1.47952	2.01318
H0YNG3;P67812-4;P67812;P67812-3;P67812-2;H0YNX5;H0YKT4;H0YNA5	H0YNG3;P67812-4;P67812;P67812-3;P67812-2;H0YNX5;H0YKT4	Signal peptidase complex catalytic subunit SEC11;Signal peptidase complex catalytic subunit SEC11A	SEC11A	4.19039	0	4.17198	5.06308	5.6259	6.27053	3.96962	3.0459	4.75454	3.2439	0	5.87716	0	8.17467	7.13925	5.88939	7.87713	7.83811	6.62084	0	5.44944	3.96285	2.62016	8.12936	3.96766	8.72097	8.16545	9.02823	2.16194	8.95495	6.82174	8.11343	9.28387	12.5762	8.3918	0	14.0699	0	12.6684	7.86898	0	11.6928	9.38312	7.06502	5.31888	8.86457
P22314-2	P22314-2	Ubiquitin-like modifier-activating enzyme 1	UBA1	3.17235	2.4331	4.7229	4.32347	3.80927	4.50068	4.80348	4.95802	4.25263	2.60728	1.27534	3.63439	2.44829	4.09635	3.60213	2.97385	3.11971	2.96157	4.56613	2.91287	3.05681	3.82747	3.2348	4.30199	3.70552	4.4244	2.99645	5.07287	2.12481	4.86211	3.46545	2.6392	3.54954	3.22263	4.3288	3.01771	5.77669	1.46357	5.66872	5.86914	5.47501	4.84136	3.77013	4.35162	3.84548	3.94223
Q6P587;Q6P587-2;Q6P587-3	Q6P587;Q6P587-2;Q6P587-3	Acylpyruvase FAHD1, mitochondrial	FAHD1	2.15546	0	3.14256	4.74638	4.84525	2.99806	3.06528	3.33913	2.03182	3.81845	0	1.8997	0	5.02878	1.57859	4.47941	4.61198	4.92917	5.4032	0	4.39028	0	5.0688	3.9832	7.65007	3.86489	3.38558	4.35715	1.60264	5.26576	4.35808	4.13555	7.67124	7.71927	2.6035	8.60758	6.7714	0	7.39232	6.85607	4.86306	6.54546	3.41535	4.52528	2.85058	9.7149
Q86XE5;Q86XE5-3;Q9ULQ0-2;Q9ULQ0	Q86XE5;Q86XE5-3	4-hydroxy-2-oxoglutarate aldolase, mitochondrial	HOGA1	3.72826	1.47863	5.3917	3.62337	3.82175	3.3798	4.7648	4.29566	3.62156	5.65338	0	5.47759	2.58243	5.91558	6.7052	6.23058	5.99427	6.04206	6.0222	4.08898	7.98273	9.86053	8.38786	4.18164	6.30907	5.22388	5.2868	5.63105	2.83342	5.9974	5.15743	5.48989	6.06739	5.40472	5.51376	7.28771	3.75723	0	3.77478	2.91961	2.90095	5.71955	4.42819	3.52066	2.53331	2.02941
P28072;A0A087X2I4;I3L3X7	P28072	Proteasome subunit beta type-6	PSMB6	2.45706	1.77501	5.51166	3.44234	4.54859	5.0519	5.16637	4.34721	3.50482	1.94477	2.82893	1.91144	2.04601	4.54383	2.92011	1.91204	1.23142	1.63993	2.70876	5.85035	2.74419	1.2629	1.72308	2.31543	3.44126	3.27316	0.448227	2.9694	1.30027	2.17067	3.59911	1.53994	0	0.917145	18.0647	0	0	0	0	4.73559	4.27157	3.6074	2.43582	0	3.32714	3.92203
Q9UBM7;E9PM00;E9PJ54;E9PQ71;E9PIP9;H0YE57;E9PRL8;E9PLZ2	Q9UBM7;E9PM00	7-dehydrocholesterol reductase	DHCR7	2.59436	1.16863	6.01552	7.23636	6.3105	6.5472	4.47265	3.93286	4.02521	4.73983	2.40317	6.94732	3.0051	7.48268	5.58329	6.53788	8.12262	6.64694	13.1264	2.98588	9.81504	6.94516	6.94822	3.47831	8.77928	6.88263	6.48089	7.95537	2.61558	7.35058	4.35797	3.83032	5.06532	4.86784	2.31403	6.0928	12.3033	4.13061	18.5389	14.666	12.7026	10.0095	6.16622	7.56787	10.4644	4.79291
Q4G176;A0A3B3ISK9;F5H5A1;F5H755;F5H2G6;F5H362;F5GX20;H0YGC7;F5H3B2;H0YH37;H0YGJ0	Q4G176;A0A3B3ISK9;F5H5A1;F5H755;F5H2G6	Acyl-CoA synthetase family member 3, mitochondrial	ACSF3	4.02669	0	6.71071	3.1545	3.31861	2.66406	3.2514	4.18438	3.38614	3.60576	0	3.60917	0.367335	5.29744	4.3929	2.94517	6.79933	2.33134	3.77518	2.18999	4.4369	3.9595	5.5745	3.6106	5.24606	4.8536	4.23509	6.60152	1.29897	6.11881	3.44834	4.46769	6.65247	5.90844	3.78514	7.95461	7.44132	0.357419	4.87787	5.71356	5.87033	7.92962	9.49595	6.55696	5.49983	4.15997
Q9GZT3-2;Q9GZT3;A0A087WUN7;H0YJ40;G3V4X6;G3V2S9;H0YJW7;H0YJ07;H0YJU7	Q9GZT3-2;Q9GZT3;A0A087WUN7;H0YJ40;G3V4X6;G3V2S9;H0YJW7	SRA stem-loop-interacting RNA-binding protein, mitochondrial	SLIRP	2.46816	0	4.44728	3.57682	3.05606	0	0	0	3.71355	0	0	0	0	2.32918	0	0.821475	2.78001	0	0	0	3.37872	3.84542	3.64455	4.7116	6.39751	4.40873	3.39193	4.15944	0	3.31525	2.27594	4.14506	3.21601	3.53604	0	6.07889	0	0	5.74918	2.44546	3.59662	3.80214	4.78832	0	4.17327	0
P24666;G5E9R5;P24666-4;P24666-3;P24666-2;F2Z2Q9;D3YTI2	P24666;G5E9R5;P24666-4;P24666-3;P24666-2;F2Z2Q9	Low molecular weight phosphotyrosine protein phosphatase	ACP1	1.6772	2.16169	3.64036	3.9427	3.50256	5.38819	5.04944	1.64076	4.38872	2.23401	2.558	2.89259	0	2.83957	3.60244	2.78872	2.09462	1.96175	3.95581	0	3.55506	0	1.8557	2.26246	0.888375	2.02335	1.93086	3.85567	0	6.26047	3.20637	2.04573	2.80522	2.34344	3.48259	4.19381	6.22421	0	7.26249	4.76819	3.91234	3.86173	4.57228	2.52508	3.70664	5.47391
Q5BJF2;J3KT68;J3KTD1	Q5BJF2;J3KT68;J3KTD1	Transmembrane protein 97	TMEM97	4.09842	0	5.81663	2.19034	13.3853	14.6697	6.00261	13.2345	12.3856	3.9469	0	15.8842	0	11.1877	15.4927	14.5833	18.3395	18.2663	4.22882	1.86468	2.60485	14.843	3.01022	7.79318	11.4038	10.7963	11.821	1.26082	2.10088	14.8727	8.31659	4.11949	1.18162	9.54941	12.9224	21.0473	22.2689	0	3.46961	18.0172	11.9452	13.8118	7.55859	11.147	6.101	8.30277
P60891;B1ALA9;A0A2R8Y7H4;P60891-2;B7ZB02;B1ALA7;Q15244	P60891;B1ALA9;A0A2R8Y7H4;P60891-2	Ribose-phosphate pyrophosphokinase 1	PRPS1	2.76855	0	3.42077	4.00675	3.99268	4.51498	3.24452	3.73399	3.13546	4.08023	0	2.59994	1.04284	3.03562	2.76946	2.98192	3.45505	2.7481	3.71235	0	3.69691	3.38196	3.2694	3.10088	4.18118	3.05866	3.26006	3.75653	1.01555	2.96215	2.22878	2.97364	3.04977	3.81617	3.57625	4.2334	4.4265	1.93673	5.62933	3.65768	3.729	4.53741	3.49026	4.46601	3.77052	3.80649
P51148;P51148-2;K7ERI8;K7ERQ8;F8VVK3;F8VWU4;K7ENY4;F8VSF8;K7EIP6	P51148;P51148-2;K7ERI8;K7ERQ8;F8VVK3	Ras-related protein Rab-5C	RAB5C	2.4684	1.47363	4.48036	3.40309	4.04382	2.90565	3.27846	4.11859	3.71743	2.83095	0.908956	3.18755	2.01363	4.31345	4.493	3.79519	3.86894	4.47391	2.13767	3.48384	1.74998	0	1.84007	4.02481	2.00159	6.42629	3.7243	6.11019	2.72987	7.55148	5.66673	5.06673	5.506	4.44099	3.74125	8.16912	3.41632	1.49383	5.50062	5.28404	5.2684	7.92518	6.54406	3.0056	1.85143	1.92498
P60059	P60059	Protein transport protein Sec61 subunit gamma	SEC61G	5.35516	0	5.48253	1.82183	2.27927	3.20818	1.77127	3.16381	1.64138	0	0.603561	0	1.115	0	2.45225	0	1.99092	0	3.46881	0	0	2.41535	0	3.58703	0	0	0	3.18658	1.48199	3.33544	3.87827	1.80173	1.89814	6.87041	2.40367	2.76087	1.33676	1.61423	2.72313	1.92862	3.22811	1.60444	2.25071	0	3.04765	3.51057
A0A182DWF2;A0A182DWF3;Q9NNW7-2;Q9NNW7;D3YTF8;A0A096LPK7;Q9NNW7-3;A0A096LPD9;E7EWK1;Q9NNW7-4;A0A0U1RQX0;A0A096LPH4;A0A096LNY7;A0A096LPB7;A0A096LP96	A0A182DWF2;A0A182DWF3;Q9NNW7-2;Q9NNW7;D3YTF8;A0A096LPK7;Q9NNW7-3;A0A096LPD9;E7EWK1;Q9NNW7-4	Thioredoxin reductase 2, mitochondrial	TXNRD2	1.75655	0.234029	5.48227	1.64247	2.25525	3.33118	2.89141	2.22922	1.52635	2.76005	0	1.18598	0	2.17741	2.18838	1.00144	1.73035	1.49317	3.13036	0.759267	4.08498	6.9628	3.36087	3.8527	3.3715	3.33618	2.42261	2.2456	0.407038	2.18301	1.69431	2.17212	3.43039	4.07779	3.11427	3.26627	0.881422	0.309848	2.04019	2.90733	2.83899	3.92312	2.59888	3.77801	1.84615	1.86971
Q9BS26	Q9BS26	Endoplasmic reticulum resident protein 44	ERP44	4.23277	1.31339	4.27922	1.43041	0.829188	0.897079	1.21768	1.24086	1.66134	0.592115	1.22778	1.68287	1.87117	1.42408	1.63333	1.92201	2.34379	2.02866	1.61672	4.50472	1.10163	0.513025	1.99065	4.34989	1.76891	3.41188	3.38157	3.94455	1.32692	4.13332	3.56271	3.10956	6.23112	6.25391	2.80705	7.00182	2.37317	1.57649	3.28077	3.13197	3.48615	5.82425	4.32634	3.38218	1.66493	1.76862
P25789;H0YL69;H0YN18;P25789-2;H0YKT8;H0YKS0	P25789;H0YL69;H0YN18;P25789-2;H0YKT8	Proteasome subunit alpha type-4;Proteasome subunit alpha type;Proteasome subunit beta type	PSMA4	2.86561	0	6.29838	4.49566	3.27504	5.63264	3.65583	6.26293	5.13051	3.05346	0	3.46334	0	3.65467	3.86889	1.61846	2.69107	2.92809	4.14469	3.2145	2.68582	4.15476	4.18921	4.10937	2.49322	3.37355	2.61938	3.51776	2.20406	4.05565	2.49678	2.00046	1.18226	1.28301	4.3159	1.7231	6.02572	1.66666	6.11492	4.81774	4.68417	3.40374	3.60581	1.26147	3.49232	3.81441
P08236;P08236-2;P08236-3;F8WBK6;F2Z3L6	P08236;P08236-2;P08236-3	Beta-glucuronidase	GUSB	2.18504	0.178813	4.87244	1.40163	2.2962	2.15571	1.46754	1.43054	1.31183	1.88049	0	2.9948	0.240147	3.25354	1.91511	2.14194	2.25179	2.53618	2.36696	0	2.48524	2.18719	2.62925	2.57934	2.87881	2.33849	2.25479	3.77721	0.547523	3.16005	3.4007	2.62836	2.55022	2.49905	2.3537	2.52476	2.52589	0.123216	4.79915	3.79637	4.40817	2.5502	1.59301	1.49678	3.01946	2.75092
Q15125;C9J719;C9JJ78;A0A494C0F3	Q15125;C9J719;C9JJ78;A0A494C0F3	3-beta-hydroxysteroid-Delta(8),Delta(7)-isomerase	EBP	12.2239	3.92784	9.24023	5.54416	4.73434	5.58323	4.76369	7.27467	4.54227	16.0118	6.72265	3.67379	2.78617	6.57133	6.81422	0	11.4732	7.51842	6.91824	23.365	4.45673	12.7575	6.96811	11.3361	4.9073	7.83616	17.2393	12.2079	6.51018	14.8145	8.45451	9.37517	9.35547	7.67725	14.9174	13.237	7.61102	2.8576	18.0307	9.31263	16.7971	9.05584	16.2573	9.63374	6.91336	6.16198
Q9H008;Q5T1Z0;Q9H008-2	Q9H008;Q5T1Z0;Q9H008-2	Phospholysine phosphohistidine inorganic pyrophosphate phosphatase	LHPP	0.187172	0	5.91521	1.23483	0.931973	1.7771	1.07891	0.699247	0.4836	0	0	0.702353	0	0.59671	0.468764	0.142579	0.393871	0.209715	0.995065	0	1.40775	1.19684	1.10627	0.716339	0	0.747064	0.452478	0.743332	0	0.631466	0.363678	0	0	0.237828	0.631917	0.0855108	1.89231	0	1.62552	1.83681	1.72683	0.22733	0.417564	0	0.809485	0.503017
P02766;A0A087WV45;A0A087WT59	P02766;A0A087WV45;A0A087WT59	Transthyretin	TTR	13.8639	11.8564	3.37001	125.957	114.139	102.12	61.6677	83.5569	28.0102	25.7436	0	53.4422	0	60.807	47.3584	16.2138	0	7.83719	66.0331	0	72.9088	42.9397	83.757	28.454	27.2072	24.9933	15.2737	39.3548	6.30174	50.055	30.5725	21.756	22.8503	13.2798	62.6089	22.8284	44.8065	14.1546	65.6057	43.5308	37.1484	19.2693	10.0984	12.3481	43.5354	43.172
P18859-2;P18859;A8MUH2	P18859-2;P18859;A8MUH2	ATP synthase-coupling factor 6, mitochondrial	ATP5J	2.667	0	4.32394	3.45569	3.46481	3.31058	2.17498	3.10056	3.94551	2.03228	0	7.10049	0	4.49087	4.42563	5.04296	3.94935	0	0	9.40196	1.80781	0	2.79223	2.87213	0	4.38495	3.09072	2.41236	2.30709	3.0443	3.0951	2.96767	3.46617	2.41492	1.29019	2.51638	5.19597	5.58397	8.48486	6.77696	4.93534	3.89788	1.72395	3.95628	5.63683	4.70816
P20962;F5H7R9;F5GXR3	P20962;F5H7R9;F5GXR3	Parathymosin	PTMS	0	0	0	0	0	0	0	0	0	0	0	0	0	0	0	0	0	0	0	0	0	0	0	0	0	0	0	0	0	0	0	0	0	0	0	0	0	0	0	0	0	0	4.13312	0	0	0
O75477;B0QZ43	O75477;B0QZ43	Erlin-1	ERLIN1	3.37507	1.28197	6.50419	3.71934	3.37283	4.08663	3.31444	4.40977	4.84235	2.23758	1.58627	2.85255	4.37764	4.41028	3.99546	2.18723	4.33225	3.05783	3.49297	2.30706	3.23949	6.0459	4.18541	4.45072	4.04249	6.63278	5.73003	5.79154	2.04093	4.89919	3.85159	5.11886	9.27038	8.2336	3.91473	8.3145	5.68742	1.57807	5.22178	4.91212	4.60024	5.31933	6.97841	8.73149	4.76211	4.68213
P0C7P0	P0C7P0	CDGSH iron-sulfur domain-containing protein 3, mitochondrial	CISD3	3.32249	0	3.08814	1.24256	1.70548	2.27655	1.67582	1.76268	2.03689	0	0	1.35702	1.63571	1.50548	1.74113	1.43995	2.84069	4.60407	2.18623	0	2.70506	3.36848	5.43347	2.58209	3.46565	3.1596	3.49675	2.90306	1.60129	3.50724	2.21417	3.85766	4.23285	2.61374	2.57589	2.57137	2.0535	1.76075	1.68526	2.40078	1.88735	2.79734	2.81343	3.89647	1.81618	2.31877
Q8N5K1;A0A2R8Y540;I3L1N9;D6RCF4	Q8N5K1;A0A2R8Y540;I3L1N9;D6RCF4	CDGSH iron-sulfur domain-containing protein 2	CISD2	2.5994	1.20671	4.14455	2.97894	2.87114	1.69373	1.78907	2.96639	3.15358	1.21379	8.25695	2.41223	2.86012	1.98581	1.49894	2.67325	2.77353	2.0089	4.79313	0	4.56866	0	4.00941	4.5161	4.26123	3.99967	3.97246	2.59672	1.01829	2.75651	3.71404	4.97826	5.70114	3.78366	2.2709	3.99173	3.57842	3.93123	2.18673	3.71893	2.16007	3.85551	2.60083	1.93415	1.63681	3.17053
P84098;J3QR09;J3KTE4	P84098;J3QR09;J3KTE4	60S ribosomal protein L19;Ribosomal protein L19	RPL19	2.75348	0.735107	4.14973	2.63584	2.18609	2.91793	4.27102	2.88112	3.26362	1.70113	0.680625	2.36294	0.512784	3.63333	2.98605	2.83675	2.32126	1.82002	2.62209	2.20521	3.64447	1.98693	3.26721	2.1562	3.20742	4.74233	3.66846	5.01952	1.38398	4.0717	2.86691	2.53986	2.49716	2.03109	3.17208	1.38213	3.34678	1.47968	3.30668	2.1115	3.32208	3.3516	4.01532	1.71267	2.31758	2.83832
P43490;A0A0C4DFS8;C9JG65;C9JF35	P43490;A0A0C4DFS8	Nicotinamide phosphoribosyltransferase	NAMPT	8.85431	9.42137	3.00699	10.9663	10.4118	9.85937	9.23706	17.1217	9.7425	5.78141	8.39681	7.55308	10.3263	7.58358	9.23826	8.11558	9.18629	6.74399	10.3257	9.51898	8.77215	8.74337	7.78865	9.95669	9.89973	5.95466	3.73322	6.75984	8.34026	8.57708	6.61497	5.02464	3.86893	4.05051	9.63875	3.95227	10.6378	5.09642	12.7402	11.9902	12.6683	9.44936	12.5384	5.16255	8.42027	10.6171
P13797;A0A0A0MSQ0;P13797-2;P13797-3;U3KQI3;H7C4N2;F2Z2Z9	P13797;A0A0A0MSQ0;P13797-2;P13797-3	Plastin-3	PLS3	1.30842	0.936339	3.46155	2.78252	2.05403	2.63617	2.04381	3.18313	2.40003	1.11779	0.343718	1.90917	1.04632	1.99116	1.72669	1.7849	1.38135	1.61467	1.9502	0.591577	2.06257	2.62205	1.62141	2.16859	2.07654	2.05006	1.43016	2.37035	1.30781	2.75846	2.13736	1.68968	1.10984	0.995652	2.453	1.3871	3.07664	0.988051	4.10999	4.07781	3.74494	2.67223	2.79987	1.26035	1.34627	1.86619
P50416;P50416-2;H3BP22;H3BUV7;H3BMD2;H3BUJ0;Q92523-4;Q92523-3;Q92523;H7C0S1;Q92523-2	P50416;P50416-2	Carnitine O-palmitoyltransferase 1, liver isoform	CPT1A	1.90356	0.980799	6.76652	2.20409	2.38597	2.42946	2.12137	2.37582	1.87521	1.41113	1.12789	1.6105	1.24087	1.72135	1.76869	2.0293	2.09663	2.02005	4.48651	2.52935	3.5044	4.39126	4.26882	2.52616	4.59814	4.1732	3.93943	3.10878	1.648	3.55436	2.89802	3.36937	4.06463	3.93767	2.64259	2.55276	1.28714	0	3.181	2.69479	3.02393	5.10611	4.08643	5.23426	1.56896	2.76902
Q9P035;H3BS72;H3BPZ1;Q9P035-2;H3BRL8;H3BMZ1	Q9P035;H3BS72;H3BPZ1;Q9P035-2	Very-long-chain (3R)-3-hydroxyacyl-CoA dehydratase 3	HACD3	3.12074	0	4.54542	1.62577	2.65549	1.94266	1.65834	2.57536	1.77851	1.43163	0	1.197	0.786186	1.87651	1.78434	2.55462	3.96679	3.86847	2.82954	0	2.27549	2.74648	3.71351	3.91077	2.76945	1.58761	2.02146	2.35696	1.35685	3.7064	3.36246	2.53998	4.63933	4.83105	3.2994	5.03565	4.29348	0.31554	2.27019	3.84977	3.13819	3.79808	3.3436	3.82293	4.43884	3.65148
P05161;A0A096LPJ4;A0A096LNZ9	P05161;A0A096LPJ4;A0A096LNZ9	Ubiquitin-like protein ISG15	ISG15	0.871493	0.901186	0.839535	3.08032	4.57729	2.77995	3.16119	2.90142	1.8365	1.60613	0	1.06522	0.579129	0	1.10984	0	0	1.23831	1.20074	0.415725	1.31281	2.11972	1.4486	1.48403	1.16417	1.57654	0.839029	1.7134	0	1.49689	1.65371	1.76642	1.49135	1.88693	2.33389	0.475372	1.24705	0	4.47416	4.74364	3.12821	3.91392	3.35011	3.68786	1.21473	1.4165
Q9UKR5;REV__A6NIV6	Q9UKR5	Probable ergosterol biosynthetic protein 28	C14orf1	9.7036	0	11.8521	5.67563	9.30943	15.3338	8.75744	12.4005	9.96678	12.8718	0	10.7599	0	12.88	11.7297	7.77448	9.48494	6.1182	17.5875	0	6.20278	6.76462	8.92427	8.46385	0	4.81601	3.16566	7.69889	5.02094	7.08105	5.16207	4.7205	4.89948	4.85146	6.98718	0	0	0	0	20.0491	25.5422	31.318	22.3958	21.4552	27.9723	11.6097
P61077-3;P61077;A0A087WY85;P61077-2;H9KV45;D6RAH7;P62837;P62837-2;A0A0A0MQU3;D6RA11;D6RAW0;D6RFM0;D6RGD0;D6R980;D6RIZ3;D6R9F6;A0A087WW00;C9J9H9;Q9Y2X8;P51668;D6R933	P61077-3;P61077;A0A087WY85;P61077-2;H9KV45;D6RAH7;P62837;P62837-2;A0A0A0MQU3	Ubiquitin-conjugating enzyme E2 D3;Ubiquitin-conjugating enzyme E2 D2	UBE2D3;UBE2D2	0	0	0	0	0	0	0	0	0	0	0	0	0	0	0	0	0	0	0	0	0	0	0	2.14098	0	3.40003	0	2.23351	1.65666	2.53508	2.43389	0	1.35991	1.91504	0	0	0	0	2.48789	1.97137	2.12036	0	0	0	0	0
P11168;P11168-2;A0A0C4DH64	P11168;P11168-2	Solute carrier family 2, facilitated glucose transporter member 2	SLC2A2	1.94683	0	7.02208	2.24854	2.91834	2.98125	1.96669	1.00166	1.05364	1.01364	0	1.12896	0.354204	1.41324	0.85264	1.36147	1.18483	1.63702	3.6785	0.52882	1.4932	2.75226	2.03962	2.61035	3.55017	2.63423	2.79924	2.37626	1.00758	2.27404	2.82034	2.15697	3.71083	2.61532	2.20543	2.64092	1.82008	1.40376	2.3673	1.63775	1.49316	1.93715	1.61838	1.86548	1.61517	2.06875
Q9UHQ9;H7C0R7	Q9UHQ9;H7C0R7	NADH-cytochrome b5 reductase 1	CYB5R1	2.0111	1.32893	4.79648	2.66573	2.20866	1.92331	1.749	2.12125	2.8069	0.711841	0	2.62553	2.42771	3.04355	3.32625	3.05231	2.33256	3.02347	3.47171	0	4.18588	4.07761	3.44229	2.83877	4.76936	3.66319	3.38025	3.90108	0.278556	3.60965	4.02152	3.51047	5.4713	4.53927	2.85332	4.93609	3.58892	1.30891	3.84008	3.30537	3.81375	5.17671	2.65149	4.40405	3.60561	3.08064
Q86X76-2;Q86X76-4;Q86X76;Q86X76-3;Q86X76-5	Q86X76-2;Q86X76-4;Q86X76;Q86X76-3;Q86X76-5	Nitrilase homolog 1	NIT1	2.95261	0.579484	4.40927	2.627	2.28609	2.01453	2.07409	1.90319	1.22933	1.38027	0.929383	1.23075	0.512865	1.53918	1.84033	0.696902	1.19939	1.02182	2.01988	1.44444	1.41107	2.38427	2.21272	3.36838	1.70239	2.41592	1.89805	4.60481	1.29291	3.72948	3.03799	2.70795	3.6621	3.27269	2.49953	0.984318	1.47315	0.313713	3.74667	3.77378	3.73562	2.49283	3.42194	2.05257	2.60311	1.74358
B5MDF5;P62826;J3KQE5;F5H018;B4DV51;H0YFC6;A0A087X0W0	B5MDF5;P62826;J3KQE5;F5H018;B4DV51	GTP-binding nuclear protein Ran	RAN	4.66113	2.64061	4.73361	4.94359	6.01396	6.65878	5.812	9.03894	8.01347	3.37499	2.33754	4.71762	3.50315	6.01468	4.89174	5.48185	5.35545	5.49105	4.3155	3.78621	4.99444	4.21949	4.58394	4.70102	6.96874	5.37781	5.0662	4.42559	1.89769	5.47562	4.11596	3.51765	6.0037	4.09877	4.87462	5.77598	6.65912	2.24532	5.59999	4.39806	6.28166	7.32565	8.85308	5.07471	3.10897	4.9788
P28066;P28066-2	P28066;P28066-2	Proteasome subunit alpha type-5	PSMA5	1.88768	1.63201	3.96742	3.05608	2.21958	1.99564	0.48971	4.66403	3.57284	0.769159	0	2.72934	0.717427	3.26418	1.99956	1.98288	2.12328	2.05623	2.11685	0.820018	3.15916	3.21346	2.26198	2.59891	2.71621	1.34108	1.06935	1.89991	1.77321	2.26238	1.74639	1.04897	1.40225	1.28767	2.06502	1.37833	4.71625	1.29344	4.07067	2.91629	3.24046	2.22107	3.07557	0.632362	1.61544	3.4074
P31943;G8JLB6;E9PCY7;D6RBM0;D6RIU0;D6RFM3;H0YB39;E7EN40;D6RIT2;E5RGV0;D6RAM1;H0YBD7;D6RDL0;H0YBG7;E5RGH4;D6RF17;D6R9D3;E5RJ94	P31943;G8JLB6;E9PCY7;D6RBM0;D6RIU0;D6RFM3;H0YB39;E7EN40;D6RIT2;E5RGV0	Heterogeneous nuclear ribonucleoprotein H;Heterogeneous nuclear ribonucleoprotein H, N-terminally processed	HNRNPH1	2.87624	2.33709	4.50144	3.00432	2.97314	2.71815	2.40751	2.99862	3.37547	1.89749	2.20955	2.1325	1.80125	3.4262	4.03798	2.7121	2.7501	2.19025	4.40369	3.50932	3.3475	1.51396	2.90254	4.64806	6.19237	4.42056	5.03929	3.10993	2.62509	4.45073	3.15776	2.48107	4.34469	3.83539	4.04248	5.87242	3.08906	1.64055	5.61422	3.99505	3.66608	3.33644	4.16927	4.18704	4.5679	2.7976
P21953;P21953-2	P21953	2-oxoisovalerate dehydrogenase subunit beta, mitochondrial	BCKDHB	1.91129	0	3.11233	3.11087	3.69987	2.10463	1.52004	1.28411	1.60872	1.27955	0	3.40742	0.336296	4.18936	2.9229	2.62624	2.39742	2.51795	2.06219	0	0.814727	1.49222	1.42385	3.13475	2.68569	2.51906	2.8821	3.02974	0.126621	3.104	3.43722	3.37794	5.60178	5.1357	3.00557	4.04407	2.27671	0.451145	1.99999	2.31972	1.90698	3.40683	3.01376	2.93185	2.51951	1.10995
P11182;Q5VVL7	P11182;Q5VVL7	Lipoamide acyltransferase component of branched-chain alpha-keto acid dehydrogenase complex, mitochondrial	DBT	2.50905	0.779038	4.78166	2.9011	2.46732	3.11609	1.58851	2.57517	2.60183	1.97261	0.414057	2.55634	1.04466	2.96766	2.56911	2.47443	2.98239	2.58843	3.95238	1.76881	4.59903	3.14971	3.40794	3.61101	4.70267	4.25522	5.27172	5.06687	0.793852	4.53843	4.59958	4.71952	7.13101	6.77861	3.46148	6.81184	2.94692	1.21654	4.36489	4.31927	3.86789	4.67388	4.56915	5.21655	2.64879	2.78982
P48643;B7ZAR1;E9PCA1;E7ENZ3;P48643-2;D6RIZ7;H0Y914	P48643;B7ZAR1;E9PCA1;E7ENZ3;P48643-2	T-complex protein 1 subunit epsilon	CCT5	4.79577	2.27546	3.88408	6.43594	5.9339	7.2517	6.77658	9.01161	6.91643	4.23743	2.1172	4.64498	2.05654	5.41254	6.31934	5.46652	6.79406	6.71956	5.58239	3.00326	5.54767	4.42846	4.25379	5.10815	5.82958	6.38715	6.76303	6.82658	2.24257	6.49296	4.43944	4.95058	7.37863	6.11688	5.86941	6.70961	8.19213	0.737287	6.59121	6.07158	6.88712	11.589	9.65314	7.93467	5.3896	5.11792
P04264;CON__P04264	P04264;CON__P04264	Keratin, type II cytoskeletal 1	KRT1	914.812	17.3698	5.5805	117.721	94.2671	82.6276	99.0917	77.6043	80.4819	98.8452	29.1124	78.772	39.2768	105.977	55.9887	84.9992	120.922	216.293	41.9075	44.0492	53.7134	87.2277	49.1803	100.089	42.5077	39.2485	130.591	31.577	16.9926	31.1361	75.1372	46.4802	56.8668	61.3729	67.3745	124.222	88.476	9.09375	25.857	39.6747	20.8799	46.2224	30.774	40.1957	80.129	79.4549
O95168;O95168-2;C9JXQ9;F2Z3P9	O95168;O95168-2;C9JXQ9;F2Z3P9	NADH dehydrogenase [ubiquinone] 1 beta subcomplex subunit 4	NDUFB4	6.4189	0	4.50072	3.6784	3.75301	0	1.41708	4.22331	2.71799	0	0	2.84244	3.36805	0	0	2.87147	3.4083	3.56181	3.18683	0	5.75627	1.74373	2.8105	7.16695	2.44504	7.39903	8.1056	8.09829	0	11.2987	7.2613	6.58225	12.994	11.004	5.84957	3.94563	0.894768	0	7.5457	5.94908	5.2842	3.59188	9.33333	3.12517	0	0
P62899;C9JU56;B7Z4E3;B7Z4C8;P62899-3;P62899-2;B8ZZK4;H7C2W9	P62899;C9JU56;B7Z4E3;B7Z4C8;P62899-3;P62899-2;B8ZZK4;H7C2W9	60S ribosomal protein L31	RPL31	2.7461	2.60476	3.98395	1.82051	1.77568	1.08543	0.732115	2.36459	1.84654	0.896773	1.09274	2.4835	0	2.67264	1.97667	2.50056	2.31959	1.72594	0	0	2.28723	1.97649	2.11565	2.99229	0	1.59811	2.19168	1.67399	0	1.88014	2.10936	1.5248	2.1375	1.78429	2.28224	2.49066	2.23764	0.616366	2.03762	2.05678	2.43741	2.27042	2.03674	2.35376	2.41722	1.68928
Q14554;Q14554-2;C9JY10;H7C4F9	Q14554;Q14554-2	Protein disulfide-isomerase A5	PDIA5	2.70037	0	4.01073	0.940633	0.803446	1.1245	0.968494	1.25291	0.922306	0.269829	0	1.08015	0.706435	1.09069	0.998327	0.83139	0.976757	0.894763	1.18685	0.384244	1.41107	1.16913	1.04696	2.71491	1.69593	2.01753	2.09584	3.01965	0.19438	3.04424	3.41252	2.68689	5.80494	5.03446	2.54882	5.23006	1.21073	0.205204	1.35655	1.4701	1.66854	3.04478	2.29942	2.73004	0.907868	1.60724
O94875-12;O94875-9;O94875-3;O94875-10;O94875;H7BZK1;H7BZX1;C9JI79;C9IZT7;C9JBB0;C9JDX2;C9JEA9	O94875-12;O94875-9;O94875-3;O94875-10;O94875	Sorbin and SH3 domain-containing protein 2	SORBS2	1.22071	0	5.27861	2.09875	1.641	1.91244	0.986913	2.37616	1.53005	1.03223	0	1.66677	0	2.57073	1.75082	1.61046	1.68741	1.8009	2.16738	0	2.5849	1.99599	2.24412	1.55787	2.41951	2.0679	2.11067	2.2629	0.212877	2.90358	1.74906	1.2923	1.64309	1.39674	1.6391	1.78719	3.77464	0.614895	4.81368	3.47369	4.8016	3.06452	2.26522	1.70853	2.23834	1.17112
Q15365	Q15365	Poly(rC)-binding protein 1	PCBP1	3.70521	4.01219	4.4394	1.38812	1.84492	4.53515	1.0665	2.95833	3.31658	5.5843	2.13591	2.8514	4.41531	3.39908	3.25698	3.60275	4.85628	4.30536	4.15263	4.98819	4.14303	5.29875	3.79577	5.04178	2.48041	3.43049	3.64764	4.94613	3.98348	3.59272	2.63199	2.81377	2.90875	1.95682	3.80408	2.27424	2.54967	1.96535	5.60479	4.23308	4.02041	3.80754	5.25975	3.55737	3.0586	2.34263
P78371;P78371-2;F5GWF6;F8VQ14	P78371;P78371-2;F5GWF6;F8VQ14	T-complex protein 1 subunit beta	CCT2	4.91905	2.15315	4.8387	6.41161	5.37931	7.56896	6.58722	8.25869	5.41692	3.90889	0.883852	5.00813	3.06073	6.21577	5.99015	4.28716	5.52954	4.64722	4.05606	4.38316	5.2321	3.17296	4.18627	4.3777	4.84767	5.24846	5.76994	5.97374	1.60423	6.58735	5.49112	5.24975	5.2784	5.0069	4.74876	6.13015	9.54745	1.94482	5.53419	5.4039	5.46667	9.135	7.1049	7.7909	5.42729	5.48467
Q9BVM4;M0R217;M0R0M3	Q9BVM4	Gamma-glutamylaminecyclotransferase	GGACT	1.86623	0	9.05886	2.13142	2.68808	2.51644	2.33162	2.17307	2.09	2.51394	0	2.72108	0	2.67127	2.64846	0	0	0	4.79728	0	3.55581	1.86457	3.71883	2.97833	3.76765	5.1757	3.27763	3.05467	0	3.59246	2.31957	0.654364	1.64212	1.71979	1.8266	0	0	0	1.88963	2.5412	4.32388	1.6202	1.52292	1.51288	4.48488	1.63355
P0C0L5;F5GXS0;A0A3B3ISA6	P0C0L5;F5GXS0;A0A3B3ISA6	Complement C4-B;Complement C4 beta chain;Complement C4-B alpha chain;C4a anaphylatoxin;C4b-B;C4d-B;Complement C4 gamma chain	C4B	3.34041	5.14424	3.26825	3.42871	2.66055	2.6482	2.45588	2.36946	2.83197	1.76245	3.70026	2.10048	2.94806	2.78235	2.50936	2.40765	2.21487	2.1809	2.39433	6.9212	2.61095	2.49147	2.59559	4.36698	2.00337	2.14495	2.34051	2.4042	4.10653	2.8521	2.38658	3.13779	3.70285	3.34454	4.74784	2.61714	1.50435	1.28347	2.66415	2.21309	2.54109	2.84381	2.71982	2.67673	2.11621	5.31909
P61165;F5GWH5;F5H7Z5	P61165;F5GWH5;F5H7Z5	Transmembrane protein 258	TMEM258	3.5334	0	4.87493	2.27681	0	0	0	0	0	0	0	3.0257	0	0	0	5.48934	4.32862	1.3406	0	0	2.61629	0	0	3.96573	3.54465	4.08141	2.82598	4.94539	0.939025	0	3.31547	3.341	4.41984	3.85511	4.84963	1.64662	0	0	0	0	3.31818	0	0	0	0	4.64756
B0YIW2;P02656	B0YIW2;P02656	Apolipoprotein C-III	APOC3	36.207	6.60858	6.32814	93.1077	83.9208	69.6331	73.6083	73.4301	49.1692	51.2499	5.26555	65.2957	2.58899	67.6985	65.6366	36.7158	35.1669	20.0656	40.3334	24.3689	28.8795	11.2827	42.5315	55.4582	25.7805	24.2806	21.2068	75.7481	21.508	82.0058	90.0966	31.9357	9.24892	22.5289	43.4646	9.45313	46.7829	60.3416	144.152	111.613	93.6505	52.5193	70.196	33.3956	95.3591	41.9129
P62888;E5RI99;A0A0C4DH44;A0A0B4J213;E5RJH3	P62888;E5RI99	60S ribosomal protein L30	RPL30	1.50362	0	3.97339	2.57045	3.32671	1.95906	1.60023	1.31274	0	0	0.18408	0	0	3.81068	2.20916	0	0	0	0	0	2.33979	0	2.1725	3.73054	3.01104	4.61934	3.35159	0	0	6.33953	0	2.5156	4.99214	3.73921	1.86976	0	0	1.81547	2.67351	3.48325	1.51231	0	2.23089	2.06959	0	0
Q9Y3U8;J3QSB5;J3KTD3	Q9Y3U8;J3QSB5	60S ribosomal protein L36	RPL36	3.93516	4.69235	2.05295	3.63268	3.81335	0	3.43168	2.68662	4.28959	5.41166	0.926354	5.45091	0	4.086	0	3.17314	7.92203	4.96963	5.22	0	2.99871	10.8203	4.77814	3.77331	6.91773	2.71991	2.52098	3.253	1.25947	3.4419	2.83142	2.45648	2.57109	2.00713	1.0385	2.08895	0	0	4.18419	2.76069	3.05225	2.7764	3.18253	0	3.48514	0
A0A087X2I1;P62333;H0YJC0;H0YJS8;H0YJX2;H0YJE9;H0YJT1;H0YJD2;H0YJY8	A0A087X2I1;P62333;H0YJC0	26S protease regulatory subunit 10B	PSMC6	3.84655	0	3.02558	5.1208	5.72452	6.57146	6.48961	6.22793	6.94158	3.26467	0	5.7903	0.941514	5.87242	4.775	5.73773	6.05641	6.22912	3.71437	0	2.70464	3.87278	3.90564	5.18378	4.40659	5.08525	4.47969	6.0782	0.387841	5.24638	4.91037	3.76953	5.28822	5.50371	3.93343	4.28436	4.22302	1.11278	4.51884	4.02446	5.35536	8.02461	5.76735	6.71606	5.49592	3.92492
P10909-6;P10909-4;P10909;P10909-5;P10909-2;P10909-3;H0YC35;H0YLK8;E7ETB4;E7ERK6;H0YAS8;E5RJZ5;E5RGB0;E5RH61;E5RG36	P10909-6;P10909-4;P10909;P10909-5;P10909-2;P10909-3;H0YC35;H0YLK8	Clusterin;Clusterin beta chain;Clusterin alpha chain;Clusterin	CLU	63.6884	28.951	5.63083	75.7493	94.0449	91.5455	91.8902	87.0862	89.2523	59.8788	19.0153	75.8457	28.6153	110.848	87.2395	83.6324	76.9284	83.7416	98.8325	39.8579	75.0202	146.441	124.176	95.6148	106.383	70.6983	75.568	125.895	126.263	165.554	148.453	165.071	128.037	115.763	106.944	127.95	90.9225	46.8515	75.142	120.17	170.308	227.707	228.276	205.907	178.595	116.318
P30049;A0A087WTL3	P30049	ATP synthase subunit delta, mitochondrial	ATP5D	5.09238	0	3.98162	7.49537	6.45217	6.08577	6.27257	8.12124	3.96605	5.17589	0	10.1556	0.460447	11.0098	9.39369	12.0972	8.52048	10.904	5.55378	0	5.26814	3.09697	7.26726	6.10122	6.70565	7.72274	6.66441	7.23339	0	8.24219	6.62724	7.71212	7.45227	7.8335	7.80215	0	0	0	7.93008	8.98139	6.85617	14.9016	11.9228	13.9637	8.84746	8.87845
A0A024R442;E7ETB3;Q9ULA0;E7EMB6;C9JBE1;F8WAN0;C9J1E2;C9JRG3;E5RJ35	A0A024R442;E7ETB3;Q9ULA0;E7EMB6;C9JBE1	Aspartyl aminopeptidase	DNPEP	0.473877	0.570175	4.53187	0.861044	0.727764	0.851763	0.663054	0.6294	0.858456	0.572647	0	1.40622	0.289667	0	0.773748	0.717985	0.8696	0	1.22341	0	1.17775	1.70554	1.17855	1.4286	0.953553	0.794681	0.735827	1.07275	0.460995	1.13306	0.637835	0.385146	0.233239	0.40338	1.15469	0.10909	0.793742	0.807329	1.85154	1.62833	1.30818	0.101328	0.640285	0	0.558841	0.679424
Q9Y281;Q9Y281-3;F8WDN3;G3V2U0	Q9Y281;Q9Y281-3	Cofilin-2	CFL2	3.42535	0	5.75055	4.79247	3.64209	3.82238	4.03733	4.81073	3.22452	3.90429	2.89295	2.52309	2.04344	3.52849	2.34318	3.12315	3.64118	2.33297	4.34789	4.46602	2.94633	6.83253	2.77217	3.85429	4.63926	3.72571	1.70447	4.79958	1.18574	4.86193	3.00842	1.68009	1.54618	2.07111	3.7687	1.84062	5.13654	1.49452	9.09855	4.79081	6.72015	4.69819	3.54536	1.40739	3.71488	2.86398
Q9Y4L1;A0A087X054	Q9Y4L1;A0A087X054	Hypoxia up-regulated protein 1	HYOU1	2.67601	5.38044	3.41222	4.33647	4.40871	5.34588	3.7858	5.36438	5.57474	2.60303	2.34365	3.79402	3.42314	3.57036	4.59924	3.40628	4.20007	4.34589	3.60086	7.20532	3.9317	4.00681	3.59291	4.27072	4.27284	4.85241	4.87594	4.83145	4.01672	4.93189	3.9214	4.6992	6.76824	5.32921	4.67938	8.24528	5.63272	3.42031	5.07445	4.40473	4.41306	7.72454	7.40188	6.84239	3.19165	4.66545
J3KQL8	J3KQL8	0	APOL2	3.6164	2.03191	6.84968	5.95505	4.94566	5.54866	5.20554	5.27253	5.01385	3.00066	1.5628	5.28428	2.23837	5.35937	5.16201	4.38905	4.55886	4.85189	5.29483	7.44722	6.44725	5.19781	5.95894	4.03311	5.60186	4.86296	5.69158	4.48628	2.61523	3.78358	2.57129	3.29124	4.23057	4.08581	3.87415	1.86382	5.43538	4.02077	9.80625	6.51665	6.6115	11.4897	10.5155	8.49799	5.68748	4.35945
O00231;O00231-2;J3QRY4;J3QS13;J3KSW3	O00231;O00231-2	26S proteasome non-ATPase regulatory subunit 11	PSMD11	2.45878	0	5.07445	2.89767	2.47829	2.58616	2.50062	4.72844	2.76258	3.56327	0	2.06712	0.66586	2.54586	2.38693	2.61337	2.60819	2.32995	4.11471	2.12534	2.44848	2.29546	2.95093	2.45502	3.29063	4.16514	3.40186	3.84877	1.11827	3.85805	2.37734	2.1762	3.50403	3.1301	2.29781	3.75545	4.45945	1.28761	4.25831	3.83555	2.81402	4.63438	3.84429	3.52504	3.06247	3.09291
Q96DE0;Q96DE0-3;Q96DE0-4;Q96DE0-2	Q96DE0;Q96DE0-3;Q96DE0-4;Q96DE0-2	U8 snoRNA-decapping enzyme	NUDT16	1.28063	0	2.75327	0	1.02901	0.774783	0.577295	1.01642	1.05277	0	0	0	0	0.890181	1.07794	0	0	0	0	0	0	0	0	0.7088	0	1.83506	1.59789	2.08255	0	0	1.86827	1.40964	1.74535	1.6927	1.00775	1.45979	1.13575	0	1.61501	2.0576	2.37408	0	1.23765	0	0	1.47367
P62314;J3QLI9;J3QLR7	P62314;J3QLI9	Small nuclear ribonucleoprotein Sm D1	SNRPD1	2.30509	0	4.40243	1.73674	1.9482	2.49761	1.85003	2.63261	3.13366	1.16009	0	1.1595	0	2.14505	3.20285	4.15661	5.12059	4.41682	4.09568	0	2.41346	2.41677	5.93816	2.30992	0	1.99337	2.63738	2.11732	0	3.41496	1.9463	2.15141	3.54747	2.5385	2.33717	2.10028	0	0	2.45379	4.28295	4.02419	3.31181	2.7809	2.16083	0	3.13032
Q9BV57;Q9BV57-2;A0A0G2JQN5;H7C382	Q9BV57;Q9BV57-2;A0A0G2JQN5	1,2-dihydroxy-3-keto-5-methylthiopentene dioxygenase	ADI1	3.28422	0	2.88618	5.37383	4.99239	4.0211	1.73961	1.8842	1.74017	1.7858	0	6.33078	1.96523	4.81587	3.45149	1.4513	1.34168	0.854	5.33874	1.03213	5.53014	17.0011	4.95721	6.96266	1.38818	2.83468	1.74755	5.56416	1.89863	6.0591	5.20836	1.34465	1.4561	1.57725	6.68964	1.00501	2.74282	0.488585	6.61582	7.25627	3.8226	0.789969	0.614021	0.912956	2.16865	3.00298
Q5JR08;P08134;E9PQH6;Q5JR07;Q5JR05;U3KQA9;U3KQV3;Q5JR06;E9PN11;E9PLA2	Q5JR08;P08134;E9PQH6;Q5JR07;Q5JR05;U3KQA9;U3KQV3	Rho-related GTP-binding protein RhoC	RHOC	7.57556	2.11053	5.097	6.88075	4.86694	5.88851	5.61821	11.437	8.08235	5.43412	3.08137	5.65096	5.49914	7.7852	6.28347	10.8731	9.34208	9.24966	9.96394	4.58813	9.03482	9.50471	9.76443	7.81564	8.9992	7.68405	7.73786	7.52798	3.50095	8.07645	7.587	8.74186	10.2659	12.1509	8.38918	6.33744	7.58679	5.24927	8.3978	6.99643	7.68198	11.1861	12.6314	13.3538	8.40092	5.82894
Q86WU2-2;Q86WU2	Q86WU2-2;Q86WU2	Probable D-lactate dehydrogenase, mitochondrial	LDHD	1.8663	0.990255	4.40875	2.67505	3.20539	2.62294	2.29165	2.24883	2.38739	2.00444	0.979121	2.88407	1.62847	2.57342	2.90419	3.03624	3.91202	3.85985	1.85697	0	1.66277	3.61513	2.20399	3.0848	3.49877	3.94396	4.04466	3.8773	1.48759	3.73903	2.80496	2.47136	3.66366	3.56243	2.66704	5.05642	2.75691	0.849932	5.02525	3.36859	3.06899	3.11046	4.20792	3.55019	3.3907	2.92968
Q96NU7;H0YI62	Q96NU7	Probable imidazolonepropionase	AMDHD1	1.06695	0.787813	1.46977	1.58268	1.34377	1.56741	1.0324	1.15214	1.39532	0.978559	0.759547	1.10346	0.934495	0.606404	0.770246	0.411479	1.39906	0.55154	0	0	2.55626	1.23328	2.06877	1.34469	0.844888	0.431415	0.331824	0.885302	0.661142	1.157	0.697149	0.609805	1.08663	0.723646	1.66765	0.817908	0.754958	0	0.96824	0.836376	0.56234	0.451429	0.263009	0	0.428958	1.1013
F8WCF6;P59998;P59998-3;H7C0A3;R4GN08;P59998-4	F8WCF6;P59998;P59998-3;H7C0A3	Actin-related protein 2/3 complex subunit 4	ARPC4-TTLL3;ARPC4	2.21142	1.5845	4.1241	2.75838	5.41161	2.37084	3.71342	1.38663	1.15328	1.99222	0	3.25031	3.08444	0	0	7.83414	0	0.946875	2.82482	0	2.2263	0.501362	2.09771	2.50914	0	2.68209	1.46124	4.49148	3.04116	3.41555	2.58284	2.94513	2.48853	2.97201	1.49955	4.06179	8.44625	0	3.91199	5.59439	5.248	5.56788	2.84275	3.78059	2.74661	1.90138
P50135;P50135-2;P50135-3	P50135	Histamine N-methyltransferase	HNMT	0.699399	0	3.66255	0.940076	1.26095	1.38345	1.04311	0.986738	0.870783	0.763137	0	1.34333	0.548449	1.06869	1.44573	0.831764	0.865577	0.22749	1.17421	0	0.906229	1.40164	0.852649	0.561079	0.928021	0.565297	0	0.999938	0	0.62752	0.767813	0.398519	0.411174	0.448397	0.738727	0.188236	0.946329	0	1.04262	1.20378	1.43349	0	0.644428	0.645737	2.95863	0.774957
A0A0J9YXF2;Q15165-1;Q15165;Q15165-3;G3XAK4;A0A0J9YXU7;A0A0J9YYJ1;A0A2Q2SAK4;A0A0J9YYF3;A0A0J9YXM1;A0A0J9YYF0	A0A0J9YXF2;Q15165-1;Q15165;Q15165-3;G3XAK4	Serum paraoxonase/arylesterase 2	PON2	2.7441	0	6.14286	1.54815	1.93183	2.53661	1.01679	1.75547	2.49881	2.11623	0.88498	2.36888	0.985344	2.3679	2.38486	2.04217	1.8804	2.47197	2.54699	6.11288	2.72532	1.92141	2.86266	2.50556	2.40924	3.64444	3.7108	3.31358	0.939582	3.05382	3.60809	3.1709	4.09854	6.34819	2.49862	7.31522	4.88085	1.24996	2.76188	2.88913	3.80751	6.54663	5.1527	4.65697	3.49607	2.05726
J3QL71;Q96FV2;Q96FV2-2;J3QRJ1;J3QR84;J3KT79;J3QQM9;J3KS57	J3QL71;Q96FV2;Q96FV2-2;J3QRJ1;J3QR84	Secernin-2	SCRN2	0.844801	0	4.98398	0	0.511904	0.463001	0	0	0.386317	0.520619	0	0	0	0	0	0.255223	0.321039	0.236174	1.63993	0	1.96616	1.94416	1.72263	0.622748	0	1.25955	0.321144	1.60837	0	0.84384	0.915237	0.263271	0.80304	0.77198	0.761584	0.857463	1.9949	0	0.757684	1.12632	0.849336	0	0.217996	0	1.11566	1.62383
J3KP15;Q01130;J3QL05;Q01130-2;Q9BRL6-2;Q9BRL6	J3KP15;Q01130;J3QL05;Q01130-2	Serine/arginine-rich splicing factor 2	SRSF2	1.674	0	4.93222	0.854977	0.632151	1.28459	0	1.27315	1.7707	1.65367	0	1.15511	0.589393	1.38387	0.956336	1.17899	1.53633	1.79534	4.30056	0	2.63601	3.90123	0.816467	1.48681	2.10446	1.17826	1.36246	1.33321	0	1.57979	1.63582	0.993293	1.36106	1.03773	2.04161	0.883318	4.58723	0	2.82216	2.14264	2.13252	1.16931	1.84113	0	0.944608	1.16112
A0A0C4DGQ5;P04632;K7ELJ7;K7EKD8;K7EIV0;A0A075B7C0;U3KQE2;K7EM73;U3KPR7;K7EMQ1;Q96L46;K7ES78	A0A0C4DGQ5;P04632;K7ELJ7;K7EKD8;K7EIV0;A0A075B7C0;U3KQE2;K7EM73	Calpain small subunit 1	CAPNS1	3.78677	2.22334	5.42215	8.57777	8.08937	6.67932	6.98882	10.9125	5.30439	3.73581	0	4.53373	1.90099	8.26339	6.6238	5.53549	5.45728	7.09441	4.82994	0	3.92653	4.30129	6.39361	4.95461	6.55384	3.9892	4.28731	8.64155	2.16134	7.23876	6.22118	3.99433	4.32477	4.42484	4.5897	3.60662	8.22331	2.2879	6.08216	6.41381	8.2981	12.3825	8.9133	7.81345	10.6139	5.46769
Q9H9B4;D6RFI0;S4R2X2;D6RDG7;D6RAE9	Q9H9B4;D6RFI0	Sideroflexin-1	SFXN1	3.7749	1.85246	6.7232	5.92193	4.49242	3.87262	2.74452	4.36279	5.03609	5.81389	2.23668	4.32882	1.61015	5.14445	4.54139	4.98399	5.46134	3.66922	7.41523	7.12105	5.12621	4.6712	5.87	4.29543	5.87127	6.88374	7.23004	6.10536	3.3407	5.78689	4.60354	6.49413	6.47961	5.1092	5.20146	9.76669	9.10863	3.21723	5.97353	5.24552	5.56598	6.64413	5.47349	3.46434	3.79788	3.90166
Q12907;D6RBV2;D6RDX1;D6RIU4;D6RBH1	Q12907;D6RBV2;D6RDX1;D6RIU4	Vesicular integral-membrane protein VIP36	LMAN2	2.33972	6.75662	3.82563	2.26714	2.15836	2.35774	1.77505	2.00087	3.37499	1.09743	0.941491	3.47998	5.3399	2.26143	2.97216	2.89657	2.12044	3.37918	4.7476	4.18049	3.05502	7.81745	3.56982	3.92004	3.68386	5.59563	5.06481	5.08171	4.95026	5.2089	3.66674	4.98694	4.61702	7.00563	3.49324	6.38445	3.96982	3.58947	3.87692	2.91805	3.37216	4.15819	4.29262	5.35283	1.30788	0.980528
P22830;P22830-2;A0A499FJN5;K7ELX4;K7EJX5;K7EJM8	P22830;P22830-2;A0A499FJN5;K7ELX4	Ferrochelatase, mitochondrial	FECH	2.09016	0.799674	3.69839	2.83761	2.90252	2.45065	1.73328	2.2837	2.60213	1.16351	0.313062	2.04767	0.806183	3.07806	2.24872	3.17751	3.75796	3.53076	3.39254	1.36275	3.06868	3.89502	4.32269	2.8442	3.46826	4.09987	3.95823	3.28228	1.58342	3.74284	3.08862	3.32037	3.99571	3.81708	2.88083	4.53654	3.5897	2.4859	5.00376	3.47118	4.20354	5.27212	4.34659	3.85149	2.56797	2.01672
K7EKE6;K7EJE8;P36776-3;K7ER27;K7EQF8	K7EKE6;K7EJE8;P36776-3	Lon protease homolog, mitochondrial	LONP1	2.88323	0.942614	3.6383	2.80571	3.02456	3.07129	2.90646	3.3444	2.60612	3.41621	0.298462	3.74498	1.85956	4.24843	3.99463	4.61708	4.47945	4.8504	4.21728	0.988935	4.5001	2.49943	4.3526	3.54168	4.81899	5.36986	5.50037	4.4716	1.0422	4.85584	4.00124	4.10352	7.42428	7.12068	3.51939	7.11478	4.10406	0.714771	4.93023	4.90244	4.92743	6.77032	6.24023	5.99613	4.22945	3.52033
O75347;E5RIW3;E5RJD8;E5RHG6;E5RIX8;A0A494C144;E5RJM1	O75347;E5RIW3;E5RJD8;E5RHG6;E5RIX8	Tubulin-specific chaperone A	TBCA	1.81072	3.9022	5.80952	7.1717	6.28073	7.61371	5.98245	6.15609	5.00426	4.7904	3.71181	4.03635	3.6618	3.04981	4.01482	2.89285	2.98815	1.8535	5.46942	8.50725	4.7766	5.11136	3.38135	3.69785	1.74256	1.67458	1.8963	2.9428	2.62038	2.74628	2.00385	0.83889	0.414777	0.731168	3.82093	0.897679	6.58186	2.32634	4.71709	4.25895	4.50675	2.60689	2.97969	1.37461	4.16101	6.38336
Q01082;A0A087WUZ3;Q01082-2;F8W6C1;E9PPZ1;Q86UT5-3;Q86UT5-2;Q86UT5	Q01082;A0A087WUZ3;Q01082-2	Spectrin beta chain, non-erythrocytic 1	SPTBN1	2.71719	1.64683	3.06281	3.93517	3.83151	4.34294	3.36056	4.5949	3.75221	2.74964	0.868331	3.47529	1.69598	3.60064	3.71863	3.42169	3.3645	3.64622	3.08082	1.39152	3.4434	2.88026	2.82257	3.23218	3.64374	3.23	3.12293	4.67546	1.24982	5.12167	3.56145	3.17083	3.66758	2.97375	3.2193	3.62311	7.36499	1.16323	6.65872	5.60098	5.95398	5.53436	5.29321	3.60286	3.93665	3.10073
Q9H936;E9PJH7;A0A0D9SFE1;A0A0D9SEI9;K4DIA8;K4DIB8;E9PS95;K4DIB3;K4DIB6;E9PQ36;E9PI74;A0A0D9SG84;K4DIA2;K4DIB0;A0A0D9SFA8;E9PJY0;A0A0A6YYN8;K4DIB4	Q9H936;E9PJH7;A0A0D9SFE1;A0A0D9SEI9;K4DIA8;K4DIB8;E9PS95;K4DIB3;K4DIB6	Mitochondrial glutamate carrier 1	SLC25A22	2.31824	0.916949	4.36185	1.58891	1.32641	1.1778	1.23492	1.37151	4.39964	1.7492	0	3.48659	1.80897	2.0526	1.70557	2.46558	2.36341	3.26022	2.75017	1.94859	3.28975	1.00767	2.45289	4.53721	2.14405	4.73939	4.24427	3.00852	1.05238	3.74533	4.23961	2.80026	4.84229	4.06429	3.53935	3.82115	1.21926	1.40211	3.79584	1.18025	3.48289	4.40017	5.42054	3.5226	1.97728	2.44989
A0A3B3IRN8;A0A3B3ITX0;P24311	A0A3B3IRN8;A0A3B3ITX0;P24311	Cytochrome c oxidase subunit 7B, mitochondrial	COX7B	0	0	0	20.4526	15.2052	18.4352	11.9873	9.21581	0	0	0	6.022	0	4.3563	6.71835	0	0	2.45147	13.159	0	9.88596	9.39556	0	3.92217	5.75179	5.67029	6.83326	3.15346	0	2.9904	0	8.25517	6.21388	0	0	6.76904	3.68688	4.42504	0	0	4.94496	13.3952	12.773	0	2.80278	17.5148
H7BYY1;F5H7S3;B7Z596;P09493-2;H0YL42	H7BYY1;F5H7S3;B7Z596;P09493-2	0	TPM1	2.28441	0	2.67752	4.01803	2.84673	4.68986	3.47796	3.90178	4.40306	2.92635	1.15209	3.49354	0.536085	4.40646	5.02782	3.88447	2.83248	5.93763	1.76287	2.86834	1.77204	1.21046	3.02183	1.91805	2.76258	1.32711	1.90875	3.84895	0.636743	4.43354	2.28617	1.70507	1.20629	0.833009	2.42919	0.681943	3.54053	1.66027	4.33238	8.01909	5.19097	5.45197	4.98099	1.69508	4.05832	2.79411
P84090;G3V279	P84090;G3V279	Enhancer of rudimentary homolog	ERH	2.45121	3.64782	4.40766	3.81205	4.69579	3.9389	4.24213	4.89235	2.93818	2.13295	5.58059	2.23015	1.29536	2.85849	3.55058	2.19075	2.51405	2.23467	3.84967	3.00395	4.26694	4.38116	3.73477	2.70499	4.47142	3.5712	3.07165	3.35424	1.68525	3.57939	3.05865	2.8517	1.88982	1.55888	2.89506	2.07685	5.94043	1.34196	5.34253	3.25526	3.63178	2.87768	3.52319	1.92271	3.04619	3.15179
Q96C23;B8ZZ75;H7C320;H7C1B5	Q96C23;B8ZZ75	Aldose 1-epimerase	GALM	1.45149	0	3.43538	1.00831	1.17583	1.3997	1.02483	1.61584	0.826576	0.476876	0	0.949828	0	1.07385	0.98413	0.522733	0.498232	0.517501	1.30923	0.345249	1.43865	0.610496	1.18605	1.13282	0.584773	0.84986	1.0051	1.87432	0.705686	1.74641	0.99775	0.614897	0.443156	0.496498	1.04663	0.559859	2.0386	0	1.84981	2.28722	1.70081	0.749322	0.695336	0.53014	1.81849	1.02565
O14521-2;O14521;H0YD96;H0YD41;G3V173;E9PK73;H3BRW5;O14521-4	O14521-2;O14521;H0YD96;H0YD41;G3V173;E9PK73;H3BRW5;O14521-4	Succinate dehydrogenase [ubiquinone] cytochrome b small subunit, mitochondrial	SDHD	4.24365	1.03312	11.6254	1.77627	2.1529	1.71827	1.69495	2.62214	1.46351	4.28371	0	3.32722	0	3.44096	3.3466	0	0	0	5.63232	0	1.81857	1.72309	2.38874	2.17751	0	3.53021	3.24839	7.26248	0	3.77125	3.51009	1.96007	2.90006	2.26053	2.99323	5.46797	0	0	14.5817	6.5547	5.84892	3.64127	4.25776	6.38748	0	0
Q71UM5;H0YMV8;C9JLI6	Q71UM5;H0YMV8;C9JLI6	40S ribosomal protein S27-like;40S ribosomal protein S27	RPS27L	2.40266	0	3.24042	2.00234	2.35407	2.53133	2.95201	3.11714	3.27922	2.06298	0	0	1.51679	2.42011	2.64673	2.71694	4.75384	2.71585	4.95586	0	2.86441	0	0	2.11829	0	3.36939	3.2359	4.17794	0	3.45851	2.63628	2.03855	3.96708	3.10816	3.05898	0	3.62521	0	5.64835	2.63461	3.26955	5.27055	4.91624	1.14652	0	2.30055
P42766;F2Z388;REV__Q9P209	P42766;F2Z388	60S ribosomal protein L35	RPL35	2.36829	0	3.24468	1.13508	1.00572	1.69548	0.734316	1.279	1.57147	0	0	2.21811	0	1.76606	1.67121	0.765199	1.02554	1.33057	1.65649	0	1.73651	0	1.23786	3.33869	0	1.62922	1.1736	1.94945	0	1.91285	2.43377	1.62161	1.3109	1.69029	1.76289	1.30037	1.54921	0	1.64523	1.04662	2.03048	0.83625	0.927449	1.41304	0.647073	0
P09429;Q5T7C4;B2RPK0	P09429;Q5T7C4	High mobility group protein B1	HMGB1	0.855284	0	2.6917	2.13869	2.07354	2.03955	1.88406	2.42847	1.81559	0	0	1.28694	0	1.20941	0.906382	0.872176	0.366951	0.586821	2.38711	0	2.62679	0	1.45112	1.49962	2.01426	1.91875	1.40834	2.05706	0.637867	1.93229	0.750417	0.790867	0.598337	0.72324	1.52732	0.946467	2.02374	0	3.13095	2.59992	3.13375	1.81581	1.69201	1.0997	0.879355	1.37338
Q9BQ69	Q9BQ69	O-acetyl-ADP-ribose deacetylase MACROD1	MACROD1	2.30112	0	3.04759	1.99723	1.60062	1.94553	2.02848	2.2036	1.74919	1.69595	0	2.49118	1.10851	3.38931	2.18653	2.3965	2.60973	2.80448	2.91781	0	2.73737	3.47926	3.9606	2.44777	4.60446	3.16308	3.85283	2.96567	0	3.06485	2.5799	2.18733	3.93796	2.94723	2.3419	2.90452	2.05036	0	1.90398	1.28458	2.10031	3.14289	2.22527	3.97564	3.16192	2.2356
P22234;P22234-2;E9PBS1;D6RF62	P22234;P22234-2;E9PBS1;D6RF62	Multifunctional protein ADE2;Phosphoribosylaminoimidazole-succinocarboxamide synthase;Phosphoribosylaminoimidazole carboxylase	PAICS	1.71993	1.15828	3.86769	4.00752	3.68976	2.96061	2.11042	2.83246	1.85933	1.11467	1.14332	2.02517	0.755913	1.78949	1.75401	0.899796	0.827117	0.712777	2.32563	1.08394	1.93905	4.72873	1.32126	1.8914	1.3653	1.3658	1.18937	1.70527	0	2.23161	1.01154	1.04637	1.01195	0.684679	1.80091	1.08554	2.78844	0	2.27204	2.14776	2.64391	1.37417	1.02015	0.599182	1.38417	2.19036
P13489;H0YCR7;E9PIM9;E9PMJ3;E9PLZ3;E9PIK5;E9PMN0;E9PMA9;E9PR82;E9PMI1	P13489	Ribonuclease inhibitor	RNH1	4.97553	1.59968	5.94313	6.2704	5.07882	6.63207	6.29636	7.77231	5.26929	4.74072	0.893647	4.63294	2.06663	4.93606	7.0829	6.48623	9.8981	10.0734	6.1208	4.36062	5.04951	4.13088	5.11927	3.97462	5.78827	5.34917	4.58347	5.81461	1.17497	5.56283	4.02673	4.07898	3.08348	3.25064	5.86061	1.57788	4.34115	0	8.95885	5.44723	4.96361	5.49808	4.84261	4.28729	5.30991	3.76572
O75131;A0A087WYQ3;H0YB26;E5RHZ0;A0A087WXR6;A0A087WUS8;E5RFT7;A0A0G2JMP5;Q9HCH3-2;Q8IYJ1;Q96A23;Q9UBL6-2;Q96A23-2;Q9HCH3	O75131;A0A087WYQ3	Copine-3	CPNE3	2.87824	0	5.05918	4.32768	3.65153	4.05115	2.92846	4.73612	4.79732	1.6681	0	3.26269	0	3.94635	2.80247	5.03193	3.59806	5.50651	5.01837	0.574078	5.26237	0.137468	5.11889	4.20851	6.911	4.86033	4.90747	4.12976	0.413297	4.51794	3.58214	3.60705	5.10685	5.00176	3.13195	5.42366	5.48606	0.512507	5.19229	4.94647	4.76871	8.21598	6.23096	7.69522	3.84275	5.20284
P61224;P61224-3;A6NIZ1;F5H7Y6;E7ESV4;P61224-4;P61224-2;F5GX62;F5H004;F5H6R7;F5GYB5;F5H0B7;F5H500;F5H491;F5GWU8;F5H077;F5H4H0;F5GYH7;F8WBC0	P61224;P61224-3;A6NIZ1;F5H7Y6;E7ESV4;P61224-4;P61224-2;F5GX62;F5H004;F5H6R7;F5GYB5	Ras-related protein Rap-1b;Ras-related protein Rap-1b-like protein	RAP1B	3.44256	1.92135	4.08701	3.85437	4.54174	4.81357	3.99324	5.26658	6.69083	3.79608	2.43941	4.77043	1.7037	4.94343	4.63774	6.18071	5.86988	6.03271	5.66599	3.02178	4.6888	1.29855	3.45275	4.71364	4.92354	5.68078	5.80236	6.49341	1.88535	7.50355	5.77831	6.13837	9.54181	8.14111	4.20833	9.82579	4.81817	1.3469	5.7779	7.2086	7.47195	11.4505	10.5815	6.86698	3.87592	5.33427
G3V4C1;B2R5W2;P07910-2;P07910;G3V2Q1;B4DY08;G3V4W0;P07910-4;G3V576;G3V575;G3V555;G3V3K6;G3V251;G3V5X6;P07910-3;B4DSU6;A0A0G2JPF8;A0A0G2JNQ3;B2RXH8;B7ZW38;P0DMR1;O60812;G3V4M8;G3V5V7;G3V2H6;B3KT61;Q86SE5-3;E5RG71;Q86SE5	G3V4C1;B2R5W2;P07910-2;P07910;G3V2Q1;B4DY08;G3V4W0;P07910-4;G3V576;G3V575;G3V555;G3V3K6;G3V251;G3V5X6;P07910-3;B4DSU6	Heterogeneous nuclear ribonucleoproteins C1/C2	HNRNPC	1.99188	3.55032	4.67787	3.31888	2.49907	3.03341	2.72052	5.10182	3.0087	1.61467	2.4604	2.69317	2.43481	2.70663	2.30915	2.538	2.12128	2.34421	2.75865	2.41453	3.29431	3.23258	3.43185	2.27577	3.79407	3.21931	2.47134	3.09863	0.830759	2.90051	2.56817	1.63061	2.2593	2.16281	2.74473	2.03769	2.94159	1.29095	3.50724	2.94177	3.7478	3.843	2.79077	2.18327	2.16604	2.89003
Q9BRF8;Q9BRF8-2;Q9BRF8-3	Q9BRF8;Q9BRF8-2	Serine/threonine-protein phosphatase CPPED1	CPPED1	1.07293	0	5.81909	2.46758	2.57362	3.23385	2.50866	1.8862	1.21129	1.91512	0	2.31092	0	2.26887	3.20885	2.10652	1.91676	0.824175	2.78737	0.681494	3.00991	3.10636	3.42618	2.15703	1.89462	1.77568	1.19688	2.60723	0.960425	3.23793	1.77792	1.12821	0.864072	0.950351	2.26257	0	4.78335	1.20585	4.29413	3.97123	2.86867	2.29092	1.46051	1.21062	3.88724	2.60338
P28074;H0YJM8;P28074-2	P28074	Proteasome subunit beta type-5	PSMB5	2.48224	2.52459	4.31982	3.26722	3.32241	2.82757	1.2364	2.08863	1.80465	1.30528	0.99703	2.02158	1.65412	2.7623	1.3747	1.16137	1.71671	1.67603	2.49833	1.64794	2.27184	1.48023	2.48498	2.548	2.40294	2.51739	1.28204	2.556	1.20736	1.97563	1.81914	1.39451	0.84495	0.787329	2.51869	0.267429	1.51006	0	3.66106	2.49839	2.68429	1.78257	1.99728	0.37465	1.53183	1.881
Q9NTX5-6;Q9NTX5-2;Q9NTX5;H0Y5L2;J3KP84;E9PPG7;E9PRU6;F2Z2D6;E9PJS8;E9PLY6;Q9NTX5-5;H0YCS9;E9PIU8;H0Y525	Q9NTX5-6;Q9NTX5-2;Q9NTX5;H0Y5L2	Ethylmalonyl-CoA decarboxylase	ECHDC1	1.83172	0	3.19522	3.2821	3.19493	3.52625	1.89172	3.30648	2.40606	0	0	1.56506	0.59403	2.82757	1.93603	2.52885	2.61038	2.4003	3.60928	1.92489	4.08274	0	5.09517	1.10026	2.50263	1.52651	1.4805	2.45966	1.09473	2.44899	1.65458	2.21182	1.93369	1.35215	1.63111	2.73828	4.47314	0.914404	3.63367	3.77637	4.61238	3.37875	2.41123	2.4424	3.23908	1.85216
Q53FZ2;H3BSM0;Q53FZ2-2;H3BVD5;H3BV29;H3BUF2;H3BT38;H3BR33	Q53FZ2;H3BSM0;Q53FZ2-2	Acyl-coenzyme A synthetase ACSM3, mitochondrial	ACSM3	2.01525	0.590123	4.65435	2.5839	3.33421	2.44988	1.82987	3.02273	2.88871	1.11993	0.0852295	2.50618	1.25339	3.00012	2.07049	2.22564	1.81395	2.19897	3.52282	1.94993	4.1165	4.17434	4.32573	3.03802	6.02415	5.06785	5.14223	3.53349	1.88833	4.62274	3.34626	3.24489	5.7295	4.97141	3.23103	3.79646	1.31029	0.716287	2.59291	2.34851	2.59914	2.95939	2.68251	2.59853	1.48916	4.2449
P26038;E9PNP4	P26038	Moesin	MSN	4.91104	4.75554	1.9904	4.21094	4.04413	4.83347	2.85695	5.54034	3.99214	3.01696	3.72479	4.2847	3.26848	4.78779	3.81718	4.61065	4.11628	3.71759	4.04655	7.43113	5.16	5.94363	5.13502	5.07346	4.85229	4.13107	2.42019	5.24481	3.59797	5.70284	5.04308	3.73257	2.5846	2.42545	4.63555	2.04139	7.88244	2.21028	5.88574	4.67337	7.54684	6.21875	6.05346	3.26759	4.95802	4.85393
Q9H4A4;A6NKB8;C9JMZ3;A0A087WU27;A0A087WUS4;H7C2T3	Q9H4A4;A6NKB8	Aminopeptidase B	RNPEP	2.19018	0.243653	4.75451	2.05311	2.50802	2.66977	2.40486	1.76833	2.1553	1.00395	0.333798	1.59849	0.321642	1.92679	1.98031	0.665941	0.674649	0.666643	3.09875	1.16275	4.29912	5.38138	2.6075	3.36439	1.43758	3.47449	2.72499	4.12945	1.24508	3.34588	2.10755	2.34154	2.15708	1.87208	2.67717	1.57621	3.17897	0.283815	4.66287	4.00033	4.17433	1.54837	1.76469	0.561598	1.5568	1.21559
Q9BVJ7	Q9BVJ7	Dual specificity protein phosphatase 23	DUSP23	1.27777	0.291098	4.01591	1.60428	1.29946	0.827155	0	0.681818	2.79088	1.17022	0	3.45252	0.614541	0	0	0	0	0	1.45845	0	1.32211	0.142557	0.556859	3.26473	0	3.32264	2.84422	4.4392	0.49983	3.96299	3.55735	0	1.78515	3.6504	2.97908	4.36574	5.22097	0	6.25729	5.33716	4.7546	1.8896	5.17139	0.8679	0.699216	0
P38159;P38159-2;H3BT71;H0Y6E7;H3BUY5;H3BR27;O75526;H3BNC1;Q8N7X1	P38159;P38159-2;H3BT71;H0Y6E7;H3BUY5	RNA-binding motif protein, X chromosome;RNA-binding motif protein, X chromosome, N-terminally processed	RBMX	1.43862	0.297633	3.38833	1.50005	2.11813	2.42651	2.41834	2.81778	1.82053	1.86504	0.512837	1.87879	0.546149	2.21359	2.17872	1.86726	1.67193	1.87609	2.09382	2.04649	2.49691	2.82674	3.0427	1.12667	3.06665	2.34626	1.44555	1.92869	0.664769	1.864	1.21815	1.38089	1.38722	0.922716	1.6172	0.393842	0.628531	0.254582	1.44781	2.33739	2.44392	2.64826	2.20234	1.88908	1.94986	1.84819
P62330	P62330	ADP-ribosylation factor 6	ARF6	1.16365	1.57798	2.44121	4.90454	5.78582	2.99013	2.78348	2.91181	0	1.39468	0	2.71282	0	3.14951	3.06136	2.48685	1.91869	4.20527	3.8879	0.497406	0.833991	3.17613	1.90691	3.01559	4.12416	2.80403	1.81597	3.14768	0.929264	4.68386	2.87075	2.12588	2.61341	2.65648	2.38508	3.22189	1.87091	0	4.14445	3.92256	3.75182	1.72729	2.59375	1.74181	2.64555	2.91009
Q14103-3;Q14103;H0YA96;H0Y8G5;Q14103-4;Q14103-2;D6RAF8;D6RF44;D6RBQ9;D6RD83	Q14103-3;Q14103;H0YA96;H0Y8G5;Q14103-4;Q14103-2;D6RAF8;D6RF44	Heterogeneous nuclear ribonucleoprotein D0	HNRNPD	1.42436	0.818371	4.74485	3.69556	3.13971	4.10551	3.5311	6.45657	2.57783	2.49138	0.48092	3.08213	1.39751	3.31325	2.72916	2.11442	2.87945	1.49397	3.27059	2.15393	2.99254	3.59256	2.39882	2.53066	3.63668	2.77917	2.35686	3.40148	0.61007	3.01939	3.40637	1.83088	2.36371	2.13723	2.43818	2.02217	3.97398	0.693016	2.99983	3.67904	3.84244	2.82547	3.50258	1.50319	2.03458	2.87582
Q15363;F5GX39;E7EQ72	Q15363;F5GX39;E7EQ72	Transmembrane emp24 domain-containing protein 2	TMED2	3.38264	0	3.09045	4.10387	5.1715	3.96048	4.30619	3.70693	2.19275	4.98903	1.89496	6.08922	5.66355	5.52422	6.16712	5.53639	8.63253	10.5514	9.08415	4.09695	4.25757	2.71787	7.0069	6.20106	7.78442	3.20311	5.19258	4.58859	2.05974	4.27339	4.36605	4.23365	7.4247	9.4639	6.38486	8.28193	2.55334	5.16651	3.18084	3.14031	2.43749	7.52871	4.77774	9.13745	7.01342	6.61606
P09972;A8MVZ9;J3KSV6;J3QKP5;C9J8F3;J3QKK1;K7EKH5	P09972;A8MVZ9;J3KSV6;J3QKP5;C9J8F3	Fructose-bisphosphate aldolase C;Fructose-bisphosphate aldolase	ALDOC	1.72451	2.06901	2.82277	3.48594	3.13611	4.06142	3.42402	1.18209	1.0838	0.982099	1.59828	1.43779	1.28969	2.90892	1.71062	3.115	0	2.08009	2.44374	1.02969	2.15135	2.48906	2.33971	1.93218	1.31477	1.76953	1.6109	2.3198	0.874312	2.15138	0.823456	0.740488	0.925507	0.710628	1.8838	1.46399	2.21725	1.5686	3.03632	3.13018	3.76762	0.505188	1.25387	0.482911	1.31922	2.40834
P53602;H3BP35;H3BQ47;H3BRZ1;H3BVC4	P53602;H3BP35	Diphosphomevalonate decarboxylase	MVD	1.19544	0.605558	3.73864	4.22734	3.69726	4.59183	3.35059	3.9349	3.40944	2.22782	0	3.02747	0	2.39416	2.59429	2.4064	1.77555	2.9257	4.62592	0	4.11101	2.35225	3.539	1.99087	2.23033	3.2882	1.98727	4.56798	0	3.45683	1.87044	1.19231	0.939995	0.875702	1.38297	0.701955	5.76938	1.65059	8.42689	6.35356	4.92103	2.75629	1.84041	2.17202	7.22486	1.9971
Q16740;M0R208;A0A2R8YEF5;M0QYV5;M0QXE9	Q16740;M0R208	ATP-dependent Clp protease proteolytic subunit, mitochondrial;ATP-dependent Clp protease proteolytic subunit	CLPP	2.62182	1.20858	3.01265	2.57117	2.42894	2.83438	2.63542	3.41954	3.29905	1.75813	0.822403	2.62831	1.822	2.80647	2.72661	3.09259	3.59971	3.33538	2.97294	1.92206	3.21885	2.87876	2.02786	3.08603	3.95864	3.41439	3.54684	3.55774	1.50071	3.45863	2.82843	3.46953	3.96916	3.75312	2.86463	5.28211	4.46927	0	1.89724	2.20281	3.06223	4.46557	5.11417	4.32084	1.59052	3.33528
P20813;P20813-2;M0QZJ2;A0A2R8YFA4	P20813;P20813-2;M0QZJ2	Cytochrome P450 2B6	CYP2B6	1.80922	0	15.1766	1.02919	0	0.611843	0.185654	0.11117	0	0	0	0.246068	0.455578	0.696239	0.347779	0	0.196815	0	3.31907	0.088546	3.50704	2.28742	5.13301	1.91198	4.7128	4.831	4.99822	1.73511	0.953577	1.42906	1.46714	1.56622	1.9377	2.17115	1.17431	1.72062	0.831727	1.04015	0.84305	0.566443	1.06618	0.948162	0.65072	0.847738	0.450746	1.68235
P07602;C9JIZ6;P07602-2;P07602-3;Q5BJH1	P07602;C9JIZ6;P07602-2;P07602-3;Q5BJH1	Prosaposin;Saposin-A;Saposin-B-Val;Saposin-B;Saposin-C;Saposin-D	PSAP	4.60414	9.00439	4.1017	10.8335	8.83043	10.6562	7.45133	13.304	7.9737	6.34034	6.18937	10.6176	2.79743	8.06843	8.60149	8.76514	5.92254	6.04521	9.09013	3.87065	11.1679	4.2657	8.37071	6.70788	6.40184	5.78285	6.1169	7.24229	4.32107	8.39957	6.18491	7.45239	7.3501	5.46313	8.44697	10.2388	11.2915	5.45965	13.6146	12.1778	10.9449	9.28864	11.1451	8.87669	6.67108	9.45753
Q15126	Q15126	Phosphomevalonate kinase	PMVK	3.60866	1.37114	4.89532	6.7647	5.4275	6.62023	5.1063	6.54006	4.79224	4.46319	0	7.88534	0	7.22718	5.08128	4.77948	5.51002	4.98627	7.41337	0	8.28098	7.26888	5.60019	7.04261	7.44419	6.49208	6.64329	5.38892	2.01518	8.98412	3.79949	4.68459	6.34911	7.66119	6.28495	4.46469	5.37176	0	4.81695	4.88376	4.76498	7.25438	6.79342	7.40163	4.93001	7.99329
Q12931;Q12931-2;I3L0K7;I3L239;I3L2D5;I3L253	Q12931;Q12931-2;I3L0K7	Heat shock protein 75 kDa, mitochondrial	TRAP1	2.29292	1.32516	3.67606	2.87396	2.14959	2.98803	2.28382	2.6616	3.04591	2.63988	1.5207	3.58657	2.04792	3.79867	2.78729	3.27317	4.10659	4.46459	2.19635	1.84176	2.92539	3.58035	3.4337	2.96443	2.79449	3.33964	3.66482	3.25861	1.59673	3.37651	2.54302	3.09978	5.42381	4.03192	2.89998	4.50322	2.375	0.537044	2.34042	2.28952	2.91709	4.50239	4.37078	3.49916	2.65768	2.95327
P21266;A0A0A0MTN3	P21266;A0A0A0MTN3	Glutathione S-transferase Mu 3	GSTM3	3.07555	0	0.201744	0.631589	0.657124	0.448312	0.526327	0.642505	0.902376	2.02593	0	2.26027	0.410994	2.06878	2.33176	1.92987	1.76543	1.52106	0.344431	0	0.29521	0	0.171051	4.39339	0.195676	0.123169	0.167622	7.25189	0.805395	8.26858	4.5317	6.33596	5.68797	7.05471	5.59466	5.61289	1.70357	0.283082	1.91696	1.35398	1.5259	2.7389	2.51849	0.861192	2.68307	3.07505
O95822;O95822-2;V9GYW3;V9GY18;A0A087X1B8	O95822;O95822-2	Malonyl-CoA decarboxylase, mitochondrial	MLYCD	1.41668	0.297085	3.27394	1.71266	1.70381	1.94553	1.61003	1.84833	1.30887	1.58028	0.387769	2.02812	0.896468	2.63575	1.21217	1.79057	2.68324	1.59441	2.67272	0.39467	2.81152	3.22401	3.07731	2.36718	4.225	2.47164	2.34862	1.82484	0.798065	2.58335	1.77479	1.75125	4.12077	3.42798	1.69617	3.089	1.87307	0	2.19256	2.02138	2.03398	2.83527	2.54583	3.43754	2.35035	2.55317
P78329;A0A0A0MQR0;P78329-2;K7EK90;V9GYA1	P78329;A0A0A0MQR0	Phylloquinone omega-hydroxylase CYP4F2	CYP4F2	0.225099	0	5.53999	1.02409	1.446	1.23935	0.700459	1.31127	0.545529	1.29421	1.25198	1.55273	0	0	0.970363	0	2.37584	2.28245	2.70764	0	1.60899	3.03563	2.11806	0.148328	3.5327	3.02132	2.97743	0.8195	0	0.488399	0.49772	0.762139	0.975042	0.625684	0	0.154683	1.30573	1.0347	2.33864	1.89088	2.47179	3.82796	4.27472	3.10548	2.19917	0
Q8N0X4;Q8N0X4-2;Q5JVC2;Q5JVC0;Q5JVC1;Q5JVB9;REV__J3QL73	Q8N0X4;Q8N0X4-2	Citrate lyase subunit beta-like protein, mitochondrial	CLYBL	1.87447	1.48965	4.66838	2.43201	2.90006	2.83416	3.38361	1.6101	2.62555	0.943539	1.20133	2.12353	1.00197	2.25747	2.12266	1.7173	2.78081	1.69277	2.30265	1.83844	4.12011	3.79943	3.52994	3.04964	3.90299	3.5546	3.03143	2.96874	1.08426	2.7134	3.14183	3.07523	4.74889	4.67499	3.06593	5.83384	2.56491	1.04364	1.61706	3.53938	2.85128	3.76512	3.64959	4.25639	1.36043	2.59323
Q8N6L1;Q8N6L1-2	Q8N6L1;Q8N6L1-2	Keratinocyte-associated protein 2	KRTCAP2	0.741132	0	2.91132	0.85594	0.980584	0.838092	0.602815	1.16107	0	1.35848	0	0	0	1.04014	0.191298	0.992774	1.87793	0.876142	1.54488	0	1.38242	0	0	2.24792	1.24343	1.75063	1.45156	2.29204	0.643637	2.31186	2.24894	2.00994	2.13339	2.04633	2.07148	2.09035	1.28354	0	1.32826	1.76009	1.68906	1.23079	1.4201	1.28319	0.680346	0
Q9UHK6;Q9UHK6-5;D6RB81;V9GZ45;V9GYP4;Q9UHK6-4;Q9UHK6-2	Q9UHK6;Q9UHK6-5;D6RB81;V9GZ45;V9GYP4	Alpha-methylacyl-CoA racemase	AMACR	1.09275	1.01314	1.89229	1.39336	1.90458	1.32925	1.18227	0.936556	1.22224	1.49494	0	0.848327	0.922033	0.646339	1.44008	1.18355	0.502654	1.51924	0.712995	0	1.13873	0	0.53744	1.89846	0.647145	2.0861	2.21563	2.13424	0	2.17099	1.84225	2.22359	2.47847	2.2065	1.86078	2.62999	2.30986	0	3.70575	3.16564	2.87458	2.82615	3.65615	1.53768	1.10795	0.786709
P62244;I3L3P7;I3L246;H3BV27;H3BT37;I3L303;H3BVC7	P62244;I3L3P7;I3L246	40S ribosomal protein S15a	RPS15A	5.48548	0.940419	1.91391	3.24808	2.8381	5.97398	4.26678	4.07483	5.15102	5.65345	0	6.9949	0	4.47805	3.15325	5.40465	11.5074	9.27515	0	0	0.917742	2.47633	0	7.8541	11.4801	5.84488	5.80043	6.95907	1.35877	6.52665	6.14242	4.19589	5.4981	10.6787	2.67686	4.63327	2.14675	0	4.41801	4.2875	4.21929	3.31067	2.37101	7.20609	0	12.1513
Q9H6R3;A0A0B4J1R2;Q9H6R3-2;H0YII9;F8VZB4	Q9H6R3;A0A0B4J1R2;Q9H6R3-2	Acyl-CoA synthetase short-chain family member 3, mitochondrial	ACSS3	1.50845	0.393557	2.70077	2.97676	1.94758	2.79654	2.05146	2.39125	2.46518	2.87745	0.406166	4.1324	1.80867	3.48957	2.96241	2.03711	2.43059	2.4977	2.56322	1.15216	2.85598	2.454	2.31709	2.73076	2.62923	2.70612	2.57883	2.87891	2.02418	3.75948	2.7788	2.32839	3.57281	2.92512	2.77192	3.56081	3.17346	0.989391	3.22898	3.0574	2.95438	4.16768	3.03897	4.56149	2.90592	3.02284
O75369-8	O75369-8	Filamin-B	FLNB	2.08485	1.24454	3.82517	2.9643	2.73024	3.15343	2.99399	4.13804	4.01954	2.05554	2.05135	2.81821	1.73009	3.29913	3.03745	3.43339	3.27075	4.61406	2.90621	2.99457	2.94637	3.52876	2.26812	2.89106	3.40165	3.35658	3.21672	3.3918	1.18664	3.21318	2.54977	2.26534	3.61354	3.11466	2.34635	4.01446	4.59032	1.12843	4.88436	4.22699	4.64957	4.643	4.05713	3.37784	3.08281	2.7735
Q8TBQ9	Q8TBQ9	Protein kish-A	TMEM167A	3.84424	0	2.55911	7.76483	0	10.8133	0	0	0	0	0	0	0	0	0	0	0	0	0	0	9.29816	0	9.88266	0	0	12.6223	14.1036	11.8429	0	2.61729	9.63106	11.5872	5.21021	0	9.51072	0	0	0	0	6.45303	0	0	0	0	0	0
P08240;P08240-2	P08240;P08240-2	Signal recognition particle receptor subunit alpha	SRPR	1.31732	0.848054	2.81816	0.770665	1.16169	0.680635	0.708285	1.69539	1.36267	0.543744	0	1.74281	2.53102	1.04117	0.808241	1.48863	2.00525	2.80225	2.03767	2.08707	0.752548	1.43175	0.914147	1.80412	0.847101	2.19736	2.62415	1.73318	1.35621	1.69072	1.42261	1.24857	2.51042	1.89414	1.66134	2.31166	2.11099	0	2.85411	1.51554	1.86907	2.80599	2.49512	1.7548	0.530545	1.71686
P50991	P50991	T-complex protein 1 subunit delta	CCT4	2.82876	2.44716	2.87473	3.38553	4.3855	3.52158	3.8174	5.24757	5.45427	2.11806	3.75988	2.51415	1.86441	3.3676	2.68007	3.60571	4.1092	4.27832	2.76716	0.923612	2.36623	5.70936	3.31096	4.23639	4.06801	4.73886	4.53298	4.65975	3.12294	5.06916	3.05817	3.2249	6.06226	4.76497	3.0422	6.45883	6.49006	2.50681	5.79284	4.37979	4.94488	8.22204	5.11478	3.99431	3.83809	4.99166
P23246;P23246-2;H0Y9K7;H0Y9U2	P23246;P23246-2	Splicing factor, proline- and glutamine-rich	SFPQ	2.56929	1.11361	3.98733	3.11178	2.52869	3.80883	3.10983	4.30373	3.65289	2.3441	1.011	2.26543	1.63125	3.59005	2.51126	3.23037	3.72575	3.46437	3.7126	2.48639	3.95365	2.80365	3.87118	2.35173	4.7666	3.20907	3.65553	3.64658	1.16207	3.29139	3.18479	3.19883	3.86626	2.76563	2.71739	2.3798	1.04033	0	3.0355	3.56363	3.25683	4.8667	4.27514	4.95064	4.1455	4.06567
Q96GD0;B1AHD3;Q6ZT62-2;Q6ZT62	Q96GD0	Pyridoxal phosphate phosphatase	PDXP	0.856864	0	4.6316	0.421999	0	1.76506	1.72869	1.93567	2.33543	1.0682	0	1.58845	0	0	0	1.3713	0	0	0	0	1.16397	0	0.188368	0.975974	1.37003	1.55568	1.2495	1.73538	0	1.48199	0.818051	0.680253	0.690859	0.718134	0.917516	0	0	0	2.74936	2.23999	2.86617	1.03522	1.25706	0	0	0.681528
Q13057;Q13057-2;K7EQ60;K7EN91;K7ES73;K7ESK6;K7EP09;K7EPT0;K7EPC2	Q13057;Q13057-2	Bifunctional coenzyme A synthase;Phosphopantetheine adenylyltransferase;Dephospho-CoA kinase	COASY	1.71092	0	4.46232	1.31706	2.26065	2.30022	2.0772	1.37754	2.26479	1.66902	0	3.41395	0.372337	3.06672	1.81844	2.27543	2.41947	0.456492	2.72785	0.565859	2.43518	2.82254	2.46294	1.64981	2.87434	3.06568	3.64342	2.85029	0	1.76808	2.09652	2.32323	3.10279	2.97718	2.18153	1.68391	1.0185	0	2.89476	3.27121	2.92097	3.93771	3.19691	3.45484	2.94864	2.00733
A0A499FJ32;H3BUX2;D6RFH4	A0A499FJ32;H3BUX2;D6RFH4	0	CYB5B	2.40791	0	4.73349	1.48744	1.72597	2.49912	2.36246	1.69117	3.56815	1.37298	2.28701	1.5683	3.86811	2.23379	2.62163	3.69711	3.52888	3.97294	3.82337	0	2.03834	3.3965	3.31147	4.50442	4.02774	3.78797	4.39694	4.6282	1.22504	6.09804	3.69393	6.12861	5.74992	5.76838	2.8071	6.60402	5.09798	2.44161	4.18528	5.62584	5.69599	7.73114	4.97002	5.66453	4.05749	3.0973
G3V1Y8;Q86U10;Q86U10-3;H0YHD3;H0YHG5	G3V1Y8;Q86U10;Q86U10-3	60 kDa lysophospholipase;L-asparaginase;Platelet-activating factor acetylhydrolase	ASPG	0.693762	0	1.99156	0	0	0	0	0	0.076177	0	0	0.210078	0	0	0	0.278705	0.534375	0.423527	0	0	0	0	0.086935	1.15478	0.221248	0.561158	0.623879	0.999645	0.230329	0.670819	1.08114	0.930046	1.64453	1.29265	0.901183	0.17778	0	0	0.257603	0.163202	0.0746897	0.114646	0	0	0.104579	0.393479
P19338;H7BY16;C9JYW2;C9JLB1;C9J1H7;C9JWL1	P19338;H7BY16	Nucleolin	NCL	2.06406	2.761	2.76322	2.47232	2.27915	2.597	2.59918	4.86776	3.89898	1.79519	0.872621	1.83886	2.46099	2.03969	2.04475	2.09231	2.28539	1.96906	2.57317	3.24532	2.17719	2.15325	1.82559	2.19242	3.28785	2.66385	1.89418	2.23944	1.53978	2.87182	1.97472	1.5471	1.75346	1.29894	2.30229	1.64275	2.72875	1.21672	2.98253	3.90573	3.09022	3.12349	2.6695	1.52045	1.47628	2.85713
F5H5P2;P12694;P12694-2;F5GXU9;H0YH31	F5H5P2;P12694;P12694-2;F5GXU9	2-oxoisovalerate dehydrogenase subunit alpha, mitochondrial	BCKDHA	2.74435	0	4.03624	1.82737	2.04564	2.31988	2.54357	2.12504	2.39157	2.44369	1.45213	1.82519	1.07591	3.92586	3.86029	4.04745	3.29812	3.80715	3.01736	1.3296	3.92265	3.15407	2.80623	4.00081	4.39341	3.86508	3.62449	3.2405	1.02036	3.59518	2.69928	3.31203	3.03701	3.3633	3.71276	5.08369	2.11632	0	1.41739	2.20978	2.7611	3.93938	3.99061	4.09905	2.96536	3.34913
A0A1W2PS43;Q14108;A0A1W2PRS1;A0A1W2PQR6;A0A1W2PQB7;A0A1W2PPX5;A0A1W2PPU6;A0A1W2PRF6;Q14108-2;A0A1W2PSE4;A0A1W2PQL5;A0A1W2PS70;A0A1W2PNX7;D6RDG0;A0A1W2PPX6	A0A1W2PS43;Q14108;A0A1W2PRS1;A0A1W2PQR6;A0A1W2PQB7;A0A1W2PPX5;A0A1W2PPU6;A0A1W2PRF6;Q14108-2	Lysosome membrane protein 2	SCARB2	3.01926	0.947325	3.3795	2.19142	2.27716	2.84747	1.99601	2.81763	2.36502	1.74105	0	2.55454	1.14679	2.977	2.79908	3.2433	2.9133	3.86908	3.05898	0	2.88761	2.20183	2.04413	4.67813	4.31369	3.79297	3.35813	5.7272	2.07527	5.67004	3.92889	4.54027	5.66954	4.89138	4.23662	9.20791	2.92873	0.209479	2.89014	3.15656	3.26848	4.84467	4.39734	4.42497	3.10037	3.81849
O75191;A0A3B3IRM4;O75191-2;A0A3B3IS07	O75191;A0A3B3IRM4;O75191-2	Xylulose kinase	XYLB	0.329995	0	3.44044	0.39305	0.353097	0.269958	0.18273	0.158845	0.174879	0.353574	0	0.371258	0	0.509783	0.440537	0	0.351874	0	0.98091	0.786125	0.335182	0.530131	0.5091	0.404207	0.515306	1.10234	1.01698	0.594287	0	0.516013	0.386007	0.365923	0.129753	0.223668	0.329946	0.152313	0.757564	0	0.462403	0.866183	0.573648	0.463943	0.384255	0.600831	0.847208	0.209293
P54619-2;P54619;P54619-3;F8VYY9;H0YIC9;F8VVA3;F8VZX1;F8VSL2;F8VPF5;F8VRY2;F8VSH3;F8W046;B4DUK8;Q9UGI9-2;Q9UGI9	P54619-2;P54619;P54619-3;F8VYY9;H0YIC9;F8VVA3	5-AMP-activated protein kinase subunit gamma-1	PRKAG1	1.1325	0.558347	2.77336	3.6162	2.68175	2.52337	3.07344	1.65866	1.69383	2.07375	0.928723	2.03226	0.875547	1.76947	1.63863	1.54778	2.1454	1.63163	2.48804	0.782895	2.07675	2.73263	1.80756	1.69675	2.17203	1.51408	1.90184	2.39635	0.765003	2.49723	1.75371	1.90182	1.9907	1.79648	1.6679	4.17719	3.72026	0.366373	3.01414	2.52855	2.32075	3.3495	2.63963	1.99785	3.02573	1.85692
Q96I15;A0A0A0MQU4;H7C3V9;Q96I15-2;H7C277;H7C4A1;H7C1N7;H7C280;C9JNL5;F8WCL3;F8WBU3	Q96I15;A0A0A0MQU4;H7C3V9;Q96I15-2	Selenocysteine lyase	SCLY	0.3986	0	6.54166	0.826483	0.941997	1.05188	0.487631	0.123275	0	0	0	1.76501	0	0	0	0	0	0	0.493752	0	0.694283	1.25073	0.222068	0.830227	0.348817	1.82121	1.10122	0.849608	0	0.698722	1.03106	0	0.361082	0.636113	0.685675	0	0.420139	0	2.28944	2.2696	2.04888	0	0.402167	0	0.309744	0.512959
O75306;O75306-2	O75306;O75306-2	NADH dehydrogenase [ubiquinone] iron-sulfur protein 2, mitochondrial	NDUFS2	1.76948	0.836758	3.61172	1.89092	2.06663	1.68378	2.03118	2.61975	2.3389	0.81767	0	1.42456	1.35208	1.21255	1.18791	1.32665	1.26354	1.2236	2.61964	0.0960475	3.05331	0	1.89349	3.01978	1.83318	3.34504	3.01542	3.00125	1.26564	3.13509	2.74881	3.10959	4.93492	4.50236	2.44223	2.46047	2.43138	0	2.19546	2.80582	2.48336	3.59874	3.69489	3.83273	1.09498	1.69739
P62318;P62318-2;H3BT13	P62318;P62318-2;H3BT13	Small nuclear ribonucleoprotein Sm D3	SNRPD3	2.67537	3.04045	3.04582	2.05218	1.81652	2.31014	2.11905	3.22066	2.40934	0	2.85436	1.4555	2.60311	0	1.57346	2.70261	2.88779	1.95349	1.56712	4.60984	2.27424	5.15287	1.86428	2.73415	0	2.12858	1.84975	1.92414	2.66883	2.39813	2.25466	2.12623	2.4451	1.87717	2.62301	2.54499	4.6728	0	2.25617	1.72947	2.20008	3.23699	1.87105	0	1.32156	0.665051
A0A2R8YCJ8;Q9NVV5-2;Q9NVV5;Q5T2H3;Q5T2H4;Q9NVV5-6;Q9NVV5-5;Q9NVV5-3;Q9NVV5-4;Q5THU2;Q5T2H0	A0A2R8YCJ8;Q9NVV5-2;Q9NVV5;Q5T2H3;Q5T2H4;Q9NVV5-6;Q9NVV5-5;Q9NVV5-3;Q9NVV5-4;Q5THU2	Androgen-induced gene 1 protein	AIG1	3.71433	0	10.2322	1.37521	0.862657	1.20834	0	0.997618	3.42244	1.08769	0	1.52649	2.37584	1.05873	0	0.628462	0.501944	0.514194	2.95448	0	8.61023	18.8742	3.07454	7.24314	2.25043	15.0038	15.9232	14.1644	0	7.34674	12.1663	12.6257	5.15115	9.19241	4.86218	7.18965	1.11308	0	2.52171	6.7045	5.39294	1.77406	4.30444	0.868761	1.15942	2.55735
CON__P35908v2;P35908	CON__P35908v2;P35908	Keratin, type II cytoskeletal 2 epidermal	KRT2	210.478	17.2809	2.70184	82.6819	67.3276	54.4964	59.3873	41.9755	51.7781	77.8149	20.6234	50.2808	32.1081	59.2355	44.227	59.4851	77.4904	165.085	32.1048	20.7748	34.3559	53.0423	32.1448	50.3431	22.1272	24.2694	63.2774	20.221	11.8123	20.7041	46.213	30.9886	27.2634	39.8479	40.1204	100.821	37.9776	5.30616	18.7031	25.1979	16.1308	32.2841	26.4262	34.1935	53.3502	40.9604
P51149;C9J592;C9J8S3;C9J4V0;C9IZZ0;C9J4S4;C9J7D1	P51149;C9J592;C9J8S3;C9J4V0;C9IZZ0	Ras-related protein Rab-7a	RAB7A	2.81707	1.91541	4.17824	2.08233	1.42076	2.36979	1.4959	4.23233	4.53256	0	2.62259	2.35893	2.15603	2.21608	2.65415	2.53748	4.35267	3.19534	3.50633	1.52615	3.05648	2.83015	2.0591	3.4788	4.59472	4.6638	4.09985	4.42252	1.64338	4.17834	4.32658	5.01164	5.91328	6.3917	2.7016	8.7987	3.63133	0	3.5145	4.00143	3.87803	5.97772	5.56905	3.9578	2.4848	4.65005
O00165-5;O00165;O00165-2;O00165-3;E9PIQ7;Q5VYD6;O00165-4;O00165-6	O00165-5;O00165;O00165-2;O00165-3;E9PIQ7;Q5VYD6	HCLS1-associated protein X-1	HAX1	1.73259	0	2.64511	0	2.22168	2.56903	0	0	0	1.53955	0	0	0	0	0	0	1.87747	2.99315	0	0	1.87449	4.0133	2.4713	2.34626	0	2.29481	1.93564	1.49515	0	0	2.31049	1.43724	3.83901	2.81117	1.96112	3.60011	0	0	0	2.53323	1.70541	2.11177	2.28069	3.39343	3.46219	0
P62316;K7EJB5;K7ERG4	P62316	Small nuclear ribonucleoprotein Sm D2	SNRPD2	1.5693	0	1.71068	3.45101	2.59568	1.66479	1.94551	4.35794	2.12413	0	0	1.5165	1.64939	2.45012	2.16594	0	0	0	2.3641	0	1.88559	0	1.58337	1.92865	0	2.54081	1.95159	2.38399	1.5182	2.42804	2.04215	1.70733	1.78229	1.1319	3.00063	2.19848	2.78037	1.23724	1.55306	2.79212	2.87366	3.69292	1.92037	0	0	1.06176
P50502;Q3KNR6;Q8NFI4;F6VDH7;Q8IZP2;H7C3I1;F8WAQ7	P50502;Q3KNR6;Q8NFI4;F6VDH7;Q8IZP2	Hsc70-interacting protein;Putative protein FAM10A5;Putative protein FAM10A4	ST13;ST13P5;ST13P4	1.2338	0.450115	5.57374	0.919071	1.91335	1.22081	1.86301	0.700259	1.67247	0.326642	0.363443	0.889284	0.564484	1.1277	0.91005	0.28418	0.821542	0.727131	1.60856	1.49011	1.61073	0.347745	0.979583	1.73139	1.74316	1.81874	1.03472	1.63224	0.776039	2.21951	1.44549	1.03356	1.13155	0.946716	1.41734	1.31208	1.08665	0.678285	1.55942	1.49567	1.93983	0.820238	1.24739	0.146274	0.652512	1.0896
Q9UHE5;Q9UHF3	Q9UHE5	N-acetyltransferase 8	NAT8	2.45491	0	3.86593	1.22695	1.94147	2.75808	1.84793	1.90792	2.23188	1.57109	0	0.535225	0	0.418387	1.42568	1.39185	1.68591	1.76385	1.48564	0	1.31509	0.409044	1.47015	3.10291	0	1.36017	1.76123	3.75031	1.07112	2.08523	2.88758	3.32851	4.46507	3.10115	3.00505	6.53508	2.61595	0.747931	4.0847	2.56375	2.52331	4.97188	3.97009	6.3269	1.66145	2.17936
Q9Y3D6	Q9Y3D6	Mitochondrial fission 1 protein	FIS1	1.42227	0	2.63159	1.33044	1.2347	1.32136	1.12994	1.13695	1.86976	0	0	1.69926	0	0	1.48535	1.28604	0.924121	0	0.987143	0	2.54451	2.43743	1.05672	0	0	1.50692	1.48414	2.21067	0	2.22498	1.84208	1.07527	0	1.77036	1.39708	0	0	0	2.18177	2.14601	0	0	2.04086	0	1.66893	0
Q8N5M9;A0A3B3ITE9	Q8N5M9	Protein jagunal homolog 1	JAGN1	2.1888	0	3.95163	0.926283	1.19881	1.85733	1.76342	1.73105	2.01671	1.46659	0	0.90458	0	1.47367	1.93473	0	2.57346	2.92375	2.36603	0	1.40368	1.44292	2.29811	2.09058	2.66647	2.75479	0.777808	2.67901	0.123255	3.15571	1.50795	1.55656	2.31375	2.09902	1.34999	2.28983	0	0	0.750916	1.86978	1.87826	3.30612	2.20156	1.10652	0.396794	0.516359
P60981;F6RFD5;P60981-2	P60981;F6RFD5;P60981-2	Destrin	DSTN	4.57511	2.51835	3.20004	4.63196	3.31244	4.7631	4.70303	4.90989	4.45697	3.56195	2.78705	3.86064	3.72524	4.45554	3.4451	5.06881	5.35962	6.05554	3.58485	1.19007	2.22247	2.94438	3.2877	3.88311	2.60076	3.31005	2.73118	4.56457	1.28453	4.63647	3.72642	3.74683	3.43889	3.45701	4.05876	4.10722	5.29198	1.65286	7.19299	5.65049	5.12023	6.09856	7.61777	6.94828	6.36056	4.65356
P49914;A0A0A6YYL1;A0A0U1RQM3;P49914-2;A0A0U1RR23;H3BMB9;H3BN04	P49914;A0A0A6YYL1;A0A0U1RQM3;P49914-2	5-formyltetrahydrofolate cyclo-ligase	MTHFS;ST20-MTHFS	2.51296	2.82131	2.66701	2.96314	1.78984	3.04341	2.08453	2.72655	0.866236	1.67297	0	3.90735	3.68544	2.52229	2.59236	1.36001	2.18926	1.56014	2.94095	3.06576	3.19396	3.71293	2.65423	1.98536	2.79334	2.1773	2.55016	2.47819	1.32815	3.77099	2.28423	2.53964	3.00053	2.5677	2.33842	3.23337	3.41556	0.906942	2.30644	2.4469	2.71634	3.67871	3.13226	3.48049	3.52362	2.58274
P10606	P10606	Cytochrome c oxidase subunit 5B, mitochondrial	COX5B	3.66775	2.92459	0	4.1883	1.73907	3.12535	3.18372	6.38978	3.06434	1.55714	0	0	0	3.87045	4.91955	2.35978	0	0	2.7199	3.81777	0	0	0	4.90307	4.88059	3.80574	4.81077	2.92757	1.84749	2.46254	2.20007	4.8683	4.73409	2.71351	5.34488	0.622306	8.83068	6.38657	5.14328	5.01565	3.07214	3.71606	1.75578	9.08395	3.3784	2.81732
P17987;E7ERF2;E7EQR6;F5H282;F5GZ03;F5H136;F5GZI8;F5H676;F5H726;F5GYL4	P17987;E7ERF2;E7EQR6;F5H282	T-complex protein 1 subunit alpha	TCP1	3.23055	1.78336	3.31576	3.42952	2.70991	3.37197	3.07603	4.88039	4.02047	1.53874	0.322117	2.90206	2.73166	3.19793	3.74212	3.76648	3.00317	3.4105	2.5277	1.35546	2.2635	1.83136	1.99085	3.41138	3.92982	3.72703	3.52157	3.86143	2.08	3.81514	2.92526	2.87586	4.13051	3.76644	3.19812	3.94866	4.21344	2.20546	4.63991	3.1806	3.98326	5.90772	5.87844	3.92407	2.53532	3.33279
A1L0T0;M0R026;E9PJS0;M0QZX5;M0R1B5;E9PNL1	A1L0T0;M0R026	Acetolactate synthase-like protein	ILVBL	1.65261	0	4.73726	1.00149	1.55707	1.91684	2.1223	2.53993	1.79191	1.37454	0.340277	0.601273	0.820408	1.67954	1.80104	1.56221	2.43129	2.11355	1.78984	2.66206	2.2822	2.50987	2.53027	2.75656	2.38466	3.3328	2.44933	2.8453	0.446868	2.40365	2.30034	1.76052	2.47113	2.59185	1.48606	2.74558	0.738081	0	1.16444	1.3511	1.73758	2.48285	2.83657	2.34021	1.93524	2.38863
Q5W0H4;A0A0B4J2C3;P13693;J3KPG2;P13693-2;E9PJF7;H0YCX0;Q56UQ5;Q9HAU6	Q5W0H4;A0A0B4J2C3;P13693;J3KPG2;P13693-2;E9PJF7	Translationally-controlled tumor protein	TPT1	6.33769	2.14187	3.17322	4.83238	2.73036	4.2312	4.00855	5.98599	3.50852	3.26731	3.54271	2.74786	4.2175	3.84911	2.0169	2.23181	3.9001	2.7744	3.27064	0	1.84599	8.56124	2.49747	3.07999	5.23158	3.23615	2.96778	2.95447	2.4467	3.70311	2.52387	2.34053	2.6648	1.66093	3.41511	2.36807	4.01665	3.67984	3.82508	2.76868	3.33888	5.18953	4.02523	1.50191	3.09181	3.84165
Q14847;C9J9W2;Q14847-3;F6S2S5;K7ESD6;J3KSN1;O76041-2	Q14847;C9J9W2;Q14847-3	LIM and SH3 domain protein 1	LASP1	4.47094	2.2388	3.00931	5.11318	4.89972	7.46307	7.17034	8.51164	8.24902	4.38579	2.70434	5.41678	3.89286	6.49369	6.52167	7.42473	6.78521	7.67494	4.91293	8.24542	5.28129	5.43951	5.0952	4.25528	6.14791	6.07604	4.64417	8.32507	1.54941	7.18778	4.78101	5.56243	4.61607	3.95679	4.93984	4.97709	7.867	1.77338	8.96466	6.08408	8.85849	10.8491	8.87874	4.61287	6.98633	7.13352
A0A0B4J1Z1;C9JAB2;Q16629-3;Q16629-2;Q16629-4;Q16629;F8WEA1	A0A0B4J1Z1;C9JAB2;Q16629-3;Q16629-2;Q16629-4;Q16629	Serine/arginine-rich splicing factor 7	SRSF7	1.22293	0	3.31765	4.6435	0	3.6114	1.62375	0	0	0	0	2.21716	0	0	3.43013	0	0	0	2.81288	0	0	0	0.623157	2.3924	0	2.64454	2.15656	2.44494	0	2.51582	2.98754	1.76712	2.41274	1.54627	1.35977	0	3.02872	0	2.39087	1.56262	2.82433	3.14681	3.18108	2.90617	1.24664	0
Q9P0L0;Q9P0L0-2;J3QKM9	Q9P0L0;Q9P0L0-2	Vesicle-associated membrane protein-associated protein A	VAPA	3.51717	3.85583	4.03049	8.7166	12.7484	8.92469	11.9235	2.55871	9.11593	4.52266	3.67766	4.33769	1.33945	2.57502	4.88964	4.75429	5.01881	5.78328	0	4.01681	5.23894	4.81685	4.23606	3.72463	6.04525	5.38927	4.76272	5.4215	2.65544	4.4833	3.89074	3.7829	5.62042	4.38669	3.5809	5.07595	4.97765	2.55775	2.81648	5.60286	5.19386	9.3365	6.64615	5.10174	3.75153	6.65066
P51571;A6NLM8	P51571;A6NLM8	Translocon-associated protein subunit delta	SSR4	1.44787	0	2.04343	1.43658	1.03896	1.20235	0	0.881956	1.18339	0	0	0	0	1.0652	2.61982	1.61998	0	2.47033	0	0	0	0	1.78449	1.33478	0	1.93805	1.96212	3.26442	0	2.9255	2.63324	3.28947	2.20624	4.04916	2.98113	1.91351	1.52281	0	1.36506	2.76835	2.03904	2.56095	4.55789	8.29313	3.0108	0
P10253;I3L3L3;I3L0S5;I3L2V9	P10253	Lysosomal alpha-glucosidase;76 kDa lysosomal alpha-glucosidase;70 kDa lysosomal alpha-glucosidase	GAA	1.74985	0.367008	3.69736	1.57162	1.24002	1.76552	1.16547	1.46981	1.25304	1.52987	0.434921	2.54402	0.773391	1.69182	1.57053	9.57973	1.30153	1.79512	2.03279	0.751057	2.22674	2.94095	2.83608	3.31525	2.12421	2.03706	1.98169	3.69468	1.2929	2.36014	2.03066	2.10166	2.05696	2.49385	2.00713	1.1601	0.910005	0	1.61052	2.24238	2.29696	1.14961	1.46273	1.11227	2.42532	1.65666
Q96F10;I3L0W4;I3L2W7	Q96F10;I3L0W4	Diamine acetyltransferase 2	SAT2	0.470641	0	16.4993	0	0	0	0	0	0	0	0	0	0	0	0	0	0	0	1.26607	0	1.56601	2.3542	2.25839	1.63065	0	2.57384	2.11952	0.621408	0	0.830645	0.695079	0.978546	1.12686	0.846223	0.311213	1.72895	1.85516	0	0.466039	1.31645	1.89759	1.60306	1.77253	1.68362	0	0
P27695;G3V3M6;G3V5Q1;G3V3C7;A0A0C4DGK8;H7C4A8;G3V5M0;G3V359;G3V5D9;G3V3Y6	P27695;G3V3M6;G3V5Q1;G3V3C7;A0A0C4DGK8;H7C4A8;G3V5M0;G3V359	DNA-(apurinic or apyrimidinic site) lyase;DNA-(apurinic or apyrimidinic site) lyase, mitochondrial	APEX1	1.08574	0.198026	3.19335	1.83113	2.09269	2.11849	1.85843	2.07098	1.80697	0.88356	0	1.2021	0.745695	1.19016	1.31639	0.660861	0.961213	0.813781	1.43257	0	1.64915	1.33333	1.54266	1.27122	0.757856	1.32519	1.05662	1.89929	0.858544	1.25619	1.04301	0.809887	1.06579	1.00406	1.11362	0.996983	1.73888	0.572911	2.22143	2.18366	2.04368	1.46014	1.6956	0.890423	1.23485	1.33463
Q8TD22;B8ZZJ6;C9JIV5;H7C1S9;F8WBH6	Q8TD22;B8ZZJ6;C9JIV5;H7C1S9	Sideroflexin-5	SFXN5	2.49224	0	4.2405	1.43607	2.61814	1.83501	1.02457	1.37339	0	2.60075	0	5.40445	0.561383	4.62604	2.03434	2.53998	2.86131	1.1148	3.3266	0.99306	2.81849	2.03588	2.33675	4.05351	4.41486	3.2279	4.33838	3.419	0	4.82163	4.23228	3.34419	4.6478	2.45813	3.37917	2.05826	1.67183	0	3.45914	2.86516	2.44951	2.77032	2.52229	0.583332	2.46473	3.31353
Q96G03;Q96G03-2;E7ENQ8;E9PD70;H0Y921	Q96G03	Phosphoglucomutase-2	PGM2	1.20033	0	2.16033	2.63395	2.9689	2.61959	2.0084	1.63068	1.36253	0.398482	0	0.701925	0.22153	0.988169	1.10681	0.482327	0.326854	0.538479	1.71876	0.145855	1.04277	0.834145	1.57797	1.41774	0.707055	0.813913	0.341697	4.96333	0.389862	4.32243	2.42515	1.37763	0.676159	0.32627	1.60802	0.484275	9.80537	1.37828	10.7933	7.69676	22.1337	1.53463	1.30416	0.375312	3.32014	1.75609
Q16891-2;A0A087WYS0	Q16891-2	MICOS complex subunit MIC60	IMMT	2.5951	0.608363	2.87472	2.61979	2.08902	2.39414	2.34341	3.256	3.86845	2.38843	0.95918	2.89657	1.6044	3.85123	3.14725	3.80707	3.38993	4.10216	2.73526	1.28579	2.4879	2.88615	2.52277	3.40765	3.30683	3.31368	3.61242	3.04675	1.93322	3.53429	3.6505	3.09606	5.09796	3.91374	3.61558	5.38411	3.16624	0.541615	2.99725	3.30863	3.24657	5.87111	5.05489	3.94663	2.72404	2.69754
P26640;A0A140T936;A0A140T954;P26640-2;A2ABF4;H0Y426;A0A140T904	P26640;A0A140T936	Valine--tRNA ligase	VARS	3.79833	0.786608	2.04593	3.53652	3.26094	3.89229	4.21491	4.88192	5.76623	2.65556	0.66296	3.98264	1.73759	4.37193	4.64532	4.9197	5.32236	5.30806	3.28437	0.956566	3.40103	1.72598	2.88307	4.17784	3.70606	3.59367	3.98375	4.2907	1.77895	3.95244	3.11772	2.91878	5.14832	4.98268	3.54008	0.863042	0.630459	0.46218	4.70838	4.79777	4.13104	7.52948	7.50633	6.59018	4.54518	4.06649
Q9BRX8-2;Q9BRX8	Q9BRX8-2;Q9BRX8	Redox-regulatory protein FAM213A	FAM213A	3.65065	0	3.62702	3.68665	2.97524	5.17232	3.04984	2.19658	3.92634	4.57402	3.30791	4.95681	1.29947	6.58459	5.6296	4.67362	5.4506	6.2042	4.54966	3.17319	6.11433	11.719	4.89552	4.25281	5.61468	4.98916	4.24487	6.48293	3.19009	5.92959	4.78992	4.63081	4.04346	5.07814	5.32436	4.83853	5.29179	1.62317	4.59058	3.66694	4.8159	5.06601	4.69611	4.51385	6.39454	5.57098
C9JAW5;C9JNU6;Q9Y241;Q9Y241-2;A8MV81	C9JAW5;C9JNU6;Q9Y241;Q9Y241-2	HIG1 domain family member 1A, mitochondrial	HIGD1A	0	0	1.01157	0	6.2518	8.2927	0	0	0	3.2943	0	7.06179	0	5.83495	0	2.97009	7.367	5.57065	7.93409	0	8.45339	1.38933	4.36425	3.41593	9.47008	0	0	3.80873	0	5.35989	5.93476	8.25716	6.98532	5.91222	4.16643	9.24108	25.6849	0	8.53079	8.55305	8.64512	18.6072	16.5652	7.73189	5.81876	0
P04899;P04899-4;P04899-6;P04899-3;P04899-5;P04899-2;F8WE78	P04899;P04899-4;P04899-6;P04899-3;P04899-5;P04899-2	Guanine nucleotide-binding protein G(i) subunit alpha-2	GNAI2	2.36326	4.07933	3.323	2.81305	2.38915	3.27453	3.18471	3.70831	3.19197	1.71012	3.82807	1.52399	1.80252	3.48218	3.45685	3.85155	3.63553	4.19108	2.79279	0.534131	2.00042	2.5238	2.53773	3.44919	3.41041	5.02051	4.03389	4.76072	2.21017	4.45856	3.05686	4.54517	7.18919	5.31306	3.31432	6.6919	4.96658	1.10673	4.13759	4.18864	4.90844	7.46169	7.71081	7.94154	3.34461	2.42771
X5D2R7;P28062-2;P28062;Q5JNW7;A0A140T998	X5D2R7;P28062-2;P28062;Q5JNW7;A0A140T998	Proteasome subunit beta type;Proteasome subunit beta type-8	PSM8;PSMB8	1.27476	1.07208	7.14697	2.00357	1.96207	1.80709	1.27245	1.28136	1.00821	0.45692	0.57013	0	0.633629	2.13021	0.757673	0	1.19371	0.520503	0.951208	0	1.64039	2.53491	2.08518	1.15775	2.08241	1.3879	0.81697	1.71542	1.17122	1.4499	1.18256	0.270934	0.219164	0.336413	1.04248	0.679101	1.9928	0.495839	4.35447	2.42081	1.99114	1.00952	0.884272	0	0	0.909235
O15144;C9JTV5;G5E9J0;H7C3F9;G5E9S7	O15144	Actin-related protein 2/3 complex subunit 2	ARPC2	1.8449	0.359888	4.06443	3.36008	2.85159	3.3666	3.86743	6.04367	3.61946	1.76188	0.236264	3.04634	0.902529	3.54711	3.67163	3.62965	3.45701	3.13624	3.35547	1.2366	2.37721	1.40734	2.50405	2.64443	3.71501	2.394	2.05814	2.93225	0	3.59351	2.49647	2.23307	2.39641	1.69633	3.15728	2.39827	4.43185	0	4.68355	4.35438	3.91752	3.89999	4.02654	3.39593	3.13434	3.47285
A0A087WU07;Q5TGZ0-2;Q5TGZ0;R4GMM1;R4GNA1	A0A087WU07;Q5TGZ0-2;Q5TGZ0;R4GMM1;R4GNA1	MICOS complex subunit MIC10	MINOS1;MINOS1-NBL1	4.48155	0	3.2529	0	7.32768	0	0	0	6.86259	4.07692	10.4369	2.30458	5.65027	0	0	3.26489	2.88725	6.53124	4.90371	0	0	0	3.47624	0	5.39012	0	0	8.96518	2.28251	5.87981	4.12773	4.56724	7.19023	5.03372	5.73214	5.38785	5.95052	0.72728	0.965285	3.5525	5.00311	5.65736	4.47251	3.95653	0	0
CON__P01966	CON__P01966	0	0	149.411	60.0168	0.953872	169.195	154.661	187.462	241.711	225.599	346.765	213.418	82.4513	518.824	49.2714	270.736	363.385	313.173	356.228	466.668	134.209	14.1249	118.904	126.286	205.014	188.033	208.88	225.32	243.85	124.223	34.6091	186.648	181.513	181.99	209.943	192.315	233.711	507.716	109.959	90.3587	194.802	254.024	260.32	294.101	311.837	465.854	262.356	147.687
Q9Y678;H0Y8X7;D6RG17;H0Y8G2	Q9Y678	Coatomer subunit gamma-1	COPG1	1.4084	1.51848	3.2302	1.53258	1.54766	1.19024	1.57779	1.64263	1.46149	1.44371	1.70358	1.58787	1.47266	1.53069	1.89653	1.63593	2.18876	1.58627	2.02424	1.58003	1.68991	1.86716	1.97347	2.01682	1.73729	1.76095	1.77372	2.12753	1.42807	1.70013	1.67302	1.51252	2.2063	2.09001	1.93449	2.78311	3.2914	0.531187	2.11168	2.01646	2.2881	2.78167	2.20774	2.1318	1.88592	2.34741
O43678;O43678-2	O43678;O43678-2	NADH dehydrogenase [ubiquinone] 1 alpha subcomplex subunit 2	NDUFA2	2.16069	0	3.92617	1.7191	2.85079	3.88424	2.37817	0	4.10503	0	0	1.06755	3.54896	1.85883	1.49471	0.865915	0.608201	0.96699	3.63894	0	5.55338	7.60501	4.93075	3.62349	5.40264	3.48851	3.40411	3.349	1.99939	2.61098	2.61696	1.94379	3.42029	3.46822	3.55544	3.79264	2.66604	1.15591	2.43428	2.24711	2.47353	3.29597	2.64327	0	0	0
Q86UE4;H0YBJ8	Q86UE4	Protein LYRIC	MTDH	1.14104	1.59971	2.8085	1.63586	1.74537	2.23291	1.83805	1.84779	2.12299	0.689632	1.5678	2.30189	1.0738	1.21869	1.83144	1.30539	1.15426	1.2493	1.59552	1.91716	2.52629	3.10986	1.64201	1.86537	1.56397	1.68039	1.1223	1.8027	1.51741	1.69568	1.21888	1.35648	1.31405	1.01396	1.99396	2.27827	1.54974	0	2.37044	1.97054	2.11631	1.5413	1.79949	0.867945	0.910639	0.936623
A0A0B4J2A0;Q9UHJ6	A0A0B4J2A0;Q9UHJ6	Sedoheptulokinase	TRPV1;SHPK	2.02832	0.2456	2.23053	1.78287	1.63604	2.05074	1.7701	1.47821	1.30895	1.25221	0	1.69661	0.460775	1.67621	1.23235	1.68835	1.683	1.02725	1.50267	0	1.43607	0.96353	1.22036	2.70213	0.696982	0.951073	0.856605	3.20974	0.847691	3.16624	2.21341	1.63708	1.75307	1.71854	2.42843	3.51561	1.93024	0	2.92765	2.31458	2.09609	1.03189	1.01584	0.781274	1.35555	2.20625
P35558;P35558-2	P35558	Phosphoenolpyruvate carboxykinase, cytosolic [GTP]	PCK1	0.524345	0	3.7503	0.459877	0.501028	0.323492	0.463494	0.37759	0.518293	0.673613	0.599871	0.730565	0.543845	0.520875	0.728518	0.381282	0.362007	0.593343	0.419114	0.126126	0.426439	0.511685	0.356403	0.751219	0.47676	1.23248	1.14165	0.720132	1.67753	0.526111	0.504523	0.730552	0.966366	1.05833	0.523882	0.897535	0.669571	0.157734	0.57187	0.726027	1.43222	0.699089	0.608984	0.299717	0.340024	0.168448
O60888-3;C9IZG4;O60888;O60888-2;C9IZQ5;H0YDR4	O60888-3;C9IZG4;O60888;O60888-2	Protein CutA	CUTA	0	0	4.46445	1.35394	2.52193	4.67431	1.66061	2.08299	1.72366	0	0	2.54868	0	2.10596	1.38385	0	0.759249	0.664077	0	0	2.50632	2.64831	1.21301	1.5689	1.45925	0	2.18683	0	0	1.4052	1.99516	2.39372	0	0	1.75404	0	0	0	1.9939	0	4.11413	1.30069	0	0	1.04428	8.25627
P68431;Q6NXT2	P68431;Q6NXT2	Histone H3.1;Histone H3.3C	HIST1H3A;H3F3C	0	0	0	0	0	0	0	0	0	0	0	0	0	0	0	0	0	0	0	0	0	0	0	0	0	0	0	0	0	0	1.08625	1.53226	1.52283	0	0	0	0	0	0	1.60924	0	0	0	0	0	0
A6NCS6	A6NCS6	Uncharacterized protein C2orf72	C2orf72	2.02957	0.931074	3.7556	3.46463	3.09962	3.51436	3.36142	3.9489	4.04441	2.16685	0	3.76332	1.05869	4.25973	3.19505	3.21619	3.24859	2.8919	4.78802	0.759375	4.94546	2.46459	4.35511	3.98025	3.83065	4.24453	3.08872	3.33325	0.799118	3.42152	2.67232	3.25714	3.51351	2.81363	3.20762	2.89725	0.841364	0	3.29987	3.50476	3.44491	4.72342	4.24378	4.77936	2.96686	4.1677
Q96HS1;Q96HS1-2;F5GXG4	Q96HS1;Q96HS1-2	Serine/threonine-protein phosphatase PGAM5, mitochondrial	PGAM5	1.85961	0.86238	3.15821	3.1812	3.18163	3.3246	3.80425	3.36788	3.33572	2.48643	0	3.56423	1.04448	2.67494	3.01683	4.09238	3.86653	3.62607	2.37843	2.25868	2.84691	3.26504	2.17105	2.52479	3.35113	3.1846	2.64939	2.70977	1.07899	3.70303	2.50899	2.50076	3.93711	2.83772	2.5082	4.23224	3.55029	0.429944	5.73408	3.94063	3.49815	5.06765	4.89693	5.00111	2.686	3.03366
P12955;A0A494C165;K7ES25;P12955-3;P12955-2;A0A494C194;V9GYL0;V9GYE4	P12955;A0A494C165;K7ES25;P12955-3;P12955-2;A0A494C194	Xaa-Pro dipeptidase	PEPD	8.0285	3.04519	3.15394	8.99565	10.9115	11.8642	10.5013	6.6254	6.35705	8.3762	1.01745	7.43848	2.09729	10.3275	7.6673	7.76622	8.32568	5.48464	4.64258	0	5.09138	5.23409	5.86915	10.5156	4.55009	5.29907	4.0897	8.57189	2.04311	8.59517	5.12691	3.68794	2.29359	2.2198	9.15294	1.2022	6.66347	2.09002	9.63678	7.10966	6.15507	4.26416	4.8938	1.20781	4.33003	8.99591
Q03426;F5H8H2;F5H092;A0A1B0GWC2;F5GXC0;F5H163;F5H368;A0A1W2PS16;A0A1B0GWF3;A0A0B4J236	Q03426;F5H8H2;F5H092;A0A1B0GWC2	Mevalonate kinase	MVK	2.50462	0.24973	1.90516	3.76728	3.31371	3.30048	3.3823	3.94858	2.56802	4.28525	0	4.14577	0.721661	4.96035	4.51117	3.85821	3.64137	2.90928	3.36853	0.283997	2.99684	2.72033	2.56116	2.81606	2.29843	2.07282	1.9109	4.6687	1.39434	3.90006	2.97113	2.09756	2.92823	1.94829	2.60972	2.93269	5.01159	0.457512	5.89148	3.76692	3.77364	3.63269	3.01404	1.55501	5.23631	2.8539
Q15436;F5H365;Q15436-2;G3V2R6;G3V3G5;G3V4V1;G3V1W4;G3V5X8;G3V4Q2;G3V5K1;A0A2R8YF30;A0A2R8Y633;A0A2R8Y7S7	Q15436;F5H365;Q15436-2	Protein transport protein Sec23A	SEC23A	1.61304	1.0314	3.78581	2.10343	3.15879	3.24209	2.13489	2.94823	2.17348	2.02892	0.766609	1.89119	1.28332	2.64117	2.08452	2.97248	3.21872	2.84481	3.54545	0.954586	3.10283	3.43421	3.02618	2.1238	3.16216	2.6252	2.15418	2.73935	1.70813	2.34339	1.97082	1.55719	1.49279	1.85302	1.9454	1.22152	2.08535	0.920025	1.51943	2.82955	3.14087	2.97601	2.15895	2.47954	2.69142	2.70857
P60953;A0A590UJK8;P60953-1;Q5JYX0;A0A494C1M1;A0A494BZX6;A0A3B3IRV0;REV__A8K7Q2;REV__P17066;REV__E9PNE6;REV__P0DMV8-2;REV__E9PKE3;REV__P54652;REV__P0DMV8;REV__P0DMV9;REV__A0A0G2JIW1;REV__V9GZ37	P60953;A0A590UJK8;P60953-1;Q5JYX0	Cell division control protein 42 homolog	CDC42	4.72237	0	2.23803	5.05134	4.84169	5.64837	2.74238	5.22226	4.95698	3.39499	0	2.20151	1.77764	3.71761	4.44876	4.81036	3.8158	5.7348	10.6053	5.09364	4.01936	3.0327	4.03415	4.54671	7.8938	4.90909	4.91209	7.36412	5.22068	7.34335	6.76148	3.99927	7.97215	5.44315	2.32773	8.28363	5.46011	3.92627	6.19954	3.69117	5.54826	5.70094	5.55119	4.82774	4.513	9.20595
P61960;H0Y614;P61960-2	P61960;H0Y614	Ubiquitin-fold modifier 1	UFM1	1.43029	0	3.026	2.15837	2.06755	2.53058	1.40556	1.92059	1.59858	0	0	0.98162	0	2.57394	1.42718	2.56193	2.47839	2.25891	1.86391	0	1.47303	0	0	2.30581	3.05724	2.36963	1.93262	3.44918	0	2.94834	1.97003	0.745522	0.882535	0.988124	1.43858	0	3.46606	1.05586	7.72277	4.04454	3.53483	2.30143	1.33327	0	0	1.99373
Q9Y5P6-2;Q9Y5P6	Q9Y5P6-2;Q9Y5P6	Mannose-1-phosphate guanyltransferase beta	GMPPB	0.972199	0	4.53627	0.748989	0.950035	0.789608	0.818244	0.786065	0.726935	0.831476	0	1.02607	0	0	0.770574	0.730456	1.05883	0.460292	3.44442	1.37498	3.7291	2.89438	3.16844	1.47159	2.39254	3.33162	2.65712	2.63765	0.074124	1.923	1.36379	1.33281	1.42933	2.07458	1.80453	0.602598	0.384743	0	1.88052	1.36661	1.13327	0.886779	0.91678	0.778503	0.670093	1.11273
A0A0C4DFN3;Q99685;A0A3B3ITT3;E7EWX8;Q99685-2;H7C4E0;H7C599;H7C5K5;C9J8Q3;C9JAM4	A0A0C4DFN3;Q99685;A0A3B3ITT3;E7EWX8;Q99685-2;H7C4E0;H7C599	Monoglyceride lipase	MGLL	1.22517	0	13.8529	0.755278	0.689073	0.671339	1.3117	1.47983	0.915335	0.114101	0	0.820924	0	0.671774	0.543127	1.11311	1.62745	1.911	4.60674	0	3.22331	3.86041	4.9497	1.54493	5.02793	2.56412	1.47879	1.28853	0	0.835834	0.951176	0.297792	1.54877	2.07249	0.920108	0.974255	0.827357	0.192546	1.16011	1.28553	0.724194	3.47567	1.86938	2.44747	1.48882	1.32904
P68036;P68036-2;P68036-3;A0A1B0GUS4	P68036;P68036-2;P68036-3;A0A1B0GUS4	Ubiquitin-conjugating enzyme E2 L3	UBE2L3	2.74142	2.21897	3.02232	3.50742	3.76959	4.70635	3.8343	4.20265	1.91752	3.23018	0	3.24557	1.63152	4.52191	2.49349	2.35112	2.56432	1.4214	3.67859	0	2.1785	0	2.10004	1.1697	0	2.40518	0	2.90207	1.3772	3.48745	1.29817	1.31352	0.896448	0.570513	2.02301	1.68278	3.37809	1.18441	3.23631	2.92918	3.31344	2.84135	2.8209	0.742267	2.97825	4.35348
P09960;P09960-2;B4DEH5	P09960;P09960-2	Leukotriene A-4 hydrolase	LTA4H	0.787387	0.117837	3.18378	0.765921	1.48718	1.04595	0.901517	0.495633	0.103145	0.201828	0.396711	0.299844	0.105193	0.299066	0.357787	0.357957	0.367485	0.353674	2.00636	0.122062	0.467439	1.3423	0.839258	0.65773	0.673376	0.433834	0.540355	1.37592	0.498413	1.15926	1.01927	0.44778	0.440345	0.454165	0.833827	0.36321	1.41246	0.360102	1.75409	1.66833	1.46006	0.811612	0.325816	0.0696514	0.886988	0.533152
Q96TC7;H0YMB1;Q96TC7-2;H0YNE5;H0YLG5;H0YLV7	Q96TC7;H0YMB1;Q96TC7-2	Regulator of microtubule dynamics protein 3	RMDN3	1.38784	0	3.2467	2.0155	2.18784	1.66669	0.733599	1.89341	2.38296	0.865084	0.498902	1.84581	0.161879	1.05961	1.25861	2.29152	2.2618	2.5567	1.33057	0.370933	0.369587	3.38461	1.00618	1.61583	1.40418	2.4893	2.74499	2.12379	2.04747	2.84076	1.84386	2.11125	2.62526	2.87808	1.95586	4.76247	2.61224	1.52511	3.04582	3.55802	2.90289	2.87872	2.99636	2.55652	1.65933	1.50871
Q9Y6N5;H3BNX3;H3BNP9;H3BMS6;A0A1B0GXB4;H3BV36;H3BUD7	Q9Y6N5;H3BNX3	Sulfide:quinone oxidoreductase, mitochondrial	SQRDL	2.1918	2.66444	1.85351	3.95675	4.55211	3.63779	3.06098	3.43619	4.90831	3.79723	4.99062	4.39548	3.29023	4.64837	4.63469	6.5505	6.22595	7.40416	3.07256	2.53708	1.43528	2.58644	2.47347	3.37764	3.36162	4.0221	4.19529	2.81105	2.69872	3.8667	4.73108	4.93325	5.55443	5.91499	2.73122	6.46727	4.4942	3.38862	4.96749	5.17808	5.24942	8.39476	10.3773	11.7986	4.62896	2.3953
P10109	P10109	Adrenodoxin, mitochondrial	FDX1	0.931489	0	2.6762	1.79387	1.03611	1.63017	1.25194	1.36959	1.14762	0.594609	0	2.58298	0	1.48663	1.96834	2.30468	2.07266	2.00692	0	0	0	0	1.03548	0.897845	0	1.67406	1.45305	1.55297	0	0.938209	1.90625	1.35456	1.50988	1.68541	1.6307	1.02076	1.33985	0	0	2.3401	1.50619	1.78595	1.43069	3.80193	1.93053	0
Q9HAV7	Q9HAV7	GrpE protein homolog 1, mitochondrial	GRPEL1	1.61657	2.63828	3.03559	1.62916	1.16346	1.9977	2.08663	1.94105	2.48499	1.68378	0	1.95887	1.32945	1.54755	1.71112	2.6809	2.86193	2.65178	3.54419	1.63002	2.3374	6.08172	1.80565	2.88689	3.84885	4.16109	5.00535	4.2768	2.31697	3.09175	2.24195	1.96702	6.12299	3.75943	3.02421	2.73497	1.73841	2.55874	3.16341	4.79942	3.09012	5.56829	4.86537	1.70966	0	2.84117
P54920;M0R0Y2;M0R2M1;M0R058;M0R0I4;M0R027;M0QZM9;M0QZN5;M0R031;A0A087WZQ7;Q9H115-2;Q9H115	P54920;M0R0Y2;M0R2M1	Alpha-soluble NSF attachment protein	NAPA	1.37314	1.38497	3.1053	3.2745	3.00676	2.86363	2.46509	2.50898	2.29672	1.04652	1.47871	1.95375	1.01775	1.87036	2.27092	1.26835	1.38913	1.34332	2.1657	1.23825	2.33757	0.892656	1.84356	1.45951	2.1659	1.80957	1.56643	1.65109	1.35441	2.35748	1.71459	1.23767	1.20889	1.24162	1.84822	1.67946	2.72138	1.36496	2.87159	2.25694	2.36483	1.9916	2.30373	1.2363	1.26908	1.74044
Q5HYK3;F8VVX6;B4DP72;F8VVW7;F8VP53;Q5HYK3-2;F8VVD5	Q5HYK3;F8VVX6;B4DP72;F8VVW7	2-methoxy-6-polyprenyl-1,4-benzoquinol methylase, mitochondrial	COQ5	1.72378	0	2.40774	1.50772	2.73473	2.22898	1.74944	2.35334	2.02839	1.64863	0	2.86865	0.582708	4.39966	2.92342	2.69155	4.30679	4.32557	1.42686	0	1.2546	0.877677	1.59425	1.86259	2.02402	2.69206	2.78757	2.29999	0.937604	2.55627	2.17284	3.10611	3.85102	4.27134	2.2758	5.74118	1.59712	0	3.2494	2.09932	2.50262	3.79045	3.55063	4.08852	3.21681	2.23802
Q99832;Q99832-3;Q99832-4;Q99832-2;F8WAM2;F8WBP8;A0A0D9SG95	Q99832;Q99832-3;Q99832-4;Q99832-2	T-complex protein 1 subunit eta	CCT7	2.29197	1.85172	2.6677	3.21431	2.36529	3.20875	3.50409	4.62464	4.3627	2.75917	0	3.17848	1.7634	3.11704	3.43521	3.56853	3.70742	4.12819	4.15834	0.997935	3.93671	3.07818	3.87824	3.22071	4.54834	3.83071	3.81256	3.87993	1.95828	3.76181	2.79678	2.30824	4.55676	3.13435	2.51437	4.87116	4.99892	1.53644	5.29997	4.06311	3.93635	6.21451	5.00746	4.22085	3.27888	3.93166
P02675	P02675	Fibrinogen beta chain;Fibrinopeptide B;Fibrinogen beta chain	FGB	7.34355	51.9262	1.77514	13.7215	11.5734	10.2335	5.03817	4.54094	6.12433	8.24354	35.0469	5.9453	38.5962	7.12184	7.58492	5.52961	5.58492	4.55798	12.6783	31.7784	15.1235	14.019	17.0095	15.0197	6.02076	4.03778	3.49371	7.16734	56.397	20.2616	15.4982	22.991	11.8535	8.78407	16.2293	8.25229	12.5788	39.1722	12.2309	11.4884	12.5492	12.5709	9.21716	3.83609	6.71565	19.3678
Q9BSJ8;F8VZB1	Q9BSJ8	Extended synaptotagmin-1	ESYT1	3.27851	0.0915207	2.61736	3.21671	3.12506	3.6453	3.07092	3.22811	3.99123	2.04466	0.109986	3.75404	0.418284	4.61738	4.39575	4.26127	5.01118	4.95214	2.63773	0	3.32989	2.62517	4.08275	3.95846	3.55595	4.81073	4.5993	5.43724	0.284318	5.57606	4.38448	4.9422	6.27262	5.32114	4.64978	4.77183	4.43218	0.253626	5.85173	6.25177	6.4116	8.52	8.12774	6.36321	3.82327	2.54297
P47897;P47897-2;B4DDN1;A0A0U1RQT0;A0A0U1RQM8;A0A0U1RQU2;A0A0U1RQE9;A0A0U1RRI9;A0A0U1RQL2;F2Z2V6;A0A0U1RQC3	P47897;P47897-2;B4DDN1	Glutamine--tRNA ligase	QARS	1.51357	0	2.21547	0.968721	0.942949	1.0511	0.574254	0.86969	2.03098	0.670437	0.145796	1.3545	0.230609	0.78395	0.902008	0.868042	0.909034	0.741451	1.29845	0.100544	1.33936	0.775668	0.935336	1.77104	1.15514	2.14807	2.17271	1.80191	0.698392	1.3867	1.33608	1.40598	1.98169	1.98103	1.70353	2.4345	1.6884	0.231275	1.91991	1.77256	1.88741	1.99713	2.16497	1.65045	0.995885	1.0756
Q6FGG4;O95167;S4R3I5;A8MVM8;S4R3T6;A8MYJ8;H7C0D7;F2Z2C6;H7C2R1	Q6FGG4;O95167;S4R3I5	NADH dehydrogenase [ubiquinone] 1 alpha subcomplex subunit 3	NDUFA3	2.15451	0	4.02928	1.33575	1.32736	0	0	1.09278	0	0	0	1.2145	0	1.13206	0	1.38339	1.97898	1.81651	2.96073	0	0.955615	0	1.44891	4.49387	0	3.14927	3.11161	3.67005	0	3.61847	3.59327	2.52155	3.73223	4.22408	2.12678	4.01742	1.75074	0	2.40724	2.51007	2.44995	2.41977	0	0	0	0
C9JIF9;P13798;H7C393;H7C1U0;C9JLK2;F8WEH5;H0YFE5	C9JIF9;P13798;H7C393;H7C1U0	Acylamino-acid-releasing enzyme	APEH	1.28708	0.248873	3.06896	1.78866	1.58413	1.54408	1.44753	2.00472	1.53018	1.05771	0.301961	1.3106	0.57844	1.35735	1.46371	0.922973	1.03233	0.880411	1.73833	0.163805	1.98111	0.896157	1.1602	1.88045	0.85512	1.97561	1.48212	3.00254	0.634516	1.87039	1.34397	0.794944	1.19765	0.962758	1.42652	0.989434	2.87157	0.569157	2.41545	2.02748	1.71319	1.56978	1.71389	0.961553	1.72213	1.45812
Q15631;Q15631-2;A0A0J9YVW2;A0A0J9YX41	Q15631;Q15631-2	Translin	TSN	1.55608	1.12093	2.44927	2.73826	2.68189	3.07772	2.75107	2.41697	2.22612	1.54945	0	2.18499	1.24056	1.50249	0.791351	2.19807	2.15377	2.91332	2.03274	0	2.72473	2.48007	2.69765	2.43424	1.16893	2.02683	1.54663	2.96284	1.4114	2.67566	2.12599	1.77399	1.34089	1.41547	2.59228	2.99784	2.05652	2.62289	3.92375	3.35044	3.15265	2.79521	3.25247	2.27006	3.6604	3.10116
Q6P1A2;F5H0M4;Q6P1A2-2;F5GYT3;B7Z3N5;F5H680;F5H7K7	Q6P1A2;F5H0M4;Q6P1A2-2	Lysophospholipid acyltransferase 5	LPCAT3	1.40861	0.96403	3.46307	2.3232	2.78412	2.22531	1.85581	1.98133	2.41021	2.13696	0	2.44556	1.59791	2.18557	2.89501	2.50756	2.59804	3.55409	1.98622	0	2.50107	5.18414	0.451364	2.69157	4.01325	2.88861	3.22651	2.94379	1.63144	3.76442	3.38215	3.22478	3.44476	4.30464	2.61255	2.95795	4.16837	1.49715	1.0536	2.61526	2.61987	3.54541	3.89563	3.06669	2.72759	2.08292
Q8IWW8;Q8IWW8-3;E5RFL4;B4DV11;B4DFI7	Q8IWW8;Q8IWW8-3	Hydroxyacid-oxoacid transhydrogenase, mitochondrial	ADHFE1	1.54857	0	6.46727	1.11605	1.34431	1.23958	1.25524	1.1531	1.3139	1.74207	0	2.57847	0.353173	3.06316	2.22205	2.48384	2.56017	2.47154	6.05034	0	5.91014	8.44885	7.01977	2.42491	7.12638	6.05641	6.06115	2.51392	0.387631	2.36368	2.19967	2.18029	3.15855	2.29773	2.19414	3.48663	1.23992	0.332523	1.71967	1.75052	1.69334	2.09504	1.81394	2.03435	1.70447	2.03686
P14923;C9JK18;C9JKY1;C9J826;C9JTX4;C9JPI2;K7ERP3	P14923	Junction plakoglobin	JUP	10.0656	0	2.73846	2.98588	2.57499	2.83777	1.95969	2.56985	3.55613	2.15007	0.133809	2.59115	0.469372	2.05348	2.70622	1.35115	1.6072	3.20006	2.83671	0.928236	2.74123	0.708786	2.39583	3.43422	1.68643	2.63589	3.21255	3.56704	0.781034	3.76919	11.9732	2.54007	2.63141	2.66928	2.57817	5.77086	3.28536	0.877716	4.81783	4.31217	3.80909	3.99031	3.18346	1.38204	2.14492	2.41891
[truncated: 5,043 more rows]
[truncated: 54 more columns]

## Sheet: Sample_explanation
Sample	Medium	Week	Batch
Sample 1	HMM	1	1
Sample 2	PMM	1	1
Sample 3	WEHG	1	1
Sample 4	WENG	1	1
Sample 5	WENG+	1	1
Sample 6	DFHG	1	1
Sample 7	DFNG	1	1
Sample 8	DFNG+	1	1
Sample 9	HMM	1	2
Sample 10	PMM	1	2
Sample 11	WEHG	1	2
Sample 12	WENG	1	2
Sample 13	WENG+	1	2
Sample 14	DFHG	1	2
Sample 15	DFNG	1	2
Sample 16	DFNG+	1	2
Sample 17	HMM	1	3
Sample 18	PMM	1	3
Sample 19	WEHG	1	3
Sample 20	WENG	1	3
Sample 21	WENG+	1	3
Sample 22	DFHG	1	3
Sample 23	DFNG	1	3
Sample 24	DFNG+	1	3
Sample 25	HMM	1	4
Sample 26	PMM	1	4
Sample 27	WEHG	1	4
[truncated: 73 more rows]

[truncated: 1 more sheets: Additional information]
